# Supplementary material for: Comparative Genomic and Transcriptomic Analyses of LNCaP and C4-2B Prostate Cancer Cell Lines
Source: PLoS One. 2014 Feb 28;9(2):e90002. doi: 10.1371/journal.pone.0090002 (PMC3938550; doi:10.1371/journal.pone.0090002)
Supplement: Table S1 — Sequencing characteristics. (XLSX) [file pone.0090002.s004.xlsx]

## Sheet: Sheet1
Table S1. Sequencing characteristics
	Whole exome sequencing		RNA sequencing
	LNCaP	C4-2B	LNCaP	C4-2B
Total reads	49790757	80299454	157583847	131925448
Aligned HQ reads	34791304	73388716	155837048	130536483
Aligned bases	3454982953	7455182568	15915376614	13323971443
HQ aligned Q20 bases	3085390366	6710948381	15016055477	12559510784
Percentage of aligned reads that passed Illumina's filter	0.767	0.98	1	1
Mean read length	101	101	101	101
Zero coverage targets	0.063274	0.015157
Percentage target bases 10x	0.790427	0.931784
Percentage target bases 20x	0.7456	0.888392
Percentage ribosomal bases			1e-06	1e-06
Percentage UTR bases			0.324079	0.308155
Percentage intronic bases			0.007241	0.007388
Percentage intergenic bases			0.009193	0.009151
Percentage mRNA bases			0.983566	0.983459
