# Supplementary material for: Comparative Genomic and Transcriptomic Analyses of LNCaP and C4-2B Prostate Cancer Cell Lines
Source: PLoS One. 2014 Feb 28;9(2):e90002. doi: 10.1371/journal.pone.0090002 (PMC3938550; doi:10.1371/journal.pone.0090002)
Supplement: Table S2 — Filters used to identify point mutations in the exomes of LNCaP and C4-2B cells. (XLSX) [file pone.0090002.s005.xlsx]

## Sheet: Sheet1
Table S2. Filters used to identify point mutations in the exomes of LNCaP and C4-2B cells
Number of SNVs	LNCaP	C4-2B
Predicted	514 295	380 691
Not 'lowqual' according to GATK	143 004	157 708
Not present in dbSNP130	23 896	38 648
With coverage ≥ 12x	10 165	29 450
With mutation allelic frequency ≥ 30%	7 898	18 718
Nonsense or missense	2 302	4 562
Without strand bias	2 188	3 840
In common	1 784
Mutation allelic frequency denotes the number of reads containing the mutation
divided by the total number of reads.
