# Supplementary material for: Comparative Genomic and Transcriptomic Analyses of LNCaP and C4-2B Prostate Cancer Cell Lines
Source: PLoS One. 2014 Feb 28;9(2):e90002. doi: 10.1371/journal.pone.0090002 (PMC3938550; doi:10.1371/journal.pone.0090002)
Supplement: Table S3 — List of point mutations identified in the exome of LNCaP cells. (XLSX) [file pone.0090002.s006.xlsx]

## Sheet: Sheet1
chr1	1248306	0	C	A	250.01	AC=1	AF=0.50	AN=2	DP=18	Dels=0.00	HRun=1	HaplotypeScore=2.60	MQ=55.19	MQ0=0	QD=13.89	SB=-93.76	geneSymbol:CPSF3L|kgId:uc009vjy.1|strand:-|exon.name:Exon 9|type:UTR5	geneSymbol:CPSF3L|wild.codon:GAG|wild.aa:E|pos.cdna:1154|kgId:uc001aee.1|position.protein:385|strand:-|mut.aa:D|mut.codon:GAT|exon.name:Exon 12|type:EXON_CODING_NON_SYNONYMOUS	geneSymbol:CPSF3L|wild.codon:GAG|wild.aa:E|pos.cdna:1172|kgId:uc001aef.1|position.protein:391|strand:-|mut.aa:D|mut.codon:GAT|exon.name:Exon 14|type:EXON_CODING_NON_SYNONYMOUS	geneSymbol:CPSF3L|wild.codon:GAG|wild.aa:E|pos.cdna:1088|kgId:uc009vjz.1|position.protein:363|strand:-|mut.aa:D|mut.codon:GAT|exon.name:Exon 12|type:EXON_CODING_NON_SYNONYMOUS	geneSymbol:CPSF3L|wild.codon:GAG|wild.aa:E|pos.cdna:1067|kgId:uc010nyj.1|position.protein:356|strand:-|mut.aa:D|mut.codon:GAT|exon.name:Exon 13|type:EXON_CODING_NON_SYNONYMOUS	geneSymbol:CPSF3L|wild.codon:GAG|wild.aa:E|pos.cdna:782|kgId:uc001aeg.1|position.protein:261|strand:-|mut.aa:D|mut.codon:GAT|exon.name:Exon 11|type:EXON_CODING_NON_SYNONYMOUS	geneSymbol:CPSF3L|wild.codon:GAG|wild.aa:E|pos.cdna:851|kgId:uc001aeh.1|position.protein:284|strand:-|mut.aa:D|mut.codon:GAT|exon.name:Exon 10|type:EXON_CODING_NON_SYNONYMOUS	geneSymbol:CPSF3L|wild.codon:GAG|wild.aa:E|pos.cdna:860|kgId:uc001aei.1|position.protein:287|strand:-|mut.aa:D|mut.codon:GAT|exon.name:Exon 10|type:EXON_CODING_NON_SYNONYMOUS	geneSymbol:CPSF3L|wild.codon:GAG|wild.aa:E|pos.cdna:635|kgId:uc001aej.1|position.protein:212|strand:-|mut.aa:D|mut.codon:GAT|exon.name:Exon 8|type:EXON_CODING_NON_SYNONYMOUS	geneSymbol:CPSF3L|wild.codon:GAG|wild.aa:E|pos.cdna:380|kgId:uc001aek.1|position.protein:127|strand:-|mut.aa:D|mut.codon:GAT|exon.name:Exon 9|type:EXON_CODING_NON_SYNONYMOUS
chr1	1268344	0	T	A	548.69	AC=1	AF=0.50	AN=2	DP=29	Dels=0.00	HRun=0	HaplotypeScore=5.67	MQ=52.35	MQ0=2	QD=18.92	SB=-102.11	geneSymbol:TAS1R3|wild.codon:CTG|wild.aa:L|pos.cdna:1318|kgId:uc010nyk.1|position.protein:440|strand:+|mut.aa:Q|mut.codon:CAG|exon.name:Exon 4|type:EXON_CODING_NON_SYNONYMOUS
chr1	1268422	0	C	T	693.46	AC=1	AF=0.50	AN=2	DP=50	Dels=0.00	HRun=0	HaplotypeScore=0.81	MQ=56.97	MQ0=0	QD=13.87	SB=-326.04	geneSymbol:TAS1R3|wild.codon:CCC|wild.aa:P|pos.cdna:1396|kgId:uc010nyk.1|position.protein:466|strand:+|mut.aa:L|mut.codon:CTC|exon.name:Exon 4|type:EXON_CODING_NON_SYNONYMOUS
chr1	1421511	0	C	T	968.27	AC=1	AF=0.50	AN=2	DP=58	Dels=0.00	HRun=0	HaplotypeScore=3.93	MQ=53.38	MQ0=0	QD=16.69	SB=-482.51	geneSymbol:ATAD3B|wild.codon:CGC|wild.aa:R|pos.cdna:984|kgId:uc001afv.2|position.protein:329|strand:+|mut.aa:C|mut.codon:TGC|exon.name:Exon 10|type:EXON_CODING_NON_SYNONYMOUS	geneSymbol:ATAD3B|wild.codon:CGC|wild.aa:R|pos.cdna:846|kgId:uc001afx.2|position.protein:283|strand:+|mut.aa:C|mut.codon:TGC|exon.name:Exon 8|type:EXON_CODING_NON_SYNONYMOUS
chr1	1720543	0	A	G	830.21	AC=1	AF=0.50	AN=2	DP=62	Dels=0.00	HRun=0	HaplotypeScore=1.34	MQ=57.55	MQ0=0	QD=13.39	SB=-417.26	geneSymbol:GNB1|wild.codon:TAC|wild.aa:Y|pos.cdna:864|kgId:uc001aif.2|position.protein:289|strand:-|mut.aa:H|mut.codon:CAC|exon.name:Exon 10|type:EXON_CODING_NON_SYNONYMOUS	geneSymbol:GNB1|wild.codon:TAC|wild.aa:Y|pos.cdna:564|kgId:uc009vky.2|position.protein:189|strand:-|mut.aa:H|mut.codon:CAC|exon.name:Exon 8|type:EXON_CODING_NON_SYNONYMOUS
chr1	1855333	0	C	T	316.3	AC=1	AF=0.50	AN=2	DP=15	Dels=0.00	HRun=0	HaplotypeScore=0.00	MQ=57.47	MQ0=0	QD=21.09	SB=-71.08	geneSymbol:C1orf222|wild.codon:GTG|wild.aa:V|pos.cdna:267|kgId:uc001aik.2|position.protein:90|strand:-|mut.aa:M|mut.codon:ATG|exon.name:Exon 7|type:EXON_CODING_NON_SYNONYMOUS	geneSymbol:C1orf222|wild.codon:GTG|wild.aa:V|pos.cdna:267|kgId:uc001ail.2|position.protein:90|strand:-|mut.aa:M|mut.codon:ATG|exon.name:Exon 6|type:EXON_CODING_NON_SYNONYMOUS
chr1	2489856	0	G	A	1799.75	AC=1	AF=0.50	AN=2	DP=101	Dels=0.00	HRun=0	HaplotypeScore=4.15	MQ=58.32	MQ0=0	QD=17.82	SB=-578.10	geneSymbol:TNFRSF14|wild.codon:GCC|wild.aa:A|pos.cdna:252|kgId:uc010nzc.1|position.protein:85|strand:+|mut.aa:T|mut.codon:ACC|exon.name:Exon 3|type:EXON_CODING_NON_SYNONYMOUS	geneSymbol:TNFRSF14|wild.codon:GCC|wild.aa:A|pos.cdna:252|kgId:uc009vlf.1|position.protein:85|strand:+|mut.aa:T|mut.codon:ACC|exon.name:Exon 3|type:EXON_CODING_NON_SYNONYMOUS	geneSymbol:TNFRSF14|kgId:uc001ajt.1|strand:+|exon.name:Exon 3|type:UTR5	geneSymbol:TNFRSF14|wild.codon:GCC|wild.aa:A|pos.cdna:252|kgId:uc001ajr.2|position.protein:85|strand:+|mut.aa:T|mut.codon:ACC|exon.name:Exon 3|type:EXON_CODING_NON_SYNONYMOUS	geneSymbol:TNFRSF14|wild.codon:GCC|wild.aa:A|pos.cdna:252|kgId:uc001ajs.2|position.protein:85|strand:+|mut.aa:T|mut.codon:ACC|exon.name:Exon 3|type:EXON_CODING_NON_SYNONYMOUS
chr1	3328673	0	G	T	276.81	AC=1	AF=0.50	AN=2	DP=27	Dels=0.00	HRun=0	HaplotypeScore=1.79	MQ=55.54	MQ0=0	QD=10.25	SB=-150.63	geneSymbol:PRDM16|wild.codon:GGC|wild.aa:G|pos.cdna:1911|kgId:uc001akc.2|position.protein:638|strand:+|mut.aa:C|mut.codon:TGC|exon.name:Exon 9|type:EXON_CODING_NON_SYNONYMOUS	geneSymbol:PRDM16|wild.codon:GGC|wild.aa:G|pos.cdna:1911|kgId:uc001akd.2|position.protein:638|strand:+|mut.aa:C|mut.codon:TGC|exon.name:Exon 9|type:EXON_CODING_NON_SYNONYMOUS	geneSymbol:PRDM16|wild.codon:GGC|wild.aa:G|pos.cdna:1911|kgId:uc001ake.2|position.protein:638|strand:+|mut.aa:C|mut.codon:TGC|exon.name:Exon 9|type:EXON_CODING_NON_SYNONYMOUS	geneSymbol:PRDM16|wild.codon:GGC|wild.aa:G|pos.cdna:1911|kgId:uc001akf.2|position.protein:638|strand:+|mut.aa:C|mut.codon:TGC|exon.name:Exon 9|type:EXON_CODING_NON_SYNONYMOUS	geneSymbol:PRDM16|wild.codon:GGC|wild.aa:G|pos.cdna:1014|kgId:uc009vlh.2|position.protein:339|strand:+|mut.aa:C|mut.codon:TGC|exon.name:Exon 9|type:EXON_CODING_NON_SYNONYMOUS
chr1	3329015	0	A	G	322.53	AC=1	AF=0.50	AN=2	DP=37	Dels=0.00	HRun=0	HaplotypeScore=1.11	MQ=55.47	MQ0=0	QD=8.72	SB=-113.61	geneSymbol:PRDM16|wild.codon:AAG|wild.aa:K|pos.cdna:2253|kgId:uc001akc.2|position.protein:752|strand:+|mut.aa:E|mut.codon:GAG|exon.name:Exon 9|type:EXON_CODING_NON_SYNONYMOUS	geneSymbol:PRDM16|wild.codon:AAG|wild.aa:K|pos.cdna:2253|kgId:uc001akd.2|position.protein:752|strand:+|mut.aa:E|mut.codon:GAG|exon.name:Exon 9|type:EXON_CODING_NON_SYNONYMOUS	geneSymbol:PRDM16|wild.codon:AAG|wild.aa:K|pos.cdna:2253|kgId:uc001ake.2|position.protein:752|strand:+|mut.aa:E|mut.codon:GAG|exon.name:Exon 9|type:EXON_CODING_NON_SYNONYMOUS	geneSymbol:PRDM16|wild.codon:AAG|wild.aa:K|pos.cdna:2253|kgId:uc001akf.2|position.protein:752|strand:+|mut.aa:E|mut.codon:GAG|exon.name:Exon 9|type:EXON_CODING_NON_SYNONYMOUS	geneSymbol:PRDM16|wild.codon:AAG|wild.aa:K|pos.cdna:1356|kgId:uc009vlh.2|position.protein:453|strand:+|mut.aa:E|mut.codon:GAG|exon.name:Exon 9|type:EXON_CODING_NON_SYNONYMOUS
chr1	6355040	0	C	T	301.6	AC=1	AF=0.50	AN=2	DP=28	Dels=0.00	HRun=0	HaplotypeScore=0.16	MQ=60.00	MQ0=0	QD=10.77	SB=-135.15	geneSymbol:ACOT7|wild.codon:GGT|wild.aa:G|splicing:INTRON_SPLICING_ACCEPTOR|pos.cdna:589|kgId:uc001amq.2|position.protein:197|strand:-|mut.aa:D|mut.codon:GAT|exon.name:Exon 7|type:EXON_CODING_NON_SYNONYMOUS	geneSymbol:ACOT7|wild.codon:GGT|wild.aa:G|splicing:INTRON_SPLICING_ACCEPTOR|pos.cdna:652|kgId:uc001amr.2|position.protein:218|strand:-|mut.aa:D|mut.codon:GAT|exon.name:Exon 7|type:EXON_CODING_NON_SYNONYMOUS	geneSymbol:ACOT7|wild.codon:GGT|wild.aa:G|splicing:INTRON_SPLICING_ACCEPTOR|pos.cdna:742|kgId:uc001ams.2|position.protein:248|strand:-|mut.aa:D|mut.codon:GAT|exon.name:Exon 7|type:EXON_CODING_NON_SYNONYMOUS	geneSymbol:ACOT7|wild.codon:GGT|wild.aa:G|splicing:INTRON_SPLICING_ACCEPTOR|pos.cdna:397|kgId:uc010nzq.1|position.protein:133|strand:-|mut.aa:D|mut.codon:GAT|exon.name:Exon 6|type:EXON_CODING_NON_SYNONYMOUS	geneSymbol:ACOT7|wild.codon:GGT|wild.aa:G|splicing:INTRON_SPLICING_ACCEPTOR|pos.cdna:712|kgId:uc001amt.2|position.protein:238|strand:-|mut.aa:D|mut.codon:GAT|exon.name:Exon 7|type:EXON_CODING_NON_SYNONYMOUS	geneSymbol:BACH|kgId:uc001amu.2|strand:-|exon.name:Exon 7|type:UTR5	geneSymbol:BACH|kgId:uc001amv.2|strand:-|exon.name:Exon 7|type:UTR5
chr1	6705949	0	T	C	617.17	AC=1	AF=0.50	AN=2	DP=47	Dels=0.00	HRun=0	HaplotypeScore=4.96	MQ=56.41	MQ0=0	QD=13.13	SB=-55.28	geneSymbol:DNAJC11|wild.codon:AAC|wild.aa:N|pos.cdna:679|kgId:uc010nzt.1|position.protein:227|strand:-|mut.aa:S|mut.codon:AGC|exon.name:Exon 7|type:EXON_CODING_NON_SYNONYMOUS	geneSymbol:DNAJC11|wild.codon:AAC|wild.aa:N|pos.cdna:793|kgId:uc001aof.2|position.protein:265|strand:-|mut.aa:S|mut.codon:AGC|exon.name:Exon 8|type:EXON_CODING_NON_SYNONYMOUS	geneSymbol:DNAJC11|wild.codon:AAC|wild.aa:N|pos.cdna:793|kgId:uc001aog.2|position.protein:265|strand:-|mut.aa:S|mut.codon:AGC|exon.name:Exon 8|type:EXON_CODING_NON_SYNONYMOUS	geneSymbol:DKFZp727C181|wild.codon:AAC|wild.aa:N|pos.cdna:523|kgId:uc010nzu.1|position.protein:175|strand:-|mut.aa:S|mut.codon:AGC|exon.name:Exon 7|type:EXON_CODING_NON_SYNONYMOUS
chr1	7910968	0	C	T	370.91	AC=1	AF=0.50	AN=2	DP=36	Dels=0.00	HRun=0	HaplotypeScore=0.16	MQ=55.77	MQ0=0	QD=10.30	SB=-109.10	geneSymbol:UTS2|wild.codon:GCG|wild.aa:A|pos.cdna:117|kgId:uc001aoq.2|position.protein:40|strand:-|mut.aa:T|mut.codon:ACG|exon.name:Exon 4|type:EXON_CODING_NON_SYNONYMOUS	geneSymbol:UTS2|wild.codon:GCG|wild.aa:A|pos.cdna:117|kgId:uc001aor.2|position.protein:40|strand:-|mut.aa:T|mut.codon:ACG|exon.name:Exon 2|type:EXON_CODING_NON_SYNONYMOUS	geneSymbol:UTS2|wild.codon:GCG|wild.aa:A|pos.cdna:162|kgId:uc001aos.2|position.protein:55|strand:-|mut.aa:T|mut.codon:ACG|exon.name:Exon 3|type:EXON_CODING_NON_SYNONYMOUS
chr1	8418294	0	G	T	92.37	AC=1	AF=0.50	AN=2	DP=18	Dels=0.00	HRun=0	HaplotypeScore=8.31	MQ=58.71	MQ0=0	QD=5.13	SB=-13.88	geneSymbol:RERE|wild.codon:TCC|wild.aa:S|pos.cdna:2638|kgId:uc001apd.2|position.protein:880|strand:-|mut.aa:Y|mut.codon:TAC|exon.name:Exon 10|type:EXON_CODING_NON_SYNONYMOUS	geneSymbol:RERE|wild.codon:TCC|wild.aa:S|pos.cdna:4300|kgId:uc001ape.2|position.protein:1434|strand:-|mut.aa:Y|mut.codon:TAC|exon.name:Exon 21|type:EXON_CODING_NON_SYNONYMOUS	geneSymbol:RERE|wild.codon:TCC|wild.aa:S|pos.cdna:4300|kgId:uc001apf.2|position.protein:1434|strand:-|mut.aa:Y|mut.codon:TAC|exon.name:Exon 20|type:EXON_CODING_NON_SYNONYMOUS
chr1	11148246	0	A	C	291.16	AC=1	AF=0.50	AN=2	DP=16	Dels=0.00	HRun=0	HaplotypeScore=0.00	MQ=60.00	MQ0=0	QD=18.20	SB=-144.23	geneSymbol:EXOSC10|wild.codon:CAT|wild.aa:H|pos.cdna:767|kgId:uc001asa.2|position.protein:256|strand:-|mut.aa:Q|mut.codon:CAG|exon.name:Exon 7|type:EXON_CODING_NON_SYNONYMOUS	geneSymbol:EXOSC10|wild.codon:CAT|wild.aa:H|pos.cdna:767|kgId:uc001asb.2|position.protein:256|strand:-|mut.aa:Q|mut.codon:CAG|exon.name:Exon 7|type:EXON_CODING_NON_SYNONYMOUS	geneSymbol:EXOSC10|wild.codon:CAT|wild.aa:H|pos.cdna:767|kgId:uc009vmy.1|position.protein:256|strand:-|mut.aa:Q|mut.codon:CAG|exon.name:Exon 7|type:EXON_CODING_NON_SYNONYMOUS
chr1	11596633	0	C	T	313.46	AC=1	AF=0.50	AN=2	DP=23	Dels=0.00	HRun=1	HaplotypeScore=1.16	MQ=58.36	MQ0=0	QD=13.63	SB=-3.99	geneSymbol:PTCHD2|wild.codon:CTC|wild.aa:L|pos.cdna:4068|kgId:uc001ash.3|position.protein:1357|strand:+|mut.aa:F|mut.codon:TTC|exon.name:Exon 21|type:EXON_CODING_NON_SYNONYMOUS
chr1	12476880	0	G	T	295.14	AC=1	AF=0.50	AN=2	DP=36	Dels=0.00	HRun=0	HaplotypeScore=0.16	MQ=57.23	MQ0=0	QD=8.20	SB=-152.64	geneSymbol:VPS13D|wild.codon:AAG|wild.aa:K|splicing:SPLICING_DONOR|pos.cdna:12332|kgId:uc001atv.2|position.protein:4111|strand:+|mut.aa:N|mut.codon:AAT|exon.name:Exon 65|type:EXON_CODING_NON_SYNONYMOUS	geneSymbol:VPS13D|wild.codon:AAG|wild.aa:K|splicing:SPLICING_DONOR|pos.cdna:12257|kgId:uc001atw.2|position.protein:4086|strand:+|mut.aa:N|mut.codon:AAT|exon.name:Exon 64|type:EXON_CODING_NON_SYNONYMOUS	geneSymbol:VPS13D|wild.codon:AAG|wild.aa:K|splicing:SPLICING_DONOR|pos.cdna:9893|kgId:uc001atx.2|position.protein:3298|strand:+|mut.aa:N|mut.codon:AAT|exon.name:Exon 47|type:EXON_CODING_NON_SYNONYMOUS	geneSymbol:KIAA0453|kgId:uc009vnl.2|strand:+|type:UTR3	geneSymbol:KIAA0453|wild.codon:AAG|wild.aa:K|splicing:SPLICING_DONOR|pos.cdna:326|kgId:uc010obd.1|position.protein:109|strand:+|mut.aa:N|mut.codon:AAT|exon.name:Exon 3|type:EXON_CODING_NON_SYNONYMOUS
chr1	12907284	0	T	C	880.02	AC=1	AF=0.50	AN=2	DP=172	Dels=0.00	HRun=0	HaplotypeScore=5.76	MQ=44.28	MQ0=8	QD=5.12	SB=-409.24	geneSymbol:LOC649330|wild.codon:ACC|wild.aa:T|pos.cdna:858|kgId:uc009vno.2|position.protein:287|strand:-|mut.aa:A|mut.codon:GCC|exon.name:Exon 1|type:EXON_CODING_NON_SYNONYMOUS	geneSymbol:HNRNPCL1|wild.codon:ACC|wild.aa:T|pos.cdna:858|kgId:uc010obf.1|position.protein:287|strand:-|mut.aa:A|mut.codon:GCC|exon.name:Exon 2|type:EXON_CODING_NON_SYNONYMOUS
chr1	12907285	0	G	C	1146.91	AC=1	AF=0.50	AN=2	DP=174	Dels=0.00	HRun=1	HaplotypeScore=5.92	MQ=44.34	MQ0=8	QD=6.59	SB=-532.75	geneSymbol:LOC649330|wild.codon:AGC|wild.aa:S|pos.cdna:857|kgId:uc009vno.2|position.protein:286|strand:-|mut.aa:R|mut.codon:AGG|exon.name:Exon 1|type:EXON_CODING_NON_SYNONYMOUS	geneSymbol:HNRNPCL1|wild.codon:AGC|wild.aa:S|pos.cdna:857|kgId:uc010obf.1|position.protein:286|strand:-|mut.aa:R|mut.codon:AGG|exon.name:Exon 2|type:EXON_CODING_NON_SYNONYMOUS
chr1	12907316	0	T	C	588.67	AC=1	AF=0.50	AN=2	DP=161	Dels=0.00	HRun=2	HaplotypeScore=18.92	MQ=47.71	MQ0=4	QD=3.66	SB=-179.86	geneSymbol:LOC649330|wild.codon:GAG|wild.aa:E|pos.cdna:826|kgId:uc009vno.2|position.protein:276|strand:-|mut.aa:G|mut.codon:GGG|exon.name:Exon 1|type:EXON_CODING_NON_SYNONYMOUS	geneSymbol:HNRNPCL1|wild.codon:GAG|wild.aa:E|pos.cdna:826|kgId:uc010obf.1|position.protein:276|strand:-|mut.aa:G|mut.codon:GGG|exon.name:Exon 2|type:EXON_CODING_NON_SYNONYMOUS
chr1	12907798	0	A	C	352.92	AC=1	AF=0.50	AN=2	DP=47	Dels=0.00	HRun=0	HaplotypeScore=1.68	MQ=43.35	MQ0=2	QD=7.51	SB=-7.80	geneSymbol:LOC649330|wild.codon:TTT|wild.aa:F|pos.cdna:344|kgId:uc009vno.2|position.protein:115|strand:-|mut.aa:L|mut.codon:TTG|exon.name:Exon 1|type:EXON_CODING_NON_SYNONYMOUS	geneSymbol:HNRNPCL1|wild.codon:TTT|wild.aa:F|pos.cdna:344|kgId:uc010obf.1|position.protein:115|strand:-|mut.aa:L|mut.codon:TTG|exon.name:Exon 2|type:EXON_CODING_NON_SYNONYMOUS
chr1	12907802	0	C	T	371.69	AC=1	AF=0.50	AN=2	DP=49	Dels=0.00	HRun=0	HaplotypeScore=1.68	MQ=44.15	MQ0=2	QD=7.59	SB=-55.78	geneSymbol:LOC649330|wild.codon:GGC|wild.aa:G|pos.cdna:340|kgId:uc009vno.2|position.protein:114|strand:-|mut.aa:D|mut.codon:GAC|exon.name:Exon 1|type:EXON_CODING_NON_SYNONYMOUS	geneSymbol:HNRNPCL1|wild.codon:GGC|wild.aa:G|pos.cdna:340|kgId:uc010obf.1|position.protein:114|strand:-|mut.aa:D|mut.codon:GAC|exon.name:Exon 2|type:EXON_CODING_NON_SYNONYMOUS
chr1	12907803	0	C	T	372.03	AC=1	AF=0.50	AN=2	DP=49	Dels=0.00	HRun=0	HaplotypeScore=1.68	MQ=44.15	MQ0=2	QD=7.59	SB=-16.11	geneSymbol:LOC649330|wild.codon:GGC|wild.aa:G|pos.cdna:339|kgId:uc009vno.2|position.protein:114|strand:-|mut.aa:S|mut.codon:AGC|exon.name:Exon 1|type:EXON_CODING_NON_SYNONYMOUS	geneSymbol:HNRNPCL1|wild.codon:GGC|wild.aa:G|pos.cdna:339|kgId:uc010obf.1|position.protein:114|strand:-|mut.aa:S|mut.codon:AGC|exon.name:Exon 2|type:EXON_CODING_NON_SYNONYMOUS
chr1	17257037	0	G	A	232.54	AC=1	AF=0.50	AN=2	DP=16	Dels=0.00	HRun=0	HaplotypeScore=1.43	MQ=56.02	MQ0=0	QD=14.53	SB=-76.32	geneSymbol:KIAA0445|wild.codon:GCT|wild.aa:A|pos.cdna:12|kgId:uc009voy.1|position.protein:5|strand:+|mut.aa:T|mut.codon:ACT|exon.name:Exon 3|type:EXON_CODING_NON_SYNONYMOUS	geneSymbol:CROCC|wild.codon:CGC|wild.aa:R|pos.cdna:796|kgId:uc001azt.2|position.protein:266|strand:+|mut.aa:H|mut.codon:CAC|exon.name:Exon 7|type:EXON_CODING_NON_SYNONYMOUS	geneSymbol:CROCC|wild.codon:CGC|wild.aa:R|pos.cdna:85|kgId:uc009voz.1|position.protein:29|strand:+|mut.aa:H|mut.codon:CAC|exon.name:Exon 5|type:EXON_CODING_NON_SYNONYMOUS
chr1	24124353	0	C	A	639.37	AC=1	AF=0.50	AN=2	DP=25	Dels=0.00	HRun=0	HaplotypeScore=0.67	MQ=56.58	MQ0=0	QD=25.57	SB=-127.50	geneSymbol:GALE|wild.codon:AAG|wild.aa:K|pos.cdna:359|kgId:uc009vqo.1|position.protein:120|strand:-|mut.aa:N|mut.codon:AAT|exon.name:Exon 5|type:EXON_CODING_NON_SYNONYMOUS	geneSymbol:GALE|wild.codon:AAG|wild.aa:K|pos.cdna:359|kgId:uc001bhv.1|position.protein:120|strand:-|mut.aa:N|mut.codon:AAT|exon.name:Exon 6|type:EXON_CODING_NON_SYNONYMOUS	geneSymbol:GALE|wild.codon:AAG|wild.aa:K|pos.cdna:359|kgId:uc001bhw.1|position.protein:120|strand:-|mut.aa:N|mut.codon:AAT|exon.name:Exon 6|type:EXON_CODING_NON_SYNONYMOUS	geneSymbol:GALE|wild.codon:AAG|wild.aa:K|pos.cdna:359|kgId:uc001bhx.1|position.protein:120|strand:-|mut.aa:N|mut.codon:AAT|exon.name:Exon 6|type:EXON_CODING_NON_SYNONYMOUS	geneSymbol:GALE|wild.codon:AAG|wild.aa:K|pos.cdna:359|kgId:uc009vqp.1|position.protein:120|strand:-|mut.aa:N|mut.codon:AAT|exon.name:Exon 6|type:EXON_CODING_NON_SYNONYMOUS	geneSymbol:GALE|wild.codon:AAG|wild.aa:K|pos.cdna:359|kgId:uc001bhy.1|position.protein:120|strand:-|mut.aa:N|mut.codon:AAT|exon.name:Exon 6|type:EXON_CODING_NON_SYNONYMOUS	geneSymbol:GALE|wild.codon:AAG|wild.aa:K|pos.cdna:137|kgId:uc001bhz.1|position.protein:46|strand:-|mut.aa:N|mut.codon:AAT|exon.name:Exon 4|type:EXON_CODING_NON_SYNONYMOUS
chr1	27673968	0	G	A	452.31	AC=1	AF=0.50	AN=2	DP=24	Dels=0.00	HRun=0	HaplotypeScore=0.79	MQ=57.63	MQ0=0	QD=18.85	SB=-244.56	geneSymbol:SYTL1|wild.codon:TGG|wild.aa:W|pos.cdna:247|kgId:uc001bnv.1|position.protein:83|strand:+|mut.aa:*|mut.codon:TAG|exon.name:Exon 3|type:EXON_STOP_GAINED	geneSymbol:SYTL1|wild.codon:TGG|wild.aa:W|pos.cdna:247|kgId:uc001bnw.1|position.protein:83|strand:+|mut.aa:*|mut.codon:TAG|exon.name:Exon 3|type:EXON_STOP_GAINED	geneSymbol:SYTL1|wild.codon:TGG|wild.aa:W|pos.cdna:247|kgId:uc009vsu.1|position.protein:83|strand:+|mut.aa:*|mut.codon:TAG|exon.name:Exon 3|type:EXON_STOP_GAINED	geneSymbol:FLJ00227|wild.codon:TGG|wild.aa:W|pos.cdna:247|kgId:uc001bnx.2|position.protein:83|strand:+|mut.aa:*|mut.codon:TAG|exon.name:Exon 2|type:EXON_STOP_GAINED	geneSymbol:SYTL1|wild.codon:TGG|wild.aa:W|pos.cdna:247|kgId:uc009vsv.1|position.protein:83|strand:+|mut.aa:*|mut.codon:TAG|exon.name:Exon 2|type:EXON_STOP_GAINED
chr1	27697141	0	C	T	643.91	AC=1	AF=0.50	AN=2	DP=37	Dels=0.00	HRun=0	HaplotypeScore=0.48	MQ=55.26	MQ0=0	QD=17.40	SB=-212.93	geneSymbol:FCN3|wild.codon:GGT|wild.aa:G|pos.cdna:603|kgId:uc001boa.2|position.protein:202|strand:-|mut.aa:S|mut.codon:AGT|exon.name:Exon 7|type:EXON_CODING_NON_SYNONYMOUS	geneSymbol:FCN3|wild.codon:GGT|wild.aa:G|pos.cdna:570|kgId:uc001bob.2|position.protein:191|strand:-|mut.aa:S|mut.codon:AGT|exon.name:Exon 6|type:EXON_CODING_NON_SYNONYMOUS
chr1	27736210	0	C	T	961.55	AC=1	AF=0.50	AN=2	DP=64	Dels=0.00	HRun=1	HaplotypeScore=2.92	MQ=56.30	MQ0=0	QD=15.02	SB=-385.84	geneSymbol:WASF2|wild.codon:GAC|wild.aa:D|pos.cdna:1314|kgId:uc001bof.1|position.protein:439|strand:-|mut.aa:N|mut.codon:AAC|exon.name:Exon 8|type:EXON_CODING_NON_SYNONYMOUS	geneSymbol:WAVE2|kgId:uc010ofl.1|intron.name:Intron 8|strand:-|type:INTRON
chr1	27744825	0	C	G	1404.57	AC=1	AF=0.50	AN=2	DP=83	Dels=0.00	HRun=0	HaplotypeScore=1.77	MQ=52.27	MQ0=0	QD=16.92	SB=-535.64	geneSymbol:WASF2|wild.codon:GAA|wild.aa:E|pos.cdna:363|kgId:uc001bof.1|position.protein:122|strand:-|mut.aa:Q|mut.codon:CAA|exon.name:Exon 4|type:EXON_CODING_NON_SYNONYMOUS	geneSymbol:WAVE2|wild.codon:GAA|wild.aa:E|pos.cdna:363|kgId:uc010ofl.1|position.protein:122|strand:-|mut.aa:Q|mut.codon:CAA|exon.name:Exon 4|type:EXON_CODING_NON_SYNONYMOUS
chr1	28897738	0	A	G	1056.38	AC=1	AF=0.50	AN=2	DP=94	Dels=0.00	HRun=0	HaplotypeScore=2.20	MQ=58.75	MQ0=0	QD=11.24	SB=-450.90	geneSymbol:TRNAU1AP|wild.codon:AAC|wild.aa:N|pos.cdna:250|kgId:uc001bqh.2|position.protein:84|strand:+|mut.aa:S|mut.codon:AGC|exon.name:Exon 8|type:EXON_CODING_NON_SYNONYMOUS	geneSymbol:TRNAU1AP|wild.codon:AAC|wild.aa:N|pos.cdna:580|kgId:uc001bqi.2|position.protein:194|strand:+|mut.aa:S|mut.codon:AGC|exon.name:Exon 7|type:EXON_CODING_NON_SYNONYMOUS	geneSymbol:TRNAU1AP|wild.codon:AAC|wild.aa:N|pos.cdna:250|kgId:uc010ofw.1|position.protein:84|strand:+|mut.aa:S|mut.codon:AGC|exon.name:Exon 6|type:EXON_CODING_NON_SYNONYMOUS
chr1	29040674	0	G	A	298.27	AC=1	AF=0.50	AN=2	DP=15	Dels=0.00	HRun=0	HaplotypeScore=0.00	MQ=60.00	MQ0=0	QD=19.88	SB=-79.08	geneSymbol:GMEB1|wild.codon:GTG|wild.aa:V|pos.cdna:1080|kgId:uc001bqz.2|position.protein:361|strand:+|mut.aa:M|mut.codon:ATG|exon.name:Exon 10|type:EXON_CODING_NON_SYNONYMOUS	geneSymbol:GMEB1|wild.codon:GTG|wild.aa:V|pos.cdna:1110|kgId:uc001bra.2|position.protein:371|strand:+|mut.aa:M|mut.codon:ATG|exon.name:Exon 10|type:EXON_CODING_NON_SYNONYMOUS	geneSymbol:GMEB1|wild.codon:GTG|wild.aa:V|pos.cdna:1080|kgId:uc001brb.2|position.protein:361|strand:+|mut.aa:M|mut.codon:ATG|exon.name:Exon 10|type:EXON_CODING_NON_SYNONYMOUS
chr1	29069735	0	C	T	778.59	AC=1	AF=0.50	AN=2	DP=40	Dels=0.00	HRun=1	HaplotypeScore=0.00	MQ=45.19	MQ0=5	QD=19.46	SB=-241.77	geneSymbol:YTHDF2|wild.codon:GCT|wild.aa:A|pos.cdna:952|kgId:uc001brc.2|position.protein:318|strand:+|mut.aa:V|mut.codon:GTT|exon.name:Exon 4|type:EXON_CODING_NON_SYNONYMOUS	geneSymbol:YTHDF2|wild.codon:GCT|wild.aa:A|pos.cdna:943|kgId:uc001brd.2|position.protein:315|strand:+|mut.aa:V|mut.codon:GTT|exon.name:Exon 4|type:EXON_CODING_NON_SYNONYMOUS	geneSymbol:YTHDF2|wild.codon:GCT|wild.aa:A|pos.cdna:802|kgId:uc010ofx.1|position.protein:268|strand:+|mut.aa:V|mut.codon:GTT|exon.name:Exon 3|type:EXON_CODING_NON_SYNONYMOUS	geneSymbol:YTHDF2|wild.codon:GCT|wild.aa:A|pos.cdna:802|kgId:uc001bre.2|position.protein:268|strand:+|mut.aa:V|mut.codon:GTT|exon.name:Exon 3|type:EXON_CODING_NON_SYNONYMOUS
chr1	29631891	0	C	A	1218.74	AC=1	AF=0.50	AN=2	DP=113	Dels=0.00	HRun=0	HaplotypeScore=2.07	MQ=57.36	MQ0=0	QD=10.79	SB=-507.98	geneSymbol:PTPRU|wild.codon:CCG|wild.aa:P|pos.cdna:2800|kgId:uc001bru.2|position.protein:934|strand:+|mut.aa:Q|mut.codon:CAG|exon.name:Exon 19|type:EXON_CODING_NON_SYNONYMOUS	geneSymbol:PTPRU|wild.codon:CCG|wild.aa:P|pos.cdna:2770|kgId:uc001brv.2|position.protein:924|strand:+|mut.aa:Q|mut.codon:CAG|exon.name:Exon 18|type:EXON_CODING_NON_SYNONYMOUS	geneSymbol:PTPRU|wild.codon:CCG|wild.aa:P|pos.cdna:2770|kgId:uc001brw.2|position.protein:924|strand:+|mut.aa:Q|mut.codon:CAG|exon.name:Exon 18|type:EXON_CODING_NON_SYNONYMOUS	geneSymbol:PTPRU|wild.codon:CCG|wild.aa:P|pos.cdna:2770|kgId:uc009vtq.2|position.protein:924|strand:+|mut.aa:Q|mut.codon:CAG|exon.name:Exon 18|type:EXON_CODING_NON_SYNONYMOUS	geneSymbol:PTPRU|wild.codon:CCG|wild.aa:P|pos.cdna:2770|kgId:uc009vtr.2|position.protein:924|strand:+|mut.aa:Q|mut.codon:CAG|exon.name:Exon 18|type:EXON_CODING_NON_SYNONYMOUS
chr1	32127269	0	C	A	306.72	AC=1	AF=0.50	AN=2	DP=29	Dels=0.00	HRun=0	HaplotypeScore=0.58	MQ=59.36	MQ0=0	QD=10.58	SB=-178.18	geneSymbol:COL16A1|kgId:uc001bti.1|strand:-|exon.name:Exon 11|type:UTR5	geneSymbol:COL16A1|wild.codon:GGA|wild.aa:G|pos.cdna:3111|kgId:uc001btj.1|position.protein:1038|strand:-|mut.aa:*|mut.codon:TGA|exon.name:Exon 53|type:EXON_STOP_GAINED	geneSymbol:COL16A1|wild.codon:GGA|wild.aa:G|pos.cdna:3717|kgId:uc001btk.1|position.protein:1240|strand:-|mut.aa:*|mut.codon:TGA|exon.name:Exon 59|type:EXON_STOP_GAINED
chr1	32130822	0	A	G	131.19	AC=1	AF=0.50	AN=2	DP=20	Dels=0.00	HRun=3	HaplotypeScore=0.32	MQ=56.16	MQ0=0	QD=6.56	SB=-34.91	geneSymbol:COL16A1|kgId:uc001bti.1|strand:-|exon.name:Exon 8|type:UTR5	geneSymbol:COL16A1|wild.codon:TTC|wild.aa:F|pos.cdna:2899|kgId:uc001btj.1|position.protein:967|strand:-|mut.aa:S|mut.codon:TCC|exon.name:Exon 50|type:EXON_CODING_NON_SYNONYMOUS	geneSymbol:COL16A1|wild.codon:TTC|wild.aa:F|pos.cdna:3505|kgId:uc001btk.1|position.protein:1169|strand:-|mut.aa:S|mut.codon:TCC|exon.name:Exon 56|type:EXON_CODING_NON_SYNONYMOUS
chr1	32690025	0	G	A	913.89	AC=1	AF=0.50	AN=2	DP=69	Dels=0.00	HRun=0	HaplotypeScore=1.61	MQ=56.09	MQ0=0	QD=13.24	SB=-274.80	geneSymbol:EIF3I|wild.codon:GTC|wild.aa:V|pos.cdna:198|kgId:uc001bur.3|position.protein:67|strand:+|mut.aa:I|mut.codon:ATC|exon.name:Exon 5|type:EXON_CODING_NON_SYNONYMOUS	geneSymbol:EIF3I|wild.codon:GTC|wild.aa:V|pos.cdna:198|kgId:uc009vuc.2|position.protein:67|strand:+|mut.aa:I|mut.codon:ATC|exon.name:Exon 4|type:EXON_CODING_NON_SYNONYMOUS	geneSymbol:EIF3I|wild.codon:GTC|wild.aa:V|pos.cdna:54|kgId:uc001bus.2|position.protein:19|strand:+|mut.aa:I|mut.codon:ATC|exon.name:Exon 3|type:EXON_CODING_NON_SYNONYMOUS
chr1	36359943	0	G	A	1047.48	AC=1	AF=0.50	AN=2	DP=54	Dels=0.00	HRun=1	HaplotypeScore=1.00	MQ=57.33	MQ0=0	QD=19.40	SB=-542.38	geneSymbol:EIF2C1|wild.codon:GGA|wild.aa:G|pos.cdna:586|kgId:uc001bzk.2|position.protein:196|strand:+|mut.aa:E|mut.codon:GAA|exon.name:Exon 7|type:EXON_CODING_NON_SYNONYMOUS	geneSymbol:EIF2C1|wild.codon:GGA|wild.aa:G|pos.cdna:811|kgId:uc001bzl.2|position.protein:271|strand:+|mut.aa:E|mut.codon:GAA|exon.name:Exon 7|type:EXON_CODING_NON_SYNONYMOUS
chr1	36505431	0	C	T	915.66	AC=1	AF=0.50	AN=2	DP=75	Dels=0.00	HRun=0	HaplotypeScore=2.14	MQ=54.77	MQ0=1	QD=12.21	SB=-322.04	geneSymbol:EIF2C3|wild.codon:GCC|wild.aa:A|pos.cdna:1882|kgId:uc001bzp.2|position.protein:628|strand:+|mut.aa:V|mut.codon:GTC|exon.name:Exon 15|type:EXON_CODING_NON_SYNONYMOUS	geneSymbol:EIF2C3|wild.codon:GCC|wild.aa:A|pos.cdna:1180|kgId:uc001bzq.2|position.protein:394|strand:+|mut.aa:V|mut.codon:GTC|exon.name:Exon 13|type:EXON_CODING_NON_SYNONYMOUS
chr1	36565687	0	C	A	490.19	AC=1	AF=0.50	AN=2	DP=38	Dels=0.00	HRun=0	HaplotypeScore=0.58	MQ=56.47	MQ0=0	QD=12.90	SB=-218.91	geneSymbol:COL8A2|wild.codon:GGA|wild.aa:G|pos.cdna:156|kgId:uc001bzv.1|position.protein:53|strand:-|mut.aa:*|mut.codon:TGA|exon.name:Exon 1|type:EXON_STOP_GAINED	geneSymbol:COL8A2|kgId:uc001bzw.1|intron.name:Intron 2|strand:-|type:INTRON
chr1	36752844	0	C	T	374.68	AC=1	AF=0.50	AN=2	DP=38	Dels=0.00	HRun=2	HaplotypeScore=1.09	MQ=58.28	MQ0=0	QD=9.86	SB=-173.15	geneSymbol:THRAP3|wild.codon:GCT|wild.aa:A|pos.cdna:1012|kgId:uc001cae.3|position.protein:338|strand:+|mut.aa:V|mut.codon:GTT|exon.name:Exon 4|type:EXON_CODING_NON_SYNONYMOUS	geneSymbol:THRAP3|wild.codon:GCT|wild.aa:A|pos.cdna:1012|kgId:uc001caf.3|position.protein:338|strand:+|mut.aa:V|mut.codon:GTT|exon.name:Exon 5|type:EXON_CODING_NON_SYNONYMOUS	geneSymbol:THRAP3|wild.codon:GCT|wild.aa:A|pos.cdna:1012|kgId:uc001cag.1|position.protein:338|strand:+|mut.aa:V|mut.codon:GTT|exon.name:Exon 4|type:EXON_CODING_NON_SYNONYMOUS
chr1	37948925	0	G	A	440.38	AC=1	AF=0.50	AN=2	DP=33	Dels=0.00	HRun=0	HaplotypeScore=0.58	MQ=55.92	MQ0=0	QD=13.34	SB=-236.59	geneSymbol:ZC3H12A|wild.codon:GCG|wild.aa:A|pos.cdna:1512|kgId:uc001cbb.3|position.protein:505|strand:+|mut.aa:T|mut.codon:ACG|exon.name:Exon 6|type:EXON_CODING_NON_SYNONYMOUS	geneSymbol:ZC3H12A|wild.codon:GCG|wild.aa:A|pos.cdna:897|kgId:uc001cbc.1|position.protein:300|strand:+|mut.aa:T|mut.codon:ACG|exon.name:Exon 3|type:EXON_CODING_NON_SYNONYMOUS
chr1	38489295	0	C	T	226.82	AC=1	AF=0.50	AN=2	DP=22	Dels=0.00	HRun=0	HaplotypeScore=0.83	MQ=58.29	MQ0=0	QD=10.31	SB=-100.60	geneSymbol:UTP11L|wild.codon:CGT|wild.aa:R|pos.cdna:756|kgId:uc001ccn.3|position.protein:253|strand:+|mut.aa:C|mut.codon:TGT|exon.name:Exon 8|type:EXON_CODING_NON_SYNONYMOUS	geneSymbol:UTP11L|wild.codon:CGT|wild.aa:R|pos.cdna:549|kgId:uc009vvm.2|position.protein:184|strand:+|mut.aa:C|mut.codon:TGT|exon.name:Exon 7|type:EXON_CODING_NON_SYNONYMOUS	geneSymbol:UTP11L|kgId:uc010oil.1|strand:+|type:UTR3	geneSymbol:UTP11L|wild.codon:CGT|wild.aa:R|pos.cdna:549|kgId:uc001cco.3|position.protein:184|strand:+|mut.aa:C|mut.codon:TGT|exon.name:Exon 6|type:EXON_CODING_NON_SYNONYMOUS
chr1	39798727	0	C	T	612.37	AC=1	AF=0.50	AN=2	DP=51	Dels=0.00	HRun=0	HaplotypeScore=5.38	MQ=58.56	MQ0=0	QD=12.01	SB=-200.45	geneSymbol:MACF1|kgId:uc010ois.1|intron.name:Intron 37|strand:+|type:INTRON	geneSymbol:MACF1|kgId:uc001cda.1|intron.name:Intron 35|strand:+|type:INTRON	geneSymbol:KIAA0465|kgId:uc001cdb.1|intron.name:Intron 15|strand:+|type:INTRON	geneSymbol:MACF1|kgId:uc001cdc.1|intron.name:Intron 15|strand:+|type:INTRON	geneSymbol:MACF1|wild.codon:CCA|wild.aa:P|pos.cdna:1786|kgId:uc010oiu.1|position.protein:596|strand:+|mut.aa:L|mut.codon:CTA|exon.name:Exon 1|type:EXON_CODING_NON_SYNONYMOUS
chr1	40211052	0	G	T	301.39	AC=1	AF=0.50	AN=2	DP=38	Dels=0.00	HRun=0	HaplotypeScore=1.16	MQ=57.67	MQ0=0	QD=7.93	SB=-70.04	geneSymbol:PPIE|wild.codon:GAG|wild.aa:E|pos.cdna:389|kgId:uc001cds.1|position.protein:130|strand:+|mut.aa:D|mut.codon:GAT|exon.name:Exon 7|type:EXON_CODING_NON_SYNONYMOUS	geneSymbol:PPIE|wild.codon:GAG|wild.aa:E|pos.cdna:191|kgId:uc001cdt.1|position.protein:64|strand:+|mut.aa:D|mut.codon:GAT|exon.name:Exon 7|type:EXON_CODING_NON_SYNONYMOUS	geneSymbol:PPIE|kgId:uc010oiy.1|intron.name:Intron 6|strand:+|type:INTRON	geneSymbol:PPIE|kgId:uc001cdu.1|strand:+|type:UTR3	geneSymbol:PPIE|wild.codon:GAG|wild.aa:E|pos.cdna:389|kgId:uc001cdv.2|position.protein:130|strand:+|mut.aa:D|mut.codon:GAT|exon.name:Exon 7|type:EXON_CODING_NON_SYNONYMOUS	geneSymbol:PPIE|wild.codon:GAG|wild.aa:E|pos.cdna:389|kgId:uc001cdw.2|position.protein:130|strand:+|mut.aa:D|mut.codon:GAT|exon.name:Exon 7|type:EXON_CODING_NON_SYNONYMOUS	geneSymbol:PPIE|wild.codon:GAG|wild.aa:E|pos.cdna:137|kgId:uc001cdx.1|position.protein:46|strand:+|mut.aa:D|mut.codon:GAT|exon.name:Exon 3|type:EXON_CODING_NON_SYNONYMOUS
chr1	43634636	0	G	A	757.12	AC=1	AF=0.50	AN=2	DP=48	Dels=0.00	HRun=0	HaplotypeScore=2.63	MQ=57.63	MQ0=0	QD=15.77	SB=-395.17	geneSymbol:EBNA1BP2|wild.codon:CGA|wild.aa:R|pos.cdna:195|kgId:uc001cim.2|position.protein:66|strand:-|mut.aa:*|mut.codon:TGA|exon.name:Exon 4|type:EXON_STOP_GAINED	geneSymbol:EBNA1BP2|wild.codon:CGA|wild.aa:R|pos.cdna:510|kgId:uc001cin.2|position.protein:171|strand:-|mut.aa:*|mut.codon:TGA|exon.name:Exon 5|type:EXON_STOP_GAINED	geneSymbol:EBNA1BP2|wild.codon:CGA|wild.aa:R|pos.cdna:675|kgId:uc010ojx.1|position.protein:226|strand:-|mut.aa:*|mut.codon:TGA|exon.name:Exon 6|type:EXON_STOP_GAINED	geneSymbol:EBNA1BP2|wild.codon:CGA|wild.aa:R|pos.cdna:675|kgId:uc001cio.2|position.protein:226|strand:-|mut.aa:*|mut.codon:TGA|exon.name:Exon 11|type:EXON_STOP_GAINED
chr1	43772822	0	C	T	323.25	AC=1	AF=0.50	AN=2	DP=19	Dels=0.00	HRun=1	HaplotypeScore=1.00	MQ=56.74	MQ0=0	QD=17.01	SB=-98.94	geneSymbol:TIE|wild.codon:GCT|wild.aa:A|pos.cdna:649|kgId:uc010okc.1|position.protein:217|strand:+|mut.aa:V|mut.codon:GTT|exon.name:Exon 5|type:EXON_CODING_NON_SYNONYMOUS	geneSymbol:TIE1|wild.codon:GCT|wild.aa:A|pos.cdna:649|kgId:uc010okd.1|position.protein:217|strand:+|mut.aa:V|mut.codon:GTT|exon.name:Exon 5|type:EXON_CODING_NON_SYNONYMOUS	geneSymbol:TIE1|wild.codon:GCT|wild.aa:A|pos.cdna:649|kgId:uc001ciu.2|position.protein:217|strand:+|mut.aa:V|mut.codon:GTT|exon.name:Exon 5|type:EXON_CODING_NON_SYNONYMOUS	geneSymbol:TIE1|wild.codon:GCT|wild.aa:A|pos.cdna:514|kgId:uc010oke.1|position.protein:172|strand:+|mut.aa:V|mut.codon:GTT|exon.name:Exon 5|type:EXON_CODING_NON_SYNONYMOUS	geneSymbol:TIE1|kgId:uc009vwq.2|intron.name:Intron 4|strand:+|type:INTRON	geneSymbol:TIE1|kgId:uc010okf.1|strand:+|exon.name:Exon 4|type:UTR5	geneSymbol:TIE1|kgId:uc010okg.1|strand:+|exon.name:Exon 1|type:UTR5
chr1	43805714	0	G	A	531.49	AC=1	AF=0.50	AN=2	DP=31	Dels=0.00	HRun=0	HaplotypeScore=1.52	MQ=54.84	MQ0=0	QD=17.14	SB=-113.97	geneSymbol:MPL|wild.codon:CGC|wild.aa:R|pos.cdna:769|kgId:uc001civ.2|position.protein:257|strand:+|mut.aa:H|mut.codon:CAC|exon.name:Exon 5|type:EXON_CODING_NON_SYNONYMOUS	geneSymbol:MPL|wild.codon:CGC|wild.aa:R|pos.cdna:769|kgId:uc001ciw.2|position.protein:257|strand:+|mut.aa:H|mut.codon:CAC|exon.name:Exon 5|type:EXON_CODING_NON_SYNONYMOUS	geneSymbol:MPL|wild.codon:CGC|wild.aa:R|pos.cdna:748|kgId:uc009vwr.2|position.protein:250|strand:+|mut.aa:H|mut.codon:CAC|exon.name:Exon 5|type:EXON_CODING_NON_SYNONYMOUS
chr1	43917892	0	G	T	423.66	AC=1	AF=0.50	AN=2	DP=32	Dels=0.00	HRun=0	HaplotypeScore=0.33	MQ=58.23	MQ0=0	QD=13.24	SB=-112.46	geneSymbol:KIAA0467|kgId:uc001cjk.1|strand:+|type:UTR3	geneSymbol:KIAA0467|kgId:uc001cjl.1|strand:+|type:UTR3	geneSymbol:HYI|wild.codon:GCT|wild.aa:A|pos.cdna:190|kgId:uc001cjm.2|position.protein:64|strand:-|mut.aa:D|mut.codon:GAT|exon.name:Exon 2|type:EXON_CODING_NON_SYNONYMOUS	geneSymbol:HYI|wild.codon:GCT|wild.aa:A|pos.cdna:409|kgId:uc001cjn.2|position.protein:137|strand:-|mut.aa:D|mut.codon:GAT|exon.name:Exon 3|type:EXON_CODING_NON_SYNONYMOUS	geneSymbol:HYI|wild.codon:GCT|wild.aa:A|pos.cdna:409|kgId:uc001cjo.2|position.protein:137|strand:-|mut.aa:D|mut.codon:GAT|exon.name:Exon 3|type:EXON_CODING_NON_SYNONYMOUS	geneSymbol:HYI|wild.codon:GCT|wild.aa:A|pos.cdna:190|kgId:uc001cjp.2|position.protein:64|strand:-|mut.aa:D|mut.codon:GAT|exon.name:Exon 3|type:EXON_CODING_NON_SYNONYMOUS
chr1	44069717	0	A	C	376.81	AC=1	AF=0.50	AN=2	DP=22	Dels=0.00	HRun=1	HaplotypeScore=2.00	MQ=59.15	MQ0=0	QD=17.13	SB=-167.95	geneSymbol:PTPRF|wild.codon:CAG|wild.aa:Q|pos.cdna:2893|kgId:uc001cjr.2|position.protein:965|strand:+|mut.aa:P|mut.codon:CCG|exon.name:Exon 16|type:EXON_CODING_NON_SYNONYMOUS	geneSymbol:PTPRF|wild.codon:CAG|wild.aa:Q|pos.cdna:2866|kgId:uc001cjs.2|position.protein:956|strand:+|mut.aa:P|mut.codon:CCG|exon.name:Exon 15|type:EXON_CODING_NON_SYNONYMOUS	geneSymbol:PTPRF|kgId:uc001cju.2|intron.name:Intron 7|strand:+|type:INTRON	geneSymbol:PTPRF|wild.codon:CAG|wild.aa:Q|pos.cdna:1573|kgId:uc009vwt.2|position.protein:525|strand:+|mut.aa:P|mut.codon:CCG|exon.name:Exon 7|type:EXON_CODING_NON_SYNONYMOUS	geneSymbol:PTPRF|wild.codon:CAG|wild.aa:Q|pos.cdna:1273|kgId:uc001cjv.2|position.protein:425|strand:+|mut.aa:P|mut.codon:CCG|exon.name:Exon 6|type:EXON_CODING_NON_SYNONYMOUS	geneSymbol:PTPRF|wild.codon:CAG|wild.aa:Q|pos.cdna:571|kgId:uc001cjw.2|position.protein:191|strand:+|mut.aa:P|mut.codon:CCG|exon.name:Exon 3|type:EXON_CODING_NON_SYNONYMOUS
chr1	44134910	0	G	A	2217.45	AC=1	AF=0.50	AN=2	DP=145	Dels=0.00	HRun=0	HaplotypeScore=3.82	MQ=57.26	MQ0=1	QD=15.29	SB=-1005.05	geneSymbol:KDM4A|wild.codon:GCC|wild.aa:A|pos.cdna:1302|kgId:uc001cjx.2|position.protein:435|strand:+|mut.aa:T|mut.codon:ACC|exon.name:Exon 10|type:EXON_CODING_NON_SYNONYMOUS	geneSymbol:KIAA0677|wild.codon:GCC|wild.aa:A|pos.cdna:1302|kgId:uc010oki.1|position.protein:435|strand:+|mut.aa:T|mut.codon:ACC|exon.name:Exon 10|type:EXON_CODING_NON_SYNONYMOUS
chr1	45500112	0	G	A	386.43	AC=1	AF=0.50	AN=2	DP=27	Dels=0.00	HRun=0	HaplotypeScore=4.99	MQ=56.66	MQ0=0	QD=14.31	SB=-148.61	geneSymbol:ZSWIM5|wild.codon:GCA|wild.aa:A|pos.cdna:2320|kgId:uc001cnd.2|position.protein:774|strand:-|mut.aa:V|mut.codon:GTA|exon.name:Exon 11|type:EXON_CODING_NON_SYNONYMOUS
chr1	46655656	0	G	T	514.36	AC=1	AF=0.50	AN=2	DP=41	Dels=0.00	HRun=0	HaplotypeScore=0.16	MQ=57.06	MQ0=0	QD=12.55	SB=-282.02	geneSymbol:POMGNT1|wild.codon:GCT|wild.aa:A|pos.cdna:1588|kgId:uc010olx.1|position.protein:530|strand:-|mut.aa:D|mut.codon:GAT|exon.name:Exon 19|type:EXON_CODING_NON_SYNONYMOUS	geneSymbol:POMGNT1|kgId:uc010oly.1|strand:-|exon.name:Exon 19|type:UTR5	geneSymbol:POMGNT1|wild.codon:GCT|wild.aa:A|pos.cdna:1225|kgId:uc010olz.1|position.protein:409|strand:-|mut.aa:D|mut.codon:GAT|exon.name:Exon 19|type:EXON_CODING_NON_SYNONYMOUS	geneSymbol:POMGNT1|wild.codon:GCT|wild.aa:A|pos.cdna:1654|kgId:uc001cpe.2|position.protein:552|strand:-|mut.aa:D|mut.codon:GAT|exon.name:Exon 20|type:EXON_CODING_NON_SYNONYMOUS	geneSymbol:POMGNT1|wild.codon:GCT|wild.aa:A|pos.cdna:1654|kgId:uc001cpg.2|position.protein:552|strand:-|mut.aa:D|mut.codon:GAT|exon.name:Exon 20|type:EXON_CODING_NON_SYNONYMOUS	geneSymbol:UDP-GlcNAc|wild.codon:GCT|wild.aa:A|pos.cdna:655|kgId:uc001cpf.2|position.protein:219|strand:-|mut.aa:D|mut.codon:GAT|exon.name:Exon 17|type:EXON_CODING_NON_SYNONYMOUS
chr1	46739403	0	C	A	329.93	AC=1	AF=0.50	AN=2	DP=20	Dels=0.00	HRun=0	HaplotypeScore=0.00	MQ=60.00	MQ0=0	QD=16.50	SB=-125.51	geneSymbol:RAD54L|wild.codon:CTG|wild.aa:L|pos.cdna:1593|kgId:uc009vye.2|position.protein:532|strand:+|mut.aa:M|mut.codon:ATG|exon.name:Exon 15|type:EXON_CODING_NON_SYNONYMOUS	geneSymbol:RAD54L|wild.codon:CTG|wild.aa:L|pos.cdna:1593|kgId:uc001cpl.2|position.protein:532|strand:+|mut.aa:M|mut.codon:ATG|exon.name:Exon 14|type:EXON_CODING_NON_SYNONYMOUS	geneSymbol:RAD54L|wild.codon:CTG|wild.aa:L|pos.cdna:942|kgId:uc001cpm.1|position.protein:315|strand:+|mut.aa:M|mut.codon:ATG|exon.name:Exon 10|type:EXON_CODING_NON_SYNONYMOUS
chr1	46972724	0	G	A	1720.06	AC=1	AF=0.50	AN=2	DP=111	Dels=0.00	HRun=2	HaplotypeScore=5.06	MQ=56.21	MQ0=2	QD=15.50	SB=-671.93	geneSymbol:DMBX1|wild.codon:ATG|wild.aa:M|pos.cdna:41|kgId:uc001cpx.2|position.protein:14|strand:+|mut.aa:I|mut.codon:ATA|exon.name:Exon 1|type:EXON_CODING_NON_SYNONYMOUS	geneSymbol:DMBX1|wild.codon:ATG|wild.aa:M|pos.cdna:41|kgId:uc001cpw.2|position.protein:14|strand:+|mut.aa:I|mut.codon:ATA|exon.name:Exon 1|type:EXON_CODING_NON_SYNONYMOUS
chr1	47838756	0	C	A	446.49	AC=1	AF=0.50	AN=2	DP=65	Dels=0.00	HRun=0	HaplotypeScore=0.32	MQ=58.45	MQ0=0	QD=6.87	SB=-165.49	geneSymbol:CMPK1|wild.codon:CTC|wild.aa:L|pos.cdna:447|kgId:uc001cri.2|position.protein:150|strand:+|mut.aa:I|mut.codon:ATC|exon.name:Exon 3|type:EXON_CODING_NON_SYNONYMOUS	geneSymbol:CMPK1|wild.codon:CTC|wild.aa:L|pos.cdna:300|kgId:uc010omp.1|position.protein:101|strand:+|mut.aa:I|mut.codon:ATC|exon.name:Exon 2|type:EXON_CODING_NON_SYNONYMOUS	geneSymbol:CMPK1|kgId:uc010omq.1|strand:+|type:UTR3
chr1	52299824	0	A	C	2131.64	AC=1	AF=0.50	AN=2	DP=150	Dels=0.00	HRun=1	HaplotypeScore=3.25	MQ=57.63	MQ0=0	QD=14.21	SB=-858.32	geneSymbol:NRD1|wild.codon:TTG|wild.aa:L|pos.cdna:19|kgId:uc009vzb.2|position.protein:7|strand:-|mut.aa:W|mut.codon:TGG|exon.name:Exon 4|type:EXON_CODING_NON_SYNONYMOUS	geneSymbol:NRD1|wild.codon:TTG|wild.aa:L|pos.cdna:934|kgId:uc001ctc.3|position.protein:312|strand:-|mut.aa:W|mut.codon:TGG|exon.name:Exon 6|type:EXON_CODING_NON_SYNONYMOUS	geneSymbol:NRD1|wild.codon:TTG|wild.aa:L|pos.cdna:730|kgId:uc001ctd.3|position.protein:244|strand:-|mut.aa:W|mut.codon:TGG|exon.name:Exon 4|type:EXON_CODING_NON_SYNONYMOUS	geneSymbol:NRD1|wild.codon:TTG|wild.aa:L|pos.cdna:538|kgId:uc001cte.2|position.protein:180|strand:-|mut.aa:W|mut.codon:TGG|exon.name:Exon 6|type:EXON_CODING_NON_SYNONYMOUS	geneSymbol:NRD1|wild.codon:TTG|wild.aa:L|pos.cdna:730|kgId:uc001ctf.2|position.protein:244|strand:-|mut.aa:W|mut.codon:TGG|exon.name:Exon 4|type:EXON_CODING_NON_SYNONYMOUS	geneSymbol:NRD1|kgId:uc010ong.1|strand:-|exon.name:Exon 4|type:UTR5	geneSymbol:NRD1|wild.codon:TTG|wild.aa:L|pos.cdna:334|kgId:uc009vzc.1|position.protein:112|strand:-|mut.aa:W|mut.codon:TGG|exon.name:Exon 4|type:EXON_CODING_NON_SYNONYMOUS
chr1	52874260	0	G	A	480.3	AC=1	AF=0.50	AN=2	DP=27	Dels=0.00	HRun=0	HaplotypeScore=0.00	MQ=60.00	MQ0=0	QD=17.79	SB=-139.15	geneSymbol:PRPF38A|wild.codon:GCA|wild.aa:A|pos.cdna:309|kgId:uc001ctv.3|position.protein:104|strand:+|mut.aa:T|mut.codon:ACA|exon.name:Exon 3|type:EXON_CODING_NON_SYNONYMOUS	geneSymbol:PRPF38A|kgId:uc001ctw.3|intron.name:Intron 2|strand:+|type:INTRON
chr1	53600051	0	C	A	508.13	AC=1	AF=0.50	AN=2	DP=36	Dels=0.00	HRun=0	HaplotypeScore=2.16	MQ=56.92	MQ0=0	QD=14.11	SB=-221.97	geneSymbol:SLC1A7|wild.codon:AAG|wild.aa:K|pos.cdna:185|kgId:uc001cuy.2|position.protein:62|strand:-|mut.aa:N|mut.codon:AAT|exon.name:Exon 2|type:EXON_CODING_NON_SYNONYMOUS	geneSymbol:SLC1A7|wild.codon:AAG|wild.aa:K|pos.cdna:185|kgId:uc001cuz.3|position.protein:62|strand:-|mut.aa:N|mut.codon:AAT|exon.name:Exon 2|type:EXON_CODING_NON_SYNONYMOUS
chr1	60373573	0	G	T	1213.97	AC=1	AF=0.50	AN=2	DP=93	Dels=0.00	HRun=0	HaplotypeScore=0.99	MQ=57.47	MQ0=0	QD=13.05	SB=-614.57	geneSymbol:CYP2J2|wild.codon:TTC|wild.aa:F|pos.cdna:887|kgId:uc001czq.2|position.protein:296|strand:-|mut.aa:L|mut.codon:TTA|exon.name:Exon 6|type:EXON_CODING_NON_SYNONYMOUS
chr1	62740564	0	C	T	259.88	AC=1	AF=0.50	AN=2	DP=16	Dels=0.00	HRun=3	HaplotypeScore=0.48	MQ=57.34	MQ0=0	QD=16.24	SB=-112.61	geneSymbol:KANK4|wild.codon:CGA|wild.aa:R|pos.cdna:211|kgId:uc001dah.3|position.protein:71|strand:-|mut.aa:Q|mut.codon:CAA|exon.name:Exon 3|type:EXON_CODING_NON_SYNONYMOUS	geneSymbol:KANK4|kgId:uc001dai.3|intron.name:Intron 3|strand:-|type:INTRON
chr1	66798173	0	C	A	601.57	AC=1	AF=0.50	AN=2	DP=63	Dels=0.00	HRun=0	HaplotypeScore=1.47	MQ=58.10	MQ0=0	QD=9.55	SB=-298.69	geneSymbol:PDE4B|kgId:uc001dcn.2|intron.name:Intron 7|strand:+|type:INTRON	geneSymbol:PDE4B|kgId:uc009war.2|intron.name:Intron 6|strand:+|type:INTRON	geneSymbol:PDE4B|kgId:uc001dco.2|intron.name:Intron 7|strand:+|type:INTRON	geneSymbol:PDE4B|kgId:uc001dcp.2|intron.name:Intron 5|strand:+|type:INTRON	geneSymbol:PDE4B|wild.codon:CCT|wild.aa:P|pos.cdna:100|kgId:uc001dcq.2|position.protein:34|strand:+|mut.aa:H|mut.codon:CAT|exon.name:Exon 1|type:EXON_CODING_NON_SYNONYMOUS
chr1	67356837	0	C	A	1074.95	AC=1	AF=0.50	AN=2	DP=72	Dels=0.00	HRun=0	HaplotypeScore=1.99	MQ=58.54	MQ0=0	QD=14.93	SB=-191.47	geneSymbol:WDR78|wild.codon:GAT|wild.aa:D|splicing:INTRON_SPLICING_DONOR|pos.cdna:642|kgId:uc001dcx.2|position.protein:215|strand:-|mut.aa:Y|mut.codon:TAT|exon.name:Exon 4|type:EXON_CODING_NON_SYNONYMOUS	geneSymbol:WDR78|wild.codon:GAT|wild.aa:D|splicing:INTRON_SPLICING_DONOR|pos.cdna:642|kgId:uc001dcy.2|position.protein:215|strand:-|mut.aa:Y|mut.codon:TAT|exon.name:Exon 4|type:EXON_CODING_NON_SYNONYMOUS	geneSymbol:WDR78|wild.codon:GAT|wild.aa:D|splicing:INTRON_SPLICING_DONOR|pos.cdna:642|kgId:uc001dcz.2|position.protein:215|strand:-|mut.aa:Y|mut.codon:TAT|exon.name:Exon 4|type:EXON_CODING_NON_SYNONYMOUS
chr1	68904660	0	A	C	403.18	AC=1	AF=0.50	AN=2	DP=31	Dels=0.00	HRun=3	HaplotypeScore=0.16	MQ=57.79	MQ0=1	QD=13.01	SB=-213.31	geneSymbol:RPE65|wild.codon:AAT|wild.aa:N|pos.cdna:962|kgId:uc001dei.1|position.protein:321|strand:-|mut.aa:K|mut.codon:AAG|exon.name:Exon 9|type:EXON_CODING_NON_SYNONYMOUS
chr1	68910493	0	C	T	453.69	AC=1	AF=0.50	AN=2	DP=32	Dels=0.00	HRun=0	HaplotypeScore=4.13	MQ=56.47	MQ0=0	QD=14.18	SB=-204.88	geneSymbol:RPE65|wild.codon:GCT|wild.aa:A|pos.cdna:318|kgId:uc001dei.1|position.protein:107|strand:-|mut.aa:T|mut.codon:ACT|exon.name:Exon 4|type:EXON_CODING_NON_SYNONYMOUS
chr1	71544149	0	T	C	1058.5	AC=1	AF=0.50	AN=2	DP=66	Dels=0.00	HRun=0	HaplotypeScore=4.97	MQ=57.27	MQ0=0	QD=16.04	SB=-218.48	geneSymbol:ZRANB2|wild.codon:CAA|wild.aa:Q|pos.cdna:208|kgId:uc001dfs.2|position.protein:70|strand:-|mut.aa:R|mut.codon:CGA|exon.name:Exon 3|type:EXON_CODING_NON_SYNONYMOUS	geneSymbol:ZRANB2|wild.codon:CAA|wild.aa:Q|pos.cdna:208|kgId:uc001dft.2|position.protein:70|strand:-|mut.aa:R|mut.codon:CGA|exon.name:Exon 3|type:EXON_CODING_NON_SYNONYMOUS
chr1	74833010	0	T	A	687.58	AC=1	AF=0.50	AN=2	DP=54	Dels=0.00	HRun=1	HaplotypeScore=2.93	MQ=57.54	MQ0=0	QD=12.73	SB=-323.03	geneSymbol:TNNI3K|wild.codon:TAT|wild.aa:Y|pos.cdna:1550|kgId:uc001dgc.1|position.protein:517|strand:+|mut.aa:*|mut.codon:TAA|exon.name:Exon 14|type:EXON_STOP_GAINED	geneSymbol:TNNI3K|wild.codon:TAT|wild.aa:Y|pos.cdna:1550|kgId:uc001dgd.2|position.protein:517|strand:+|mut.aa:*|mut.codon:TAA|exon.name:Exon 14|type:EXON_STOP_GAINED	geneSymbol:TNNI3K|wild.codon:TAT|wild.aa:Y|pos.cdna:1550|kgId:uc001dge.1|position.protein:517|strand:+|mut.aa:*|mut.codon:TAA|exon.name:Exon 14|type:EXON_STOP_GAINED	geneSymbol:TNNI3K|wild.codon:TAT|wild.aa:Y|pos.cdna:1247|kgId:uc001dgf.1|position.protein:416|strand:+|mut.aa:*|mut.codon:TAA|exon.name:Exon 12|type:EXON_STOP_GAINED
chr1	75038096	0	C	T	1015.56	AC=1	AF=0.50	AN=2	DP=82	Dels=0.00	HRun=3	HaplotypeScore=11.27	MQ=57.32	MQ0=0	QD=12.38	SB=-532.50	geneSymbol:C1orf173|wild.codon:GCG|wild.aa:A|pos.cdna:3297|kgId:uc001dgg.2|position.protein:1100|strand:-|mut.aa:T|mut.codon:ACG|exon.name:Exon 14|type:EXON_CODING_NON_SYNONYMOUS
chr1	75214499	0	C	T	562.47	AC=1	AF=0.50	AN=2	DP=37	Dels=0.00	HRun=1	HaplotypeScore=0.00	MQ=57.83	MQ0=0	QD=15.20	SB=-158.65	geneSymbol:TYW3|wild.codon:ACT|wild.aa:T|pos.cdna:418|kgId:uc001dgn.2|position.protein:140|strand:+|mut.aa:I|mut.codon:ATT|exon.name:Exon 4|type:EXON_CODING_NON_SYNONYMOUS	geneSymbol:TYW3|wild.codon:ACT|wild.aa:T|pos.cdna:319|kgId:uc010oqw.1|position.protein:107|strand:+|mut.aa:I|mut.codon:ATT|exon.name:Exon 3|type:EXON_CODING_NON_SYNONYMOUS	geneSymbol:TYW3|kgId:uc010oqx.1|intron.name:Intron 1|strand:+|type:INTRON	geneSymbol:TYW3|kgId:uc010oqy.1|strand:+|type:UTR3
chr1	79403522	0	T	C	1341.98	AC=1	AF=0.50	AN=2	DP=115	Dels=0.00	HRun=0	HaplotypeScore=3.44	MQ=58.12	MQ0=0	QD=11.67	SB=-628.50	geneSymbol:ELTD1|wild.codon:ACA|wild.aa:T|pos.cdna:729|kgId:uc001diq.3|position.protein:244|strand:-|mut.aa:A|mut.codon:GCA|exon.name:Exon 6|type:EXON_CODING_NON_SYNONYMOUS
chr1	79412096	0	C	T	451.88	AC=1	AF=0.50	AN=2	DP=25	Dels=0.00	HRun=3	HaplotypeScore=0.00	MQ=58.49	MQ0=0	QD=18.08	SB=-73.07	geneSymbol:ELTD1|wild.codon:GGA|wild.aa:G|pos.cdna:187|kgId:uc001diq.3|position.protein:63|strand:-|mut.aa:E|mut.codon:GAA|exon.name:Exon 3|type:EXON_CODING_NON_SYNONYMOUS
chr1	85499823	0	G	T	832.76	AC=1	AF=0.50	AN=2	DP=89	Dels=0.00	HRun=0	HaplotypeScore=0.16	MQ=56.99	MQ0=0	QD=9.36	SB=-298.26	geneSymbol:MCOLN3|wild.codon:CCT|wild.aa:P|pos.cdna:507|kgId:uc001dkp.2|position.protein:170|strand:-|mut.aa:T|mut.codon:ACT|exon.name:Exon 4|type:EXON_CODING_NON_SYNONYMOUS	geneSymbol:MCOLN3|wild.codon:CCT|wild.aa:P|pos.cdna:339|kgId:uc001dkq.2|position.protein:114|strand:-|mut.aa:T|mut.codon:ACT|exon.name:Exon 3|type:EXON_CODING_NON_SYNONYMOUS	geneSymbol:MCOLN3|wild.codon:CCT|wild.aa:P|pos.cdna:507|kgId:uc001dkr.2|position.protein:170|strand:-|mut.aa:T|mut.codon:ACT|exon.name:Exon 5|type:EXON_CODING_NON_SYNONYMOUS	geneSymbol:MCOLN3|wild.codon:CCT|wild.aa:P|pos.cdna:42|kgId:uc001dks.3|position.protein:15|strand:-|mut.aa:T|mut.codon:ACT|exon.name:Exon 6|type:EXON_CODING_NON_SYNONYMOUS
chr1	86047616	0	T	C	606.8	AC=1	AF=0.50	AN=2	DP=35	Dels=0.00	HRun=1	HaplotypeScore=0.16	MQ=57.84	MQ0=0	QD=17.34	SB=-311.51	geneSymbol:CYR61|wild.codon:TCA|wild.aa:S|pos.cdna:282|kgId:uc001dle.2|position.protein:95|strand:+|mut.aa:P|mut.codon:CCA|exon.name:Exon 3|type:EXON_CODING_NON_SYNONYMOUS	geneSymbol:CYR61|kgId:uc001dlg.2|strand:+|exon.name:Exon 1|type:UTR5
chr1	86921005	0	C	A	2049.52	AC=1	AF=0.50	AN=2	DP=127	Dels=0.00	HRun=0	HaplotypeScore=1.78	MQ=58.09	MQ0=0	QD=16.14	SB=-1017.93	geneSymbol:CLCA2|wild.codon:TCT|wild.aa:S|pos.cdna:2626|kgId:uc001dlr.3|position.protein:876|strand:+|mut.aa:Y|mut.codon:TAT|exon.name:Exon 14|type:EXON_CODING_NON_SYNONYMOUS
chr1	87031063	0	G	T	664.99	AC=1	AF=0.50	AN=2	DP=49	Dels=0.00	HRun=0	HaplotypeScore=1.15	MQ=57.06	MQ0=0	QD=13.57	SB=-352.19	geneSymbol:CLCA4|wild.codon:GAT|wild.aa:D|pos.cdna:663|kgId:uc009wcs.2|position.protein:222|strand:+|mut.aa:Y|mut.codon:TAT|exon.name:Exon 5|type:EXON_CODING_NON_SYNONYMOUS	geneSymbol:CLCA4|kgId:uc009wct.2|strand:+|exon.name:Exon 4|type:UTR5	geneSymbol:CLCA4|wild.codon:GAT|wild.aa:D|pos.cdna:123|kgId:uc009wcu.2|position.protein:42|strand:+|mut.aa:Y|mut.codon:TAT|exon.name:Exon 3|type:EXON_CODING_NON_SYNONYMOUS
chr1	89449278	0	C	T	1399.64	AC=1	AF=0.50	AN=2	DP=148	Dels=0.01	HRun=4	HaplotypeScore=12.85	MQ=47.58	MQ0=4	QD=9.46	SB=-300.91	geneSymbol:CCBL2|kgId:uc001dmp.2|intron.name:Intron 3|strand:-|type:INTRON	geneSymbol:CCBL2|kgId:uc001dmq.2|intron.name:Intron 2|strand:-|type:INTRON	geneSymbol:DKFZp547N1117|kgId:uc001dmr.2|intron.name:Intron 3|strand:-|type:INTRON	geneSymbol:RBMXL1|wild.codon:GCC|wild.aa:A|pos.cdna:231|kgId:uc009wcx.2|position.protein:78|strand:-|mut.aa:T|mut.codon:ACC|exon.name:Exon 3|type:EXON_CODING_NON_SYNONYMOUS	geneSymbol:RBMXL1|wild.codon:GCC|wild.aa:A|pos.cdna:231|kgId:uc001dms.2|position.protein:78|strand:-|mut.aa:T|mut.codon:ACC|exon.name:Exon 2|type:EXON_CODING_NON_SYNONYMOUS
chr1	89449298	0	C	G	2976.24	AC=1	AF=0.50	AN=2	DP=213	Dels=0.00	HRun=0	HaplotypeScore=8.09	MQ=46.49	MQ0=10	QD=13.97	SB=-877.34	geneSymbol:CCBL2|kgId:uc001dmp.2|intron.name:Intron 3|strand:-|type:INTRON	geneSymbol:CCBL2|kgId:uc001dmq.2|intron.name:Intron 2|strand:-|type:INTRON	geneSymbol:DKFZp547N1117|kgId:uc001dmr.2|intron.name:Intron 3|strand:-|type:INTRON	geneSymbol:RBMXL1|wild.codon:GGA|wild.aa:G|pos.cdna:211|kgId:uc009wcx.2|position.protein:71|strand:-|mut.aa:A|mut.codon:GCA|exon.name:Exon 3|type:EXON_CODING_NON_SYNONYMOUS	geneSymbol:RBMXL1|wild.codon:GGA|wild.aa:G|pos.cdna:211|kgId:uc001dms.2|position.protein:71|strand:-|mut.aa:A|mut.codon:GCA|exon.name:Exon 2|type:EXON_CODING_NON_SYNONYMOUS
chr1	89449390	0	T	C	3966.59	AC=1	AF=0.50	AN=2	DP=245	Dels=0.00	HRun=0	HaplotypeScore=7.90	MQ=49.87	MQ0=3	QD=16.19	SB=-1434.97	geneSymbol:CCBL2|kgId:uc001dmp.2|intron.name:Intron 3|strand:-|type:INTRON	geneSymbol:CCBL2|kgId:uc001dmq.2|intron.name:Intron 2|strand:-|type:INTRON	geneSymbol:DKFZp547N1117|kgId:uc001dmr.2|intron.name:Intron 3|strand:-|type:INTRON	geneSymbol:RBMXL1|wild.codon:ATA|wild.aa:I|pos.cdna:119|kgId:uc009wcx.2|position.protein:40|strand:-|mut.aa:M|mut.codon:ATG|exon.name:Exon 3|type:EXON_CODING_NON_SYNONYMOUS	geneSymbol:RBMXL1|wild.codon:ATA|wild.aa:I|pos.cdna:119|kgId:uc001dms.2|position.protein:40|strand:-|mut.aa:M|mut.codon:ATG|exon.name:Exon 2|type:EXON_CODING_NON_SYNONYMOUS
chr1	89652169	0	C	A	579.83	AC=1	AF=0.50	AN=2	DP=27	Dels=0.00	HRun=0	HaplotypeScore=0.00	MQ=54.33	MQ0=0	QD=21.48	SB=-213.62	geneSymbol:GBP4|wild.codon:GAG|wild.aa:E|pos.cdna:1553|kgId:uc001dnb.2|position.protein:518|strand:-|mut.aa:D|mut.codon:GAT|exon.name:Exon 10|type:EXON_CODING_NON_SYNONYMOUS
chr1	90400860	0	C	T	852.55	AC=1	AF=0.50	AN=2	DP=66	Dels=0.00	HRun=2	HaplotypeScore=5.63	MQ=57.93	MQ0=0	QD=12.92	SB=-441.92	geneSymbol:LRRC8D|wild.codon:CCA|wild.aa:P|pos.cdna:2232|kgId:uc001dnm.2|position.protein:745|strand:+|mut.aa:S|mut.codon:TCA|exon.name:Exon 3|type:EXON_CODING_NON_SYNONYMOUS	geneSymbol:LRRC8D|wild.codon:CCA|wild.aa:P|pos.cdna:2232|kgId:uc001dnn.2|position.protein:745|strand:+|mut.aa:S|mut.codon:TCA|exon.name:Exon 3|type:EXON_CODING_NON_SYNONYMOUS
chr1	92979331	0	A	G	860.79	AC=1	AF=0.50	AN=2	DP=54	Dels=0.00	HRun=0	HaplotypeScore=1.58	MQ=57.78	MQ0=0	QD=15.94	SB=-385.12	geneSymbol:EVI5|wild.codon:GTG|wild.aa:V|pos.cdna:2314|kgId:uc001dox.2|position.protein:772|strand:-|mut.aa:A|mut.codon:GCG|exon.name:Exon 18|type:EXON_CODING_NON_SYNONYMOUS	geneSymbol:EVI5|wild.codon:GTG|wild.aa:V|pos.cdna:2347|kgId:uc010otf.1|position.protein:783|strand:-|mut.aa:A|mut.codon:GCG|exon.name:Exon 19|type:EXON_CODING_NON_SYNONYMOUS
chr1	94528809	0	G	T	483.04	AC=1	AF=0.50	AN=2	DP=49	Dels=0.00	HRun=0	HaplotypeScore=0.99	MQ=58.28	MQ0=0	QD=9.86	SB=-214.91	geneSymbol:ABCA4|wild.codon:TCT|wild.aa:S|pos.cdna:1618|kgId:uc001dqh.2|position.protein:540|strand:-|mut.aa:Y|mut.codon:TAT|exon.name:Exon 12|type:EXON_CODING_NON_SYNONYMOUS	geneSymbol:ABCA4|wild.codon:TCT|wild.aa:S|pos.cdna:1618|kgId:uc010otn.1|position.protein:540|strand:-|mut.aa:Y|mut.codon:TAT|exon.name:Exon 12|type:EXON_CODING_NON_SYNONYMOUS
chr1	94564430	0	A	G	1642.07	AC=1	AF=0.50	AN=2	DP=89	Dels=0.00	HRun=0	HaplotypeScore=3.61	MQ=57.17	MQ0=0	QD=18.45	SB=-390.01	geneSymbol:ABCA4|wild.codon:TGC|wild.aa:C|pos.cdna:687|kgId:uc001dqh.2|position.protein:230|strand:-|mut.aa:R|mut.codon:CGC|exon.name:Exon 6|type:EXON_CODING_NON_SYNONYMOUS	geneSymbol:ABCA4|wild.codon:TGC|wild.aa:C|pos.cdna:687|kgId:uc010otn.1|position.protein:230|strand:-|mut.aa:R|mut.codon:CGC|exon.name:Exon 6|type:EXON_CODING_NON_SYNONYMOUS
chr1	94643209	0	C	T	827.12	AC=1	AF=0.50	AN=2	DP=58	Dels=0.00	HRun=0	HaplotypeScore=0.79	MQ=55.51	MQ0=0	QD=14.26	SB=-392.12	geneSymbol:ARHGAP29|kgId:uc009wdq.1|strand:-|exon.name:Exon 22|type:UTR5	geneSymbol:ARHGAP29|wild.codon:CGC|wild.aa:R|pos.cdna:2863|kgId:uc001dqj.3|position.protein:955|strand:-|mut.aa:H|mut.codon:CAC|exon.name:Exon 22|type:EXON_CODING_NON_SYNONYMOUS	geneSymbol:ARHGAP29|wild.codon:CGC|wild.aa:R|pos.cdna:1561|kgId:uc001dqk.2|position.protein:521|strand:-|mut.aa:H|mut.codon:CAC|exon.name:Exon 10|type:EXON_CODING_NON_SYNONYMOUS
chr1	101705339	0	G	A	158.42	AC=1	AF=0.50	AN=2	DP=14	Dels=0.00	HRun=0	HaplotypeScore=0.00	MQ=60.00	MQ0=0	QD=11.32	SB=-77.29	geneSymbol:S1PR1|wild.codon:GCC|wild.aa:A|pos.cdna:798|kgId:uc001dud.2|position.protein:267|strand:+|mut.aa:T|mut.codon:ACC|exon.name:Exon 2|type:EXON_CODING_NON_SYNONYMOUS	geneSymbol:S1PR1|wild.codon:GCC|wild.aa:A|pos.cdna:798|kgId:uc009weg.2|position.protein:267|strand:+|mut.aa:T|mut.codon:ACC|exon.name:Exon 2|type:EXON_CODING_NON_SYNONYMOUS
chr1	109766611	0	G	A	301.79	AC=1	AF=0.50	AN=2	DP=32	Dels=0.00	HRun=0	HaplotypeScore=1.26	MQ=60.00	MQ0=0	QD=9.43	SB=-55.01	geneSymbol:SARS|wild.codon:GCA|wild.aa:A|pos.cdna:147|kgId:uc001dwt.1|position.protein:50|strand:+|mut.aa:T|mut.codon:ACA|exon.name:Exon 2|type:EXON_CODING_NON_SYNONYMOUS	geneSymbol:SARS|wild.codon:GCA|wild.aa:A|pos.cdna:147|kgId:uc001dwu.1|position.protein:50|strand:+|mut.aa:T|mut.codon:ACA|exon.name:Exon 2|type:EXON_CODING_NON_SYNONYMOUS	geneSymbol:SARS|wild.codon:GCA|wild.aa:A|pos.cdna:147|kgId:uc001dwv.1|position.protein:50|strand:+|mut.aa:T|mut.codon:ACA|exon.name:Exon 2|type:EXON_CODING_NON_SYNONYMOUS	geneSymbol:SARS|kgId:uc001dww.1|strand:+|exon.name:Exon 2|type:UTR5	geneSymbol:SARS|wild.codon:GCA|wild.aa:A|pos.cdna:147|kgId:uc001dwx.1|position.protein:50|strand:+|mut.aa:T|mut.codon:ACA|exon.name:Exon 2|type:EXON_CODING_NON_SYNONYMOUS	geneSymbol:SARS|wild.codon:GCA|wild.aa:A|pos.cdna:147|kgId:uc009wfa.1|position.protein:50|strand:+|mut.aa:T|mut.codon:ACA|exon.name:Exon 2|type:EXON_CODING_NON_SYNONYMOUS	geneSymbol:SARS|kgId:uc001dwy.1|intron.name:Intron 1|strand:+|type:INTRON
chr1	109771046	0	G	A	2190.67	AC=1	AF=0.50	AN=2	DP=147	Dels=0.00	HRun=0	HaplotypeScore=1.58	MQ=57.01	MQ0=0	QD=14.90	SB=-1019.52	geneSymbol:SARS|wild.codon:GCT|wild.aa:A|pos.cdna:279|kgId:uc001dwt.1|position.protein:94|strand:+|mut.aa:T|mut.codon:ACT|exon.name:Exon 3|type:EXON_CODING_NON_SYNONYMOUS	geneSymbol:SARS|wild.codon:GCT|wild.aa:A|pos.cdna:279|kgId:uc001dwu.1|position.protein:94|strand:+|mut.aa:T|mut.codon:ACT|exon.name:Exon 3|type:EXON_CODING_NON_SYNONYMOUS	geneSymbol:SARS|wild.codon:GCT|wild.aa:A|pos.cdna:279|kgId:uc001dwv.1|position.protein:94|strand:+|mut.aa:T|mut.codon:ACT|exon.name:Exon 3|type:EXON_CODING_NON_SYNONYMOUS	geneSymbol:SARS|wild.codon:GCT|wild.aa:A|pos.cdna:78|kgId:uc001dww.1|position.protein:27|strand:+|mut.aa:T|mut.codon:ACT|exon.name:Exon 3|type:EXON_CODING_NON_SYNONYMOUS	geneSymbol:SARS|wild.codon:GCT|wild.aa:A|pos.cdna:279|kgId:uc001dwx.1|position.protein:94|strand:+|mut.aa:T|mut.codon:ACT|exon.name:Exon 3|type:EXON_CODING_NON_SYNONYMOUS	geneSymbol:SARS|wild.codon:GCT|wild.aa:A|pos.cdna:279|kgId:uc009wfa.1|position.protein:94|strand:+|mut.aa:T|mut.codon:ACT|exon.name:Exon 3|type:EXON_CODING_NON_SYNONYMOUS	geneSymbol:SARS|kgId:uc001dwy.1|strand:+|exon.name:Exon 2|type:UTR5
chr1	109801512	0	G	A	238.97	AC=1	AF=0.50	AN=2	DP=15	Dels=0.00	HRun=0	HaplotypeScore=0.16	MQ=58.75	MQ0=0	QD=15.93	SB=-67.06	geneSymbol:CELSR2|wild.codon:GCC|wild.aa:A|pos.cdna:3768|kgId:uc001dxa.3|position.protein:1257|strand:+|mut.aa:T|mut.codon:ACC|exon.name:Exon 2|type:EXON_CODING_NON_SYNONYMOUS
chr1	109823457	0	T	A	780.88	AC=1	AF=0.50	AN=2	DP=54	Dels=0.00	HRun=0	HaplotypeScore=2.72	MQ=57.06	MQ0=0	QD=14.46	SB=-345.57	geneSymbol:PSRC1|wild.codon:CGA|wild.aa:R|pos.cdna:335|kgId:uc001dxb.2|position.protein:112|strand:-|mut.aa:R|mut.codon:CGT|exon.name:Exon 3|type:EXON_CODING_SYNONYMOUS	geneSymbol:PSRC1|wild.codon:CGA|wild.aa:R|pos.cdna:845|kgId:uc001dxc.2|position.protein:282|strand:-|mut.aa:R|mut.codon:CGT|exon.name:Exon 6|type:EXON_CODING_SYNONYMOUS	geneSymbol:PSRC1|wild.codon:CGA|wild.aa:R|pos.cdna:845|kgId:uc001dxd.2|position.protein:282|strand:-|mut.aa:R|mut.codon:CGT|exon.name:Exon 6|type:EXON_CODING_SYNONYMOUS	geneSymbol:PSRC1|wild.codon:CGA|wild.aa:R|pos.cdna:845|kgId:uc001dxe.2|position.protein:282|strand:-|mut.aa:R|mut.codon:CGT|exon.name:Exon 6|type:EXON_CODING_SYNONYMOUS	geneSymbol:PSRC1|wild.codon:AAA|wild.aa:K|pos.cdna:744|kgId:uc001dxf.2|position.protein:249|strand:-|mut.aa:*|mut.codon:TAA|exon.name:Exon 6|type:EXON_STOP_GAINED	geneSymbol:PSRC1|wild.codon:CGA|wild.aa:R|pos.cdna:935|kgId:uc001dxg.2|position.protein:312|strand:-|mut.aa:R|mut.codon:CGT|exon.name:Exon 5|type:EXON_CODING_SYNONYMOUS	geneSymbol:PSRC1|wild.codon:CGA|wild.aa:R|pos.cdna:845|kgId:uc001dxh.2|position.protein:282|strand:-|mut.aa:R|mut.codon:CGT|exon.name:Exon 6|type:EXON_CODING_SYNONYMOUS	geneSymbol:PSRC1|wild.codon:CGA|wild.aa:R|pos.cdna:845|kgId:uc001dxi.2|position.protein:282|strand:-|mut.aa:R|mut.codon:CGT|exon.name:Exon 6|type:EXON_CODING_SYNONYMOUS	geneSymbol:PSRC1|wild.codon:CGA|wild.aa:R|pos.cdna:935|kgId:uc001dxj.2|position.protein:312|strand:-|mut.aa:R|mut.codon:CGT|exon.name:Exon 5|type:EXON_CODING_SYNONYMOUS
chr1	109824575	0	A	G	143.08	AC=1	AF=0.50	AN=2	DP=13	Dels=0.00	HRun=0	HaplotypeScore=0.16	MQ=58.55	MQ0=0	QD=11.01	SB=-72.32	geneSymbol:PSRC1|kgId:uc001dxb.2|strand:-|exon.name:Exon 1|type:UTR5	geneSymbol:PSRC1|wild.codon:GTG|wild.aa:V|pos.cdna:184|kgId:uc001dxc.2|position.protein:62|strand:-|mut.aa:A|mut.codon:GCG|exon.name:Exon 4|type:EXON_CODING_NON_SYNONYMOUS	geneSymbol:PSRC1|wild.codon:GTG|wild.aa:V|pos.cdna:184|kgId:uc001dxd.2|position.protein:62|strand:-|mut.aa:A|mut.codon:GCG|exon.name:Exon 4|type:EXON_CODING_NON_SYNONYMOUS	geneSymbol:PSRC1|wild.codon:GTG|wild.aa:V|pos.cdna:184|kgId:uc001dxe.2|position.protein:62|strand:-|mut.aa:A|mut.codon:GCG|exon.name:Exon 4|type:EXON_CODING_NON_SYNONYMOUS	geneSymbol:PSRC1|wild.codon:GTG|wild.aa:V|pos.cdna:184|kgId:uc001dxf.2|position.protein:62|strand:-|mut.aa:A|mut.codon:GCG|exon.name:Exon 4|type:EXON_CODING_NON_SYNONYMOUS	geneSymbol:PSRC1|wild.codon:GTG|wild.aa:V|pos.cdna:184|kgId:uc001dxg.2|position.protein:62|strand:-|mut.aa:A|mut.codon:GCG|exon.name:Exon 4|type:EXON_CODING_NON_SYNONYMOUS	geneSymbol:PSRC1|wild.codon:GTG|wild.aa:V|pos.cdna:184|kgId:uc001dxh.2|position.protein:62|strand:-|mut.aa:A|mut.codon:GCG|exon.name:Exon 4|type:EXON_CODING_NON_SYNONYMOUS	geneSymbol:PSRC1|wild.codon:GTG|wild.aa:V|pos.cdna:184|kgId:uc001dxi.2|position.protein:62|strand:-|mut.aa:A|mut.codon:GCG|exon.name:Exon 4|type:EXON_CODING_NON_SYNONYMOUS	geneSymbol:PSRC1|wild.codon:GTG|wild.aa:V|pos.cdna:184|kgId:uc001dxj.2|position.protein:62|strand:-|mut.aa:A|mut.codon:GCG|exon.name:Exon 4|type:EXON_CODING_NON_SYNONYMOUS
chr1	110031521	0	A	G	131.15	AC=1	AF=0.50	AN=2	DP=26	Dels=0.00	HRun=1	HaplotypeScore=1.47	MQ=59.28	MQ0=0	QD=5.04	SB=-26.89	geneSymbol:ATXN7L2|wild.codon:GAC|wild.aa:D|pos.cdna:835|kgId:uc001dxr.2|position.protein:279|strand:+|mut.aa:G|mut.codon:GGC|exon.name:Exon 7|type:EXON_CODING_NON_SYNONYMOUS	geneSymbol:ATXN7L2|kgId:uc001dxs.2|strand:+|exon.name:Exon 1|type:UTR5
chr1	110129443	0	A	C	208.66	AC=1	AF=0.50	AN=2	DP=23	Dels=0.00	HRun=0	HaplotypeScore=0.00	MQ=56.96	MQ0=0	QD=9.07	SB=-111.95	geneSymbol:GNAI3|wild.codon:AAA|wild.aa:K|pos.cdna:812|kgId:uc001dxz.2|position.protein:271|strand:+|mut.aa:N|mut.codon:AAC|exon.name:Exon 7|type:EXON_CODING_NON_SYNONYMOUS
chr1	110884030	0	C	T	811.59	AC=1	AF=0.50	AN=2	DP=49	Dels=0.00	HRun=1	HaplotypeScore=0.16	MQ=59.53	MQ0=0	QD=16.56	SB=-204.88	geneSymbol:RBM15|wild.codon:GCT|wild.aa:A|pos.cdna:2002|kgId:uc001dzl.1|position.protein:668|strand:+|mut.aa:V|mut.codon:GTT|exon.name:Exon 1|type:EXON_CODING_NON_SYNONYMOUS	geneSymbol:RBM15|wild.codon:GCT|wild.aa:A|pos.cdna:2002|kgId:uc001dzm.1|position.protein:668|strand:+|mut.aa:V|mut.codon:GTT|exon.name:Exon 1|type:EXON_CODING_NON_SYNONYMOUS
chr1	112002213	0	A	G	538.62	AC=1	AF=0.50	AN=2	DP=49	Dels=0.00	HRun=0	HaplotypeScore=8.92	MQ=55.40	MQ0=0	QD=10.99	SB=-223.22	geneSymbol:ATP5F1|wild.codon:ATA|wild.aa:I|pos.cdna:1088|kgId:uc009wgf.1|position.protein:363|strand:+|mut.aa:M|mut.codon:ATG|exon.name:Exon 7|type:EXON_CODING_NON_SYNONYMOUS	geneSymbol:ATP5F1|wild.codon:ATA|wild.aa:I|pos.cdna:647|kgId:uc001ebc.2|position.protein:216|strand:+|mut.aa:M|mut.codon:ATG|exon.name:Exon 6|type:EXON_CODING_NON_SYNONYMOUS	geneSymbol:ATP5F1|kgId:uc001ebd.3|strand:+|type:UTR3
chr1	113197114	0	G	T	310.81	AC=1	AF=0.50	AN=2	DP=32	Dels=0.00	HRun=0	HaplotypeScore=4.97	MQ=58.23	MQ0=0	QD=9.71	SB=-123.44	geneSymbol:CAPZA1|wild.codon:GGT|wild.aa:G|pos.cdna:246|kgId:uc001ecj.1|position.protein:83|strand:+|mut.aa:C|mut.codon:TGT|exon.name:Exon 5|type:EXON_CODING_NON_SYNONYMOUS
chr1	113232225	0	T	C	2236.97	AC=1	AF=0.50	AN=2	DP=165	Dels=0.00	HRun=0	HaplotypeScore=10.62	MQ=56.73	MQ0=1	QD=13.56	SB=-758.82	geneSymbol:MOV10|wild.codon:TTT|wild.aa:F|pos.cdna:529|kgId:uc001ecl.2|position.protein:177|strand:+|mut.aa:S|mut.codon:TCT|exon.name:Exon 4|type:EXON_CODING_NON_SYNONYMOUS	geneSymbol:MOV10|wild.codon:TTT|wild.aa:F|pos.cdna:529|kgId:uc001eck.2|position.protein:177|strand:+|mut.aa:S|mut.codon:TCT|exon.name:Exon 4|type:EXON_CODING_NON_SYNONYMOUS	geneSymbol:MOV10|wild.codon:TTT|wild.aa:F|pos.cdna:529|kgId:uc001ecn.2|position.protein:177|strand:+|mut.aa:S|mut.codon:TCT|exon.name:Exon 4|type:EXON_CODING_NON_SYNONYMOUS	geneSymbol:MOV10|wild.codon:TTT|wild.aa:F|pos.cdna:349|kgId:uc001ecm.2|position.protein:117|strand:+|mut.aa:S|mut.codon:TCT|exon.name:Exon 5|type:EXON_CODING_NON_SYNONYMOUS	geneSymbol:MOV10|wild.codon:TTT|wild.aa:F|pos.cdna:349|kgId:uc009wgj.1|position.protein:117|strand:+|mut.aa:S|mut.codon:TCT|exon.name:Exon 4|type:EXON_CODING_NON_SYNONYMOUS
chr1	113232230	0	T	A	2038.15	AC=1	AF=0.50	AN=2	DP=158	Dels=0.00	HRun=0	HaplotypeScore=10.08	MQ=57.08	MQ0=1	QD=12.90	SB=-793.95	geneSymbol:MOV10|wild.codon:TTC|wild.aa:F|pos.cdna:534|kgId:uc001ecl.2|position.protein:179|strand:+|mut.aa:I|mut.codon:ATC|exon.name:Exon 4|type:EXON_CODING_NON_SYNONYMOUS	geneSymbol:MOV10|wild.codon:TTC|wild.aa:F|pos.cdna:534|kgId:uc001eck.2|position.protein:179|strand:+|mut.aa:I|mut.codon:ATC|exon.name:Exon 4|type:EXON_CODING_NON_SYNONYMOUS	geneSymbol:MOV10|wild.codon:TTC|wild.aa:F|pos.cdna:534|kgId:uc001ecn.2|position.protein:179|strand:+|mut.aa:I|mut.codon:ATC|exon.name:Exon 4|type:EXON_CODING_NON_SYNONYMOUS	geneSymbol:MOV10|wild.codon:TTC|wild.aa:F|pos.cdna:354|kgId:uc001ecm.2|position.protein:119|strand:+|mut.aa:I|mut.codon:ATC|exon.name:Exon 5|type:EXON_CODING_NON_SYNONYMOUS	geneSymbol:MOV10|wild.codon:TTC|wild.aa:F|pos.cdna:354|kgId:uc009wgj.1|position.protein:119|strand:+|mut.aa:I|mut.codon:ATC|exon.name:Exon 4|type:EXON_CODING_NON_SYNONYMOUS
chr1	113653034	0	C	T	2179.09	AC=1	AF=0.50	AN=2	DP=118	Dels=0.00	HRun=2	HaplotypeScore=0.20	MQ=55.62	MQ0=0	QD=18.47	SB=-1070.26	geneSymbol:LRIG2|wild.codon:CGT|wild.aa:R|pos.cdna:1647|kgId:uc001edf.1|position.protein:550|strand:+|mut.aa:C|mut.codon:TGT|exon.name:Exon 13|type:EXON_CODING_NON_SYNONYMOUS	geneSymbol:LRIG2|wild.codon:CGT|wild.aa:R|pos.cdna:1338|kgId:uc009wgn.1|position.protein:447|strand:+|mut.aa:C|mut.codon:TGT|exon.name:Exon 14|type:EXON_CODING_NON_SYNONYMOUS
chr1	114380544	0	G	T	1668.37	AC=1	AF=0.50	AN=2	DP=112	Dels=0.00	HRun=0	HaplotypeScore=3.70	MQ=57.75	MQ0=1	QD=14.90	SB=-747.61	geneSymbol:PTPN22|wild.codon:TCT|wild.aa:S|pos.cdna:1477|kgId:uc001eds.2|position.protein:493|strand:-|mut.aa:Y|mut.codon:TAT|exon.name:Exon 13|type:EXON_CODING_NON_SYNONYMOUS	geneSymbol:PTPN22|wild.codon:TCT|wild.aa:S|pos.cdna:1312|kgId:uc009wgq.2|position.protein:438|strand:-|mut.aa:Y|mut.codon:TAT|exon.name:Exon 11|type:EXON_CODING_NON_SYNONYMOUS	geneSymbol:PTPN22|wild.codon:TCT|wild.aa:S|pos.cdna:745|kgId:uc010owo.1|position.protein:249|strand:-|mut.aa:Y|mut.codon:TAT|exon.name:Exon 9|type:EXON_CODING_NON_SYNONYMOUS	geneSymbol:PTPN22|kgId:uc001edt.2|intron.name:Intron 7|strand:-|type:INTRON	geneSymbol:PTPN22|wild.codon:TCT|wild.aa:S|pos.cdna:1477|kgId:uc009wgr.2|position.protein:493|strand:-|mut.aa:Y|mut.codon:TAT|exon.name:Exon 13|type:EXON_CODING_NON_SYNONYMOUS	geneSymbol:PTPN22|wild.codon:TCT|wild.aa:S|pos.cdna:1096|kgId:uc009wgs.2|position.protein:366|strand:-|mut.aa:Y|mut.codon:TAT|exon.name:Exon 8|type:EXON_CODING_NON_SYNONYMOUS	geneSymbol:PTPN22|wild.codon:TCT|wild.aa:S|pos.cdna:1477|kgId:uc001edu.2|position.protein:493|strand:-|mut.aa:Y|mut.codon:TAT|exon.name:Exon 13|type:EXON_CODING_NON_SYNONYMOUS
chr1	116941271	0	G	A	2133.89	AC=1	AF=0.50	AN=2	DP=181	Dels=0.00	HRun=0	HaplotypeScore=7.53	MQ=57.41	MQ0=0	QD=11.79	SB=-979.75	geneSymbol:ATP1A1|wild.codon:GGT|wild.aa:G|pos.cdna:2059|kgId:uc010owv.1|position.protein:687|strand:+|mut.aa:D|mut.codon:GAT|exon.name:Exon 16|type:EXON_CODING_NON_SYNONYMOUS	geneSymbol:ATP1A1|wild.codon:GGT|wild.aa:G|pos.cdna:2152|kgId:uc001ege.2|position.protein:718|strand:+|mut.aa:D|mut.codon:GAT|exon.name:Exon 16|type:EXON_CODING_NON_SYNONYMOUS	geneSymbol:ATP1A1|wild.codon:GGT|wild.aa:G|pos.cdna:2152|kgId:uc010oww.1|position.protein:718|strand:+|mut.aa:D|mut.codon:GAT|exon.name:Exon 16|type:EXON_CODING_NON_SYNONYMOUS	geneSymbol:ATP1A1|wild.codon:GGT|wild.aa:G|pos.cdna:2059|kgId:uc010owx.1|position.protein:687|strand:+|mut.aa:D|mut.codon:GAT|exon.name:Exon 16|type:EXON_CODING_NON_SYNONYMOUS	geneSymbol:C1orf203|kgId:uc009whb.2|intron.name:Intron 3|strand:-|type:INTRON
chr1	117146592	0	C	G	246.77	AC=1	AF=0.50	AN=2	DP=59	Dels=0.00	HRun=0	HaplotypeScore=3.16	MQ=45.11	MQ0=4	QD=4.18	SB=-0.98	geneSymbol:IGSF3|wild.codon:GAG|wild.aa:E|pos.cdna:1337|kgId:uc001egq.1|position.protein:446|strand:-|mut.aa:D|mut.codon:GAC|exon.name:Exon 7|type:EXON_CODING_NON_SYNONYMOUS	geneSymbol:IGSF3|wild.codon:GAG|wild.aa:E|pos.cdna:1277|kgId:uc001egr.1|position.protein:426|strand:-|mut.aa:D|mut.codon:GAC|exon.name:Exon 6|type:EXON_CODING_NON_SYNONYMOUS	geneSymbol:IGSF3|wild.codon:GAG|wild.aa:E|pos.cdna:296|kgId:uc001egs.1|position.protein:99|strand:-|mut.aa:D|mut.codon:GAC|exon.name:Exon 2|type:EXON_CODING_NON_SYNONYMOUS
chr1	117146629	0	T	C	77.66	AC=1	AF=0.50	AN=2	DP=37	Dels=0.00	HRun=2	HaplotypeScore=1.00	MQ=35.93	MQ0=5	QD=2.10	SB=-10.01	geneSymbol:IGSF3|wild.codon:GAG|wild.aa:E|pos.cdna:1300|kgId:uc001egq.1|position.protein:434|strand:-|mut.aa:G|mut.codon:GGG|exon.name:Exon 7|type:EXON_CODING_NON_SYNONYMOUS	geneSymbol:IGSF3|wild.codon:GAG|wild.aa:E|pos.cdna:1240|kgId:uc001egr.1|position.protein:414|strand:-|mut.aa:G|mut.codon:GGG|exon.name:Exon 6|type:EXON_CODING_NON_SYNONYMOUS	geneSymbol:IGSF3|wild.codon:GAG|wild.aa:E|pos.cdna:259|kgId:uc001egs.1|position.protein:87|strand:-|mut.aa:G|mut.codon:GGG|exon.name:Exon 2|type:EXON_CODING_NON_SYNONYMOUS
chr1	117156584	0	T	C	77.39	AC=1	AF=0.50	AN=2	DP=26	Dels=0.00	HRun=1	HaplotypeScore=4.05	MQ=41.79	MQ0=1	QD=2.98	SB=-34.64	geneSymbol:IGSF3|wild.codon:CAG|wild.aa:Q|pos.cdna:634|kgId:uc001egq.1|position.protein:212|strand:-|mut.aa:R|mut.codon:CGG|exon.name:Exon 4|type:EXON_CODING_NON_SYNONYMOUS	geneSymbol:IGSF3|wild.codon:CAG|wild.aa:Q|pos.cdna:634|kgId:uc001egr.1|position.protein:212|strand:-|mut.aa:R|mut.codon:CGG|exon.name:Exon 4|type:EXON_CODING_NON_SYNONYMOUS
chr1	120438720	0	C	A	505.95	AC=1	AF=0.50	AN=2	DP=58	Dels=0.00	HRun=0	HaplotypeScore=2.30	MQ=57.44	MQ0=0	QD=8.72	SB=-171.54	geneSymbol:ADAM30|wild.codon:AAG|wild.aa:K|pos.cdna:239|kgId:uc001eij.2|position.protein:80|strand:-|mut.aa:N|mut.codon:AAT|exon.name:Exon 1|type:EXON_CODING_NON_SYNONYMOUS
chr1	145474291	0	G	T	356.74	AC=1	AF=0.50	AN=2	DP=25	Dels=0.00	HRun=0	HaplotypeScore=2.96	MQ=57.54	MQ0=0	QD=14.27	SB=-176.22	geneSymbol:NBPF1|kgId:uc001emp.3|intron.name:Intron 12|strand:+|type:INTRON	geneSymbol:ANKRD34A|wild.codon:CAG|wild.aa:Q|pos.cdna:962|kgId:uc001enq.1|position.protein:321|strand:+|mut.aa:H|mut.codon:CAT|exon.name:Exon 4|type:EXON_CODING_NON_SYNONYMOUS
chr1	147380282	0	A	G	361.02	AC=1	AF=0.50	AN=2	DP=25	Dels=0.00	HRun=1	HaplotypeScore=0.00	MQ=56.95	MQ0=0	QD=14.44	SB=-181.72	geneSymbol:GJA8|wild.codon:GAC|wild.aa:D|pos.cdna:199|kgId:uc001epu.1|position.protein:67|strand:+|mut.aa:G|mut.codon:GGC|exon.name:Exon 2|type:EXON_CODING_NON_SYNONYMOUS
chr1	149919165	0	G	A	956.16	AC=1	AF=0.50	AN=2	DP=65	Dels=0.00	HRun=1	HaplotypeScore=0.00	MQ=56.16	MQ0=0	QD=14.71	SB=-500.68	geneSymbol:OTUD7B|wild.codon:TCC|wild.aa:S|pos.cdna:1309|kgId:uc001etn.2|position.protein:437|strand:-|mut.aa:F|mut.codon:TTC|exon.name:Exon 11|type:EXON_CODING_NON_SYNONYMOUS
chr1	150259230	0	C	A	2330.26	AC=1	AF=0.50	AN=2	DP=136	Dels=0.00	HRun=2	HaplotypeScore=5.59	MQ=57.19	MQ0=0	QD=17.13	SB=-1042.21	geneSymbol:C1orf51|wild.codon:ACT|wild.aa:T|pos.cdna:1021|kgId:uc001euh.2|position.protein:341|strand:+|mut.aa:N|mut.codon:AAT|exon.name:Exon 6|type:EXON_CODING_NON_SYNONYMOUS	geneSymbol:C1orf51|wild.codon:ACT|wild.aa:T|pos.cdna:757|kgId:uc001eui.2|position.protein:253|strand:+|mut.aa:N|mut.codon:AAT|exon.name:Exon 6|type:EXON_CODING_NON_SYNONYMOUS	geneSymbol:C1orf51|wild.codon:ACT|wild.aa:T|pos.cdna:1021|kgId:uc001euj.2|position.protein:341|strand:+|mut.aa:N|mut.codon:AAT|exon.name:Exon 5|type:EXON_CODING_NON_SYNONYMOUS
chr1	150526474	0	G	A	201.54	AC=1	AF=0.50	AN=2	DP=19	Dels=0.00	HRun=0	HaplotypeScore=0.48	MQ=59.01	MQ0=0	QD=10.61	SB=-7.01	geneSymbol:ADAMTSL4|wild.codon:GGC|wild.aa:G|pos.cdna:1006|kgId:uc001euw.2|position.protein:336|strand:+|mut.aa:D|mut.codon:GAC|exon.name:Exon 6|type:EXON_CODING_NON_SYNONYMOUS	geneSymbol:ADAMTSL4|wild.codon:GGC|wild.aa:G|pos.cdna:1006|kgId:uc001eux.2|position.protein:336|strand:+|mut.aa:D|mut.codon:GAC|exon.name:Exon 6|type:EXON_CODING_NON_SYNONYMOUS	geneSymbol:ADAMTSL4|wild.codon:GGC|wild.aa:G|pos.cdna:1006|kgId:uc009wlw.2|position.protein:336|strand:+|mut.aa:D|mut.codon:GAC|exon.name:Exon 5|type:EXON_CODING_NON_SYNONYMOUS	geneSymbol:ADAMTSL4|wild.codon:GGC|wild.aa:G|pos.cdna:1006|kgId:uc010pcg.1|position.protein:336|strand:+|mut.aa:D|mut.codon:GAC|exon.name:Exon 5|type:EXON_CODING_NON_SYNONYMOUS
chr1	150531776	0	G	A	708.37	AC=1	AF=0.50	AN=2	DP=59	Dels=0.00	HRun=0	HaplotypeScore=0.16	MQ=57.75	MQ0=0	QD=12.01	SB=-303.38	geneSymbol:ADAMTSL4|wild.codon:TGT|wild.aa:C|pos.cdna:2776|kgId:uc001eux.2|position.protein:926|strand:+|mut.aa:Y|mut.codon:TAT|exon.name:Exon 17|type:EXON_CODING_NON_SYNONYMOUS	geneSymbol:ADAMTSL4|wild.codon:TGT|wild.aa:C|pos.cdna:2845|kgId:uc009wlw.2|position.protein:949|strand:+|mut.aa:Y|mut.codon:TAT|exon.name:Exon 17|type:EXON_CODING_NON_SYNONYMOUS	geneSymbol:ADAMTSL4|wild.codon:TGT|wild.aa:C|pos.cdna:2659|kgId:uc010pcg.1|position.protein:887|strand:+|mut.aa:Y|mut.codon:TAT|exon.name:Exon 17|type:EXON_CODING_NON_SYNONYMOUS	geneSymbol:ADAMTSL4|wild.codon:TGT|wild.aa:C|pos.cdna:265|kgId:uc009wlx.2|position.protein:89|strand:+|mut.aa:Y|mut.codon:TAT|exon.name:Exon 4|type:EXON_CODING_NON_SYNONYMOUS
chr1	150933458	0	G	A	984.04	AC=1	AF=0.50	AN=2	DP=72	Dels=0.00	HRun=2	HaplotypeScore=1.89	MQ=56.82	MQ0=0	QD=13.67	SB=-310.83	geneSymbol:SETDB1|wild.codon:GAA|wild.aa:E|pos.cdna:2919|kgId:uc001evv.2|position.protein:974|strand:+|mut.aa:K|mut.codon:AAA|exon.name:Exon 16|type:EXON_CODING_NON_SYNONYMOUS	geneSymbol:SETDB1|wild.codon:GAA|wild.aa:E|pos.cdna:2919|kgId:uc001evu.2|position.protein:974|strand:+|mut.aa:K|mut.codon:AAA|exon.name:Exon 16|type:EXON_CODING_NON_SYNONYMOUS	geneSymbol:SETDB1|wild.codon:GAA|wild.aa:E|pos.cdna:2919|kgId:uc009wmg.1|position.protein:974|strand:+|mut.aa:K|mut.codon:AAA|exon.name:Exon 16|type:EXON_CODING_NON_SYNONYMOUS
chr1	151266553	0	A	G	1574.19	AC=1	AF=0.50	AN=2	DP=107	Dels=0.00	HRun=1	HaplotypeScore=5.72	MQ=57.47	MQ0=0	QD=14.71	SB=-546.63	geneSymbol:PI4KB|wild.codon:CTG|wild.aa:L|pos.cdna:2245|kgId:uc001exr.2|position.protein:749|strand:-|mut.aa:P|mut.codon:CCG|exon.name:Exon 11|type:EXON_CODING_NON_SYNONYMOUS	geneSymbol:PI4KB|wild.codon:CTG|wild.aa:L|pos.cdna:2164|kgId:uc001exs.2|position.protein:722|strand:-|mut.aa:P|mut.codon:CCG|exon.name:Exon 11|type:EXON_CODING_NON_SYNONYMOUS	geneSymbol:PI4KB|wild.codon:CTG|wild.aa:L|pos.cdna:2209|kgId:uc001ext.2|position.protein:737|strand:-|mut.aa:P|mut.codon:CCG|exon.name:Exon 11|type:EXON_CODING_NON_SYNONYMOUS	geneSymbol:PI4KB|wild.codon:CTG|wild.aa:L|pos.cdna:2164|kgId:uc001exu.2|position.protein:722|strand:-|mut.aa:P|mut.codon:CCG|exon.name:Exon 10|type:EXON_CODING_NON_SYNONYMOUS	geneSymbol:PI4KB|wild.codon:CTG|wild.aa:L|pos.cdna:1213|kgId:uc010pcw.1|position.protein:405|strand:-|mut.aa:P|mut.codon:CCG|exon.name:Exon 9|type:EXON_CODING_NON_SYNONYMOUS
chr1	151733327	0	T	C	1005.68	AC=1	AF=0.50	AN=2	DP=45	Dels=0.00	HRun=0	HaplotypeScore=0.00	MQ=53.27	MQ0=0	QD=22.35	SB=-323.67	geneSymbol:MRPL9|wild.codon:ATC|wild.aa:I|pos.cdna:636|kgId:uc001eyv.2|position.protein:213|strand:-|mut.aa:V|mut.codon:GTC|exon.name:Exon 6|type:EXON_CODING_NON_SYNONYMOUS	geneSymbol:MRPL9|kgId:uc009wmz.2|strand:-|exon.name:Exon 6|type:UTR5
chr1	151735441	0	G	A	592.08	AC=1	AF=0.50	AN=2	DP=41	Dels=0.00	HRun=1	HaplotypeScore=3.41	MQ=57.29	MQ0=1	QD=14.44	SB=-185.68	geneSymbol:MRPL9|kgId:uc001eyv.2|intron.name:Intron 3|strand:-|type:INTRON	geneSymbol:MRPL9|kgId:uc009wmz.2|strand:-|exon.name:Exon 2|type:UTR5	geneSymbol:MRPL9|kgId:uc010pdk.1|intron.name:Intron 3|strand:-|type:INTRON	geneSymbol:MRPL9|wild.codon:CCT|wild.aa:P|pos.cdna:334|kgId:uc009wna.1|position.protein:112|strand:-|mut.aa:L|mut.codon:CTT|exon.name:Exon 2|type:EXON_CODING_NON_SYNONYMOUS
chr1	152083102	0	C	A	475.81	AC=1	AF=0.50	AN=2	DP=42	Dels=0.00	HRun=0	HaplotypeScore=5.68	MQ=59.00	MQ0=0	QD=11.33	SB=-186.53	geneSymbol:TCHH|wild.codon:CGA|wild.aa:R|pos.cdna:2590|kgId:uc001ezp.2|position.protein:864|strand:-|mut.aa:L|mut.codon:CTA|exon.name:Exon 2|type:EXON_CODING_NON_SYNONYMOUS	geneSymbol:TCHH|wild.codon:CGA|wild.aa:R|pos.cdna:2590|kgId:uc009wne.1|position.protein:864|strand:-|mut.aa:L|mut.codon:CTA|exon.name:Exon 3|type:EXON_CODING_NON_SYNONYMOUS
chr1	152188463	0	G	A	2674.01	AC=1	AF=0.50	AN=2	DP=249	Dels=0.00	HRun=1	HaplotypeScore=11.99	MQ=32.83	MQ0=14	QD=10.74	SB=-1091.87	geneSymbol:HRNR|wild.codon:TCC|wild.aa:S|pos.cdna:5641|kgId:uc001ezt.1|position.protein:1881|strand:-|mut.aa:F|mut.codon:TTC|exon.name:Exon 3|type:EXON_CODING_NON_SYNONYMOUS
chr1	152192552	0	C	A	3217.26	AC=1	AF=0.50	AN=2	DP=250	Dels=0.00	HRun=1	HaplotypeScore=7.92	MQ=57.74	MQ0=0	QD=12.87	SB=-1629.42	geneSymbol:HRNR|wild.codon:GGT|wild.aa:G|pos.cdna:1552|kgId:uc001ezt.1|position.protein:518|strand:-|mut.aa:V|mut.codon:GTT|exon.name:Exon 3|type:EXON_CODING_NON_SYNONYMOUS
chr1	152284996	0	C	T	4411.81	AC=1	AF=0.50	AN=2	DP=246	Dels=0.00	HRun=0	HaplotypeScore=7.61	MQ=58.16	MQ0=2	QD=17.93	SB=-1377.58	geneSymbol:FLG|wild.codon:CGT|wild.aa:R|pos.cdna:2365|kgId:uc001ezu.1|position.protein:789|strand:-|mut.aa:H|mut.codon:CAT|exon.name:Exon 3|type:EXON_CODING_NON_SYNONYMOUS
chr1	152285181	0	G	T	4107.61	AC=1	AF=0.50	AN=2	DP=250	Dels=0.00	HRun=1	HaplotypeScore=11.05	MQ=54.73	MQ0=3	QD=16.43	SB=-1553.85	geneSymbol:FLG|wild.codon:CAC|wild.aa:H|pos.cdna:2180|kgId:uc001ezu.1|position.protein:727|strand:-|mut.aa:Q|mut.codon:CAA|exon.name:Exon 3|type:EXON_CODING_NON_SYNONYMOUS
chr1	152327746	0	C	A	4288.09	AC=1	AF=0.50	AN=2	DP=250	Dels=0.00	HRun=0	HaplotypeScore=24.70	MQ=56.16	MQ0=3	QD=17.15	SB=-1800.77	geneSymbol:AK056431|kgId:uc001ezv.2|intron.name:Intron 6|strand:+|type:INTRON	geneSymbol:FLG2|wild.codon:AGA|wild.aa:R|pos.cdna:2515|kgId:uc001ezw.3|position.protein:839|strand:-|mut.aa:I|mut.codon:ATA|exon.name:Exon 3|type:EXON_CODING_NON_SYNONYMOUS
chr1	153635535	0	C	T	560.11	AC=1	AF=0.50	AN=2	DP=67	Dels=0.00	HRun=0	HaplotypeScore=1.16	MQ=59.44	MQ0=0	QD=8.36	SB=-287.36	geneSymbol:ILF2|wild.codon:GGC|wild.aa:G|pos.cdna:880|kgId:uc001fcr.2|position.protein:294|strand:-|mut.aa:D|mut.codon:GAC|exon.name:Exon 12|type:EXON_CODING_NON_SYNONYMOUS	geneSymbol:ILF2|wild.codon:GGC|wild.aa:G|pos.cdna:766|kgId:uc010pdy.1|position.protein:256|strand:-|mut.aa:D|mut.codon:GAC|exon.name:Exon 12|type:EXON_CODING_NON_SYNONYMOUS	geneSymbol:ILF2|wild.codon:GGC|wild.aa:G|pos.cdna:814|kgId:uc009wok.2|position.protein:272|strand:-|mut.aa:D|mut.codon:GAC|exon.name:Exon 11|type:EXON_CODING_NON_SYNONYMOUS
chr1	153941912	0	C	T	749.78	AC=1	AF=0.50	AN=2	DP=52	Dels=0.00	HRun=0	HaplotypeScore=1.89	MQ=58.24	MQ0=1	QD=14.42	SB=-366.39	geneSymbol:CREB3L4|wild.codon:CCA|wild.aa:P|pos.cdna:523|kgId:uc001fdn.3|position.protein:175|strand:+|mut.aa:L|mut.codon:CTA|exon.name:Exon 4|type:EXON_CODING_NON_SYNONYMOUS	geneSymbol:hJAL|wild.codon:CCA|wild.aa:P|pos.cdna:82|kgId:uc010pef.1|position.protein:28|strand:+|mut.aa:L|mut.codon:CTA|exon.name:Exon 3|type:EXON_CODING_NON_SYNONYMOUS	geneSymbol:CREB3L4|wild.codon:CCA|wild.aa:P|pos.cdna:463|kgId:uc001fdo.3|position.protein:155|strand:+|mut.aa:L|mut.codon:CTA|exon.name:Exon 4|type:EXON_CODING_NON_SYNONYMOUS	geneSymbol:CREB3L4|wild.codon:CCA|wild.aa:P|pos.cdna:523|kgId:uc001fdm.1|position.protein:175|strand:+|mut.aa:L|mut.codon:CTA|exon.name:Exon 4|type:EXON_CODING_NON_SYNONYMOUS	geneSymbol:CREB3L4|wild.codon:CCA|wild.aa:P|pos.cdna:463|kgId:uc001fdp.1|position.protein:155|strand:+|mut.aa:L|mut.codon:CTA|exon.name:Exon 4|type:EXON_CODING_NON_SYNONYMOUS	geneSymbol:hJAL|kgId:uc010peg.1|strand:+|type:UTR3	geneSymbol:CREB3L4|wild.codon:CCA|wild.aa:P|pos.cdna:523|kgId:uc001fdr.2|position.protein:175|strand:+|mut.aa:L|mut.codon:CTA|exon.name:Exon 4|type:EXON_CODING_NON_SYNONYMOUS	geneSymbol:CREB3L4|wild.codon:CCA|wild.aa:P|pos.cdna:463|kgId:uc001fdq.2|position.protein:155|strand:+|mut.aa:L|mut.codon:CTA|exon.name:Exon 4|type:EXON_CODING_NON_SYNONYMOUS
chr1	154108313	0	G	T	766.13	AC=1	AF=0.50	AN=2	DP=77	Dels=0.00	HRun=1	HaplotypeScore=5.06	MQ=57.03	MQ0=0	QD=9.95	SB=-346.33	geneSymbol:DKFZp434E2118|kgId:uc009woq.2|strand:-|exon.name:Exon 1|type:UTR5	geneSymbol:NUP210L|wild.codon:ACT|wild.aa:T|pos.cdna:985|kgId:uc001fdw.2|position.protein:329|strand:-|mut.aa:N|mut.codon:AAT|exon.name:Exon 7|type:EXON_CODING_NON_SYNONYMOUS	geneSymbol:NUP210L|wild.codon:ACT|wild.aa:T|pos.cdna:985|kgId:uc010peh.1|position.protein:329|strand:-|mut.aa:N|mut.codon:AAT|exon.name:Exon 7|type:EXON_CODING_NON_SYNONYMOUS
chr1	155150501	0	G	T	219.57	AC=1	AF=0.50	AN=2	DP=13	Dels=0.00	HRun=0	HaplotypeScore=0.32	MQ=60.00	MQ0=0	QD=16.89	SB=-124.71	geneSymbol:RAG1AP1|kgId:uc010pey.1|intron.name:Intron 6|strand:+|type:INTRON	geneSymbol:TRIM46|kgId:uc009wpe.1|strand:+|type:UTR3	geneSymbol:TRIM46|kgId:uc001fhq.2|strand:+|type:UTR3	geneSymbol:TRIM46|wild.codon:GAG|wild.aa:E|pos.cdna:932|kgId:uc001fhr.2|position.protein:311|strand:+|mut.aa:D|mut.codon:GAT|exon.name:Exon 6|type:EXON_CODING_NON_SYNONYMOUS	geneSymbol:TRIM46|wild.codon:GAG|wild.aa:E|pos.cdna:932|kgId:uc001fhs.1|position.protein:311|strand:+|mut.aa:D|mut.codon:GAT|exon.name:Exon 6|type:EXON_CODING_NON_SYNONYMOUS	geneSymbol:TRIM46|kgId:uc001fht.1|strand:+|type:UTR3	geneSymbol:TRIM46|wild.codon:GAG|wild.aa:E|pos.cdna:554|kgId:uc010pfa.1|position.protein:185|strand:+|mut.aa:D|mut.codon:GAT|exon.name:Exon 5|type:EXON_CODING_NON_SYNONYMOUS	geneSymbol:TRIM46|wild.codon:GAG|wild.aa:E|pos.cdna:863|kgId:uc001fhu.1|position.protein:288|strand:+|mut.aa:D|mut.codon:GAT|exon.name:Exon 6|type:EXON_CODING_NON_SYNONYMOUS	geneSymbol:TRIM46|wild.codon:GAG|wild.aa:E|pos.cdna:893|kgId:uc009wpg.1|position.protein:298|strand:+|mut.aa:D|mut.codon:GAT|exon.name:Exon 6|type:EXON_CODING_NON_SYNONYMOUS	geneSymbol:TRIM46|wild.codon:GAG|wild.aa:E|pos.cdna:893|kgId:uc001fhv.3|position.protein:298|strand:+|mut.aa:D|mut.codon:GAT|exon.name:Exon 6|type:EXON_CODING_NON_SYNONYMOUS	geneSymbol:TRIM46|kgId:uc001fhw.1|strand:+|type:UTR3
chr1	155264067	0	G	A	608.47	AC=1	AF=0.50	AN=2	DP=39	Dels=0.00	HRun=0	HaplotypeScore=2.88	MQ=59.04	MQ0=0	QD=15.60	SB=-266.29	geneSymbol:RAG1AP1|kgId:uc010pey.1|intron.name:Intron 6|strand:+|type:INTRON	geneSymbol:PKLR|wild.codon:CGC|wild.aa:R|pos.cdna:981|kgId:uc001fka.3|position.protein:328|strand:-|mut.aa:C|mut.codon:TGC|exon.name:Exon 7|type:EXON_CODING_NON_SYNONYMOUS	geneSymbol:PKLR|wild.codon:CGC|wild.aa:R|pos.cdna:1074|kgId:uc001fkb.3|position.protein:359|strand:-|mut.aa:C|mut.codon:TGC|exon.name:Exon 7|type:EXON_CODING_NON_SYNONYMOUS
chr1	155880479	0	A	G	509.48	AC=1	AF=0.50	AN=2	DP=49	Dels=0.00	HRun=0	HaplotypeScore=2.39	MQ=56.39	MQ0=0	QD=10.40	SB=-240.28	geneSymbol:RIT1|wild.codon:GTG|wild.aa:V|pos.cdna:73|kgId:uc001fmh.1|position.protein:25|strand:-|mut.aa:A|mut.codon:GCG|exon.name:Exon 2|type:EXON_CODING_NON_SYNONYMOUS	geneSymbol:ROC1|kgId:uc010pgr.1|intron.name:Intron 2|strand:-|type:INTRON
chr1	156618536	0	G	A	258.59	AC=1	AF=0.50	AN=2	DP=23	Dels=0.00	HRun=0	HaplotypeScore=0.00	MQ=60.00	MQ0=0	QD=11.24	SB=-67.06	geneSymbol:BCAN|wild.codon:GTC|wild.aa:V|pos.cdna:945|kgId:uc001fpo.2|position.protein:316|strand:+|mut.aa:I|mut.codon:ATC|exon.name:Exon 6|type:EXON_CODING_NON_SYNONYMOUS	geneSymbol:BCAN|wild.codon:GTC|wild.aa:V|pos.cdna:945|kgId:uc001fpp.2|position.protein:316|strand:+|mut.aa:I|mut.codon:ATC|exon.name:Exon 6|type:EXON_CODING_NON_SYNONYMOUS
chr1	156910201	0	C	G	422.39	AC=1	AF=0.50	AN=2	DP=41	Dels=0.00	HRun=0	HaplotypeScore=1.30	MQ=57.21	MQ0=0	QD=10.30	SB=-230.02	geneSymbol:ARHGEF11|wild.codon:CAG|wild.aa:Q|pos.cdna:1658|kgId:uc010phu.1|position.protein:553|strand:-|mut.aa:H|mut.codon:CAC|exon.name:Exon 15|type:EXON_CODING_NON_SYNONYMOUS	geneSymbol:ARHGEF11|wild.codon:CAG|wild.aa:Q|pos.cdna:3530|kgId:uc001fqn.2|position.protein:1177|strand:-|mut.aa:H|mut.codon:CAC|exon.name:Exon 36|type:EXON_CODING_NON_SYNONYMOUS	geneSymbol:ARHGEF11|wild.codon:CAG|wild.aa:Q|pos.cdna:3410|kgId:uc001fqo.2|position.protein:1137|strand:-|mut.aa:H|mut.codon:CAC|exon.name:Exon 35|type:EXON_CODING_NON_SYNONYMOUS
chr1	157736755	0	T	C	1291.73	AC=1	AF=0.50	AN=2	DP=70	Dels=0.00	HRun=1	HaplotypeScore=1.46	MQ=55.90	MQ0=0	QD=18.45	SB=-581.00	geneSymbol:FCRL2|wild.codon:GAT|wild.aa:D|pos.cdna:409|kgId:uc001frd.2|position.protein:137|strand:-|mut.aa:G|mut.codon:GGT|exon.name:Exon 2|type:EXON_CODING_NON_SYNONYMOUS	geneSymbol:FCRL2|wild.codon:GAT|wild.aa:D|pos.cdna:1168|kgId:uc001fre.2|position.protein:390|strand:-|mut.aa:G|mut.codon:GGT|exon.name:Exon 7|type:EXON_CODING_NON_SYNONYMOUS	geneSymbol:SPAP1|wild.codon:GAT|wild.aa:D|pos.cdna:1168|kgId:uc010phz.1|position.protein:390|strand:-|mut.aa:G|mut.codon:GGT|exon.name:Exon 7|type:EXON_CODING_NON_SYNONYMOUS	geneSymbol:FCRL2|wild.codon:GAT|wild.aa:D|pos.cdna:316|kgId:uc009wsp.2|position.protein:106|strand:-|mut.aa:G|mut.codon:GGT|exon.name:Exon 4|type:EXON_CODING_NON_SYNONYMOUS
chr1	158261128	0	G	A	951.86	AC=1	AF=0.50	AN=2	DP=65	Dels=0.00	HRun=0	HaplotypeScore=0.00	MQ=59.43	MQ0=0	QD=14.64	SB=-440.83	geneSymbol:CD1C|wild.codon:CGT|wild.aa:R|pos.cdna:265|kgId:uc001fru.2|position.protein:89|strand:+|mut.aa:H|mut.codon:CAT|exon.name:Exon 2|type:EXON_CODING_NON_SYNONYMOUS
chr1	158390305	0	T	C	1504.32	AC=1	AF=0.50	AN=2	DP=111	Dels=0.00	HRun=0	HaplotypeScore=6.04	MQ=58.78	MQ0=0	QD=13.55	SB=-679.75	geneSymbol:OR10K2|wild.codon:ATG|wild.aa:M|pos.cdna:351|kgId:uc010pii.1|position.protein:118|strand:-|mut.aa:V|mut.codon:GTG|exon.name:Exon 1|type:EXON_CODING_NON_SYNONYMOUS
chr1	158390487	0	A	T	2026.46	AC=1	AF=0.50	AN=2	DP=132	Dels=0.00	HRun=1	HaplotypeScore=1.49	MQ=56.99	MQ0=0	QD=15.35	SB=-683.88	geneSymbol:OR10K2|wild.codon:ATC|wild.aa:I|pos.cdna:169|kgId:uc010pii.1|position.protein:57|strand:-|mut.aa:N|mut.codon:AAC|exon.name:Exon 1|type:EXON_CODING_NON_SYNONYMOUS
chr1	158449670	0	G	A	482.42	AC=1	AF=0.50	AN=2	DP=48	Dels=0.00	HRun=0	HaplotypeScore=0.00	MQ=57.63	MQ0=0	QD=10.05	SB=-94.05	geneSymbol:AK057554|kgId:uc001fso.1|intron.name:Intron 3|strand:-|type:INTRON	geneSymbol:OR10R2|wild.codon:ATG|wild.aa:M|pos.cdna:2|kgId:uc010pik.1|position.protein:1|strand:+|mut.aa:I|mut.codon:ATA|exon.name:Exon 1|type:EXON_CODING_NON_SYNONYMOUS
chr1	158549421	0	G	A	897.49	AC=1	AF=0.50	AN=2	DP=65	Dels=0.00	HRun=0	HaplotypeScore=4.37	MQ=57.67	MQ0=0	QD=13.81	SB=-274.78	geneSymbol:OR10X1|wild.codon:ACG|wild.aa:T|pos.cdna:268|kgId:uc010pin.1|position.protein:90|strand:-|mut.aa:M|mut.codon:ATG|exon.name:Exon 1|type:EXON_CODING_NON_SYNONYMOUS
chr1	158576499	0	G	T	2636.05	AC=1	AF=0.50	AN=2	DP=174	Dels=0.01	HRun=0	HaplotypeScore=13.15	MQ=57.18	MQ0=1	QD=15.15	SB=-1342.34	geneSymbol:OR10Z1|wild.codon:GCT|wild.aa:A|pos.cdna:270|kgId:uc010pio.1|position.protein:91|strand:+|mut.aa:S|mut.codon:TCT|exon.name:Exon 1|type:EXON_CODING_NON_SYNONYMOUS
chr1	158576934	0	A	T	991.37	AC=1	AF=0.50	AN=2	DP=60	Dels=0.00	HRun=0	HaplotypeScore=0.00	MQ=59.06	MQ0=0	QD=16.52	SB=-420.55	geneSymbol:OR10Z1|wild.codon:AAG|wild.aa:K|pos.cdna:705|kgId:uc010pio.1|position.protein:236|strand:+|mut.aa:*|mut.codon:TAG|exon.name:Exon 1|type:EXON_STOP_GAINED
chr1	158596796	0	A	G	299.39	AC=1	AF=0.50	AN=2	DP=35	Dels=0.00	HRun=0	HaplotypeScore=1.00	MQ=58.93	MQ0=0	QD=8.55	SB=-135.65	geneSymbol:SPTA1|wild.codon:GTG|wild.aa:V|pos.cdna:5665|kgId:uc001fst.1|position.protein:1889|strand:-|mut.aa:A|mut.codon:GCG|exon.name:Exon 41|type:EXON_CODING_NON_SYNONYMOUS
chr1	158637782	0	G	A	1343.36	AC=1	AF=0.50	AN=2	DP=96	Dels=0.00	HRun=0	HaplotypeScore=2.05	MQ=56.33	MQ0=0	QD=13.99	SB=-690.15	geneSymbol:SPTA1|wild.codon:ACC|wild.aa:T|pos.cdna:1903|kgId:uc001fst.1|position.protein:635|strand:-|mut.aa:I|mut.codon:ATC|exon.name:Exon 15|type:EXON_CODING_NON_SYNONYMOUS
chr1	158648280	0	C	A	625.53	AC=1	AF=0.50	AN=2	DP=56	Dels=0.00	HRun=0	HaplotypeScore=0.00	MQ=58.15	MQ0=0	QD=11.17	SB=-132.78	geneSymbol:SPTA1|wild.codon:GAG|wild.aa:E|pos.cdna:722|kgId:uc001fst.1|position.protein:241|strand:-|mut.aa:D|mut.codon:GAT|exon.name:Exon 6|type:EXON_CODING_NON_SYNONYMOUS
chr1	158654952	0	C	A	584.76	AC=1	AF=0.50	AN=2	DP=57	Dels=0.00	HRun=1	HaplotypeScore=6.94	MQ=58.18	MQ0=0	QD=10.26	SB=-283.64	geneSymbol:SPTA1|wild.codon:ATG|wild.aa:M|pos.cdna:209|kgId:uc001fst.1|position.protein:70|strand:-|mut.aa:I|mut.codon:ATT|exon.name:Exon 2|type:EXON_CODING_NON_SYNONYMOUS
chr1	158670243	0	G	T	311.7	AC=1	AF=0.50	AN=2	DP=20	Dels=0.00	HRun=0	HaplotypeScore=0.16	MQ=57.56	MQ0=0	QD=15.59	SB=-113.71	geneSymbol:OR6K2|wild.codon:TCT|wild.aa:S|pos.cdna:199|kgId:uc001fsu.1|position.protein:67|strand:-|mut.aa:Y|mut.codon:TAT|exon.name:Exon 1|type:EXON_CODING_NON_SYNONYMOUS
chr1	159021571	0	G	T	844.5	AC=1	AF=0.50	AN=2	DP=43	Dels=0.00	HRun=3	HaplotypeScore=0.00	MQ=59.13	MQ0=0	QD=19.64	SB=-389.48	geneSymbol:IFI16|wild.codon:GTA|wild.aa:V|pos.cdna:1599|kgId:uc001ftg.2|position.protein:534|strand:+|mut.aa:L|mut.codon:TTA|exon.name:Exon 9|type:EXON_CODING_NON_SYNONYMOUS	geneSymbol:IFI16|wild.codon:GTA|wild.aa:V|pos.cdna:1599|kgId:uc010pis.1|position.protein:534|strand:+|mut.aa:L|mut.codon:TTA|exon.name:Exon 9|type:EXON_CODING_NON_SYNONYMOUS	geneSymbol:IFI16|wild.codon:GTA|wild.aa:V|pos.cdna:228|kgId:uc001fth.2|position.protein:77|strand:+|mut.aa:L|mut.codon:TTA|exon.name:Exon 2|type:EXON_CODING_NON_SYNONYMOUS	geneSymbol:IFI16|wild.codon:GTA|wild.aa:V|pos.cdna:396|kgId:uc010pit.1|position.protein:133|strand:+|mut.aa:L|mut.codon:TTA|exon.name:Exon 3|type:EXON_CODING_NON_SYNONYMOUS
chr1	159163824	0	G	T	473.87	AC=1	AF=0.50	AN=2	DP=60	Dels=0.00	HRun=4	HaplotypeScore=5.93	MQ=58.75	MQ0=0	QD=7.90	SB=-259.26	geneSymbol:CADM3|kgId:uc009wsy.1|intron.name:Intron 5|strand:+|type:INTRON	geneSymbol:CADM3|wild.codon:GTT|wild.aa:V|pos.cdna:786|kgId:uc001ftk.2|position.protein:263|strand:+|mut.aa:F|mut.codon:TTT|exon.name:Exon 6|type:EXON_CODING_NON_SYNONYMOUS	geneSymbol:CADM3|wild.codon:GTT|wild.aa:V|pos.cdna:684|kgId:uc001ftl.2|position.protein:229|strand:+|mut.aa:F|mut.codon:TTT|exon.name:Exon 5|type:EXON_CODING_NON_SYNONYMOUS
chr1	159175338	0	C	A	994.68	AC=1	AF=0.50	AN=2	DP=65	Dels=0.00	HRun=0	HaplotypeScore=3.81	MQ=57.45	MQ0=0	QD=15.30	SB=-419.10	geneSymbol:DARC|wild.codon:CCA|wild.aa:P|pos.cdna:108|kgId:uc001fto.2|position.protein:37|strand:+|mut.aa:T|mut.codon:ACA|exon.name:Exon 2|type:EXON_CODING_NON_SYNONYMOUS	geneSymbol:DARC|wild.codon:CCA|wild.aa:P|pos.cdna:114|kgId:uc001ftp.3|position.protein:39|strand:+|mut.aa:T|mut.codon:ACA|exon.name:Exon 1|type:EXON_CODING_NON_SYNONYMOUS
chr1	159176106	0	G	T	723.47	AC=1	AF=0.50	AN=2	DP=57	Dels=0.00	HRun=0	HaplotypeScore=0.00	MQ=56.91	MQ0=0	QD=12.69	SB=-291.22	geneSymbol:DARC|wild.codon:GCA|wild.aa:A|pos.cdna:876|kgId:uc001fto.2|position.protein:293|strand:+|mut.aa:S|mut.codon:TCA|exon.name:Exon 2|type:EXON_CODING_NON_SYNONYMOUS	geneSymbol:DARC|wild.codon:GCA|wild.aa:A|pos.cdna:882|kgId:uc001ftp.3|position.protein:295|strand:+|mut.aa:S|mut.codon:TCA|exon.name:Exon 1|type:EXON_CODING_NON_SYNONYMOUS
chr1	159901673	0	C	T	545.22	AC=1	AF=0.50	AN=2	DP=25	Dels=0.00	HRun=2	HaplotypeScore=0.87	MQ=56.69	MQ0=0	QD=21.81	SB=-187.28	geneSymbol:KIAA1355|kgId:uc001fup.2|strand:-|exon.name:Exon 1|type:UTR5	geneSymbol:IGSF9|wild.codon:GAA|wild.aa:E|pos.cdna:1242|kgId:uc001fuq.2|position.protein:415|strand:-|mut.aa:K|mut.codon:AAA|exon.name:Exon 11|type:EXON_CODING_NON_SYNONYMOUS	geneSymbol:IGSF9|wild.codon:GAA|wild.aa:E|pos.cdna:1290|kgId:uc001fur.2|position.protein:431|strand:-|mut.aa:K|mut.codon:AAA|exon.name:Exon 11|type:EXON_CODING_NON_SYNONYMOUS
chr1	160054391	0	C	T	375.61	AC=1	AF=0.50	AN=2	DP=19	Dels=0.00	HRun=0	HaplotypeScore=0.00	MQ=56.74	MQ0=0	QD=19.77	SB=-197.70	geneSymbol:KCNJ9|wild.codon:CGC|wild.aa:R|pos.cdna:570|kgId:uc001fuy.1|position.protein:191|strand:+|mut.aa:C|mut.codon:TGC|exon.name:Exon 2|type:EXON_CODING_NON_SYNONYMOUS
chr1	160395004	0	G	A	512.72	AC=1	AF=0.50	AN=2	DP=35	Dels=0.00	HRun=0	HaplotypeScore=3.14	MQ=55.45	MQ0=0	QD=14.65	SB=-213.89	geneSymbol:VANGL2|wild.codon:GTG|wild.aa:V|pos.cdna:1401|kgId:uc001fwb.1|position.protein:468|strand:+|mut.aa:M|mut.codon:ATG|exon.name:Exon 9|type:EXON_CODING_NON_SYNONYMOUS	geneSymbol:VANGL2|wild.codon:GTG|wild.aa:V|pos.cdna:1401|kgId:uc001fwc.1|position.protein:468|strand:+|mut.aa:M|mut.codon:ATG|exon.name:Exon 8|type:EXON_CODING_NON_SYNONYMOUS
chr1	160456905	0	G	A	631.44	AC=1	AF=0.50	AN=2	DP=32	Dels=0.00	HRun=1	HaplotypeScore=0.00	MQ=56.88	MQ0=0	QD=19.73	SB=-300.30	geneSymbol:SLAMF6|wild.codon:CAT|wild.aa:H|pos.cdna:936|kgId:uc001fwd.1|position.protein:313|strand:-|mut.aa:Y|mut.codon:TAT|exon.name:Exon 7|type:EXON_CODING_NON_SYNONYMOUS	geneSymbol:SLAMF6|wild.codon:CAT|wild.aa:H|pos.cdna:789|kgId:uc010pjh.1|position.protein:264|strand:-|mut.aa:Y|mut.codon:TAT|exon.name:Exon 7|type:EXON_CODING_NON_SYNONYMOUS	geneSymbol:SLAMF6|wild.codon:CAT|wild.aa:H|pos.cdna:939|kgId:uc001fwe.1|position.protein:314|strand:-|mut.aa:Y|mut.codon:TAT|exon.name:Exon 7|type:EXON_CODING_NON_SYNONYMOUS	geneSymbol:SLAMF6|wild.codon:CAT|wild.aa:H|pos.cdna:606|kgId:uc010pji.1|position.protein:203|strand:-|mut.aa:Y|mut.codon:TAT|exon.name:Exon 6|type:EXON_CODING_NON_SYNONYMOUS
chr1	161128213	0	G	T	143.54	AC=1	AF=0.50	AN=2	DP=15	Dels=0.00	HRun=0	HaplotypeScore=0.00	MQ=60.00	MQ0=0	QD=9.57	SB=-3.99	geneSymbol:UFC1|wild.codon:TGG|wild.aa:W|pos.cdna:434|kgId:uc001fyd.3|position.protein:145|strand:+|mut.aa:C|mut.codon:TGT|exon.name:Exon 6|type:EXON_CODING_NON_SYNONYMOUS
chr1	161160996	0	C	T	144.49	AC=1	AF=0.50	AN=2	DP=18	Dels=0.00	HRun=1	HaplotypeScore=0.32	MQ=57.90	MQ0=0	QD=8.03	SB=-93.57	geneSymbol:ADAMTS4|wild.codon:GAC|wild.aa:D|pos.cdna:2445|kgId:uc001fyt.3|position.protein:816|strand:-|mut.aa:N|mut.codon:AAC|exon.name:Exon 9|type:EXON_CODING_NON_SYNONYMOUS
chr1	161167825	0	G	A	1008.45	AC=1	AF=0.50	AN=2	DP=64	Dels=0.00	HRun=1	HaplotypeScore=5.94	MQ=53.83	MQ0=0	QD=15.76	SB=-408.74	geneSymbol:ADAMTS4|wild.codon:GCT|wild.aa:A|pos.cdna:592|kgId:uc001fyt.3|position.protein:198|strand:-|mut.aa:V|mut.codon:GTT|exon.name:Exon 1|type:EXON_CODING_NON_SYNONYMOUS	geneSymbol:ADAMTS4|wild.codon:GCT|wild.aa:A|pos.cdna:592|kgId:uc001fyu.2|position.protein:198|strand:-|mut.aa:V|mut.codon:GTT|exon.name:Exon 1|type:EXON_CODING_NON_SYNONYMOUS
chr1	161816334	0	A	G	1580.97	AC=1	AF=0.50	AN=2	DP=85	Dels=0.00	HRun=2	HaplotypeScore=4.95	MQ=56.98	MQ0=0	QD=18.60	SB=-800.62	geneSymbol:ATF6|wild.codon:GAC|wild.aa:D|pos.cdna:1282|kgId:uc001gbq.1|position.protein:428|strand:+|mut.aa:G|mut.codon:GGC|exon.name:Exon 10|type:EXON_CODING_NON_SYNONYMOUS	geneSymbol:ATF6|wild.codon:GAC|wild.aa:D|pos.cdna:1282|kgId:uc001gbr.2|position.protein:428|strand:+|mut.aa:G|mut.codon:GGC|exon.name:Exon 10|type:EXON_CODING_NON_SYNONYMOUS
chr1	169586303	0	C	A	2315.35	AC=1	AF=0.50	AN=2	DP=169	Dels=0.00	HRun=0	HaplotypeScore=10.26	MQ=57.67	MQ0=1	QD=13.70	SB=-934.61	geneSymbol:SELP|kgId:uc001ggh.2|strand:-|exon.name:Exon 2|type:UTR5	geneSymbol:SELP|wild.codon:GAG|wild.aa:E|pos.cdna:443|kgId:uc001ggi.3|position.protein:148|strand:-|mut.aa:D|mut.codon:GAT|exon.name:Exon 3|type:EXON_CODING_NON_SYNONYMOUS	geneSymbol:SELP|wild.codon:GAG|wild.aa:E|pos.cdna:443|kgId:uc009wvr.2|position.protein:148|strand:-|mut.aa:D|mut.codon:GAT|exon.name:Exon 3|type:EXON_CODING_NON_SYNONYMOUS
chr1	169828182	0	C	A	1025.98	AC=1	AF=0.50	AN=2	DP=73	Dels=0.00	HRun=0	HaplotypeScore=3.85	MQ=59.02	MQ0=0	QD=14.05	SB=-356.21	geneSymbol:SCYL3|wild.codon:GGC|wild.aa:G|splicing:INTRON_SPLICING_DONOR|pos.cdna:249|kgId:uc010plw.1|position.protein:84|strand:-|mut.aa:C|mut.codon:TGC|exon.name:Exon 6|type:EXON_CODING_NON_SYNONYMOUS	geneSymbol:SCYL3|wild.codon:GAT|wild.aa:D|splicing:INTRON_SPLICING_DONOR|pos.cdna:1311|kgId:uc001ggs.2|position.protein:438|strand:-|mut.aa:Y|mut.codon:TAT|exon.name:Exon 11|type:EXON_CODING_NON_SYNONYMOUS	geneSymbol:SCYL3|wild.codon:GGC|wild.aa:G|splicing:INTRON_SPLICING_DONOR|pos.cdna:1311|kgId:uc001ggt.2|position.protein:438|strand:-|mut.aa:C|mut.codon:TGC|exon.name:Exon 11|type:EXON_CODING_NON_SYNONYMOUS	geneSymbol:SCYL3|kgId:uc001ggu.2|strand:-|exon.name:Exon 11|type:UTR5
chr1	170521254	0	C	T	163.19	AC=1	AF=0.50	AN=2	DP=15	Dels=0.00	HRun=0	HaplotypeScore=0.00	MQ=60.00	MQ0=0	QD=10.88	SB=-3.99	geneSymbol:GORAB|wild.codon:ACG|wild.aa:T|pos.cdna:295|kgId:uc009wvx.2|position.protein:99|strand:+|mut.aa:M|mut.codon:ATG|exon.name:Exon 5|type:EXON_CODING_NON_SYNONYMOUS	geneSymbol:GORAB|wild.codon:ACG|wild.aa:T|pos.cdna:835|kgId:uc001gha.2|position.protein:279|strand:+|mut.aa:M|mut.codon:ATG|exon.name:Exon 5|type:EXON_CODING_NON_SYNONYMOUS	geneSymbol:GORAB|wild.codon:ACG|wild.aa:T|pos.cdna:295|kgId:uc001ghb.2|position.protein:99|strand:+|mut.aa:M|mut.codon:ATG|exon.name:Exon 7|type:EXON_CODING_NON_SYNONYMOUS	geneSymbol:GORAB|wild.codon:ACG|wild.aa:T|pos.cdna:295|kgId:uc001ghc.2|position.protein:99|strand:+|mut.aa:M|mut.codon:ATG|exon.name:Exon 4|type:EXON_CODING_NON_SYNONYMOUS	geneSymbol:GORAB|wild.codon:ACG|wild.aa:T|pos.cdna:214|kgId:uc001ghd.2|position.protein:72|strand:+|mut.aa:M|mut.codon:ATG|exon.name:Exon 2|type:EXON_CODING_NON_SYNONYMOUS
chr1	171174477	0	C	A	703.43	AC=1	AF=0.50	AN=2	DP=39	Dels=0.00	HRun=0	HaplotypeScore=0.67	MQ=56.44	MQ0=0	QD=18.04	SB=-361.27	geneSymbol:DKFZp667E137|wild.codon:GCC|wild.aa:A|pos.cdna:226|kgId:uc010pmd.1|position.protein:76|strand:+|mut.aa:D|mut.codon:GAC|exon.name:Exon 5|type:EXON_CODING_NON_SYNONYMOUS	geneSymbol:FMO2|wild.codon:GCC|wild.aa:A|pos.cdna:886|kgId:uc001ghk.1|position.protein:296|strand:+|mut.aa:D|mut.codon:GAC|exon.name:Exon 7|type:EXON_CODING_NON_SYNONYMOUS
chr1	175104989	0	G	T	220.72	AC=1	AF=0.50	AN=2	DP=24	Dels=0.00	HRun=0	HaplotypeScore=0.63	MQ=51.68	MQ0=0	QD=9.20	SB=-15.32	geneSymbol:TNN|wild.codon:CAG|wild.aa:Q|pos.cdna:3338|kgId:uc001gkl.1|position.protein:1113|strand:+|mut.aa:H|mut.codon:CAT|exon.name:Exon 16|type:EXON_CODING_NON_SYNONYMOUS
chr1	175324743	0	C	T	180.02	AC=1	AF=0.50	AN=2	DP=22	Dels=0.00	HRun=1	HaplotypeScore=0.79	MQ=57.20	MQ0=0	QD=8.18	SB=-101.90	geneSymbol:TNR|wild.codon:GCC|wild.aa:A|pos.cdna:3144|kgId:uc001gkp.1|position.protein:1049|strand:-|mut.aa:T|mut.codon:ACC|exon.name:Exon 15|type:EXON_CODING_NON_SYNONYMOUS	geneSymbol:TNR|wild.codon:GCC|wild.aa:A|pos.cdna:3144|kgId:uc009wwu.1|position.protein:1049|strand:-|mut.aa:T|mut.codon:ACC|exon.name:Exon 17|type:EXON_CODING_NON_SYNONYMOUS
chr1	179095795	0	C	T	1045.72	AC=1	AF=0.50	AN=2	DP=48	Dels=0.00	HRun=1	HaplotypeScore=0.73	MQ=57.76	MQ0=0	QD=21.79	SB=-295.34	geneSymbol:ABL2|wild.codon:CGA|wild.aa:R|pos.cdna:358|kgId:uc001gmg.3|position.protein:120|strand:-|mut.aa:Q|mut.codon:CAA|exon.name:Exon 4|type:EXON_CODING_NON_SYNONYMOUS	geneSymbol:ABL2|wild.codon:CGA|wild.aa:R|pos.cdna:358|kgId:uc001gmi.3|position.protein:120|strand:-|mut.aa:Q|mut.codon:CAA|exon.name:Exon 4|type:EXON_CODING_NON_SYNONYMOUS	geneSymbol:ABL2|wild.codon:CGA|wild.aa:R|pos.cdna:295|kgId:uc001gmh.3|position.protein:99|strand:-|mut.aa:Q|mut.codon:CAA|exon.name:Exon 3|type:EXON_CODING_NON_SYNONYMOUS	geneSymbol:ABL2|wild.codon:CGA|wild.aa:R|pos.cdna:295|kgId:uc010pne.1|position.protein:99|strand:-|mut.aa:Q|mut.codon:CAA|exon.name:Exon 3|type:EXON_CODING_NON_SYNONYMOUS	geneSymbol:ABL2|wild.codon:CGA|wild.aa:R|pos.cdna:403|kgId:uc001gmj.3|position.protein:135|strand:-|mut.aa:Q|mut.codon:CAA|exon.name:Exon 4|type:EXON_CODING_NON_SYNONYMOUS	geneSymbol:ABL2|wild.codon:CGA|wild.aa:R|pos.cdna:403|kgId:uc010pnf.1|position.protein:135|strand:-|mut.aa:Q|mut.codon:CAA|exon.name:Exon 4|type:EXON_CODING_NON_SYNONYMOUS	geneSymbol:ABL2|wild.codon:CGA|wild.aa:R|pos.cdna:340|kgId:uc010png.1|position.protein:114|strand:-|mut.aa:Q|mut.codon:CAA|exon.name:Exon 3|type:EXON_CODING_NON_SYNONYMOUS	geneSymbol:ABL2|wild.codon:CGA|wild.aa:R|pos.cdna:340|kgId:uc010pnh.1|position.protein:114|strand:-|mut.aa:Q|mut.codon:CAA|exon.name:Exon 3|type:EXON_CODING_NON_SYNONYMOUS	geneSymbol:ABL2|wild.codon:CGA|wild.aa:R|pos.cdna:340|kgId:uc009wxe.2|position.protein:114|strand:-|mut.aa:Q|mut.codon:CAA|exon.name:Exon 3|type:EXON_CODING_NON_SYNONYMOUS	geneSymbol:ABL2|wild.codon:CGA|wild.aa:R|pos.cdna:358|kgId:uc009wxf.1|position.protein:120|strand:-|mut.aa:Q|mut.codon:CAA|exon.name:Exon 4|type:EXON_CODING_NON_SYNONYMOUS	geneSymbol:ABL2|wild.codon:CGA|wild.aa:R|pos.cdna:295|kgId:uc001gmk.2|position.protein:99|strand:-|mut.aa:Q|mut.codon:CAA|exon.name:Exon 3|type:EXON_CODING_NON_SYNONYMOUS
chr1	179312753	0	G	A	274.38	AC=1	AF=0.50	AN=2	DP=22	Dels=0.00	HRun=0	HaplotypeScore=0.67	MQ=55.04	MQ0=0	QD=12.47	SB=-136.13	geneSymbol:SOAT1|wild.codon:GCT|wild.aa:A|pos.cdna:969|kgId:uc001gml.2|position.protein:324|strand:+|mut.aa:T|mut.codon:ACT|exon.name:Exon 10|type:EXON_CODING_NON_SYNONYMOUS	geneSymbol:SOAT1|wild.codon:GCT|wild.aa:A|pos.cdna:774|kgId:uc010pni.1|position.protein:259|strand:+|mut.aa:T|mut.codon:ACT|exon.name:Exon 9|type:EXON_CODING_NON_SYNONYMOUS	geneSymbol:SOAT1|wild.codon:GCT|wild.aa:A|pos.cdna:795|kgId:uc001gmm.2|position.protein:266|strand:+|mut.aa:T|mut.codon:ACT|exon.name:Exon 9|type:EXON_CODING_NON_SYNONYMOUS	geneSymbol:SOAT1|wild.codon:GCT|wild.aa:A|pos.cdna:177|kgId:uc010pnj.1|position.protein:60|strand:+|mut.aa:T|mut.codon:ACT|exon.name:Exon 8|type:EXON_CODING_NON_SYNONYMOUS	geneSymbol:SOAT1|wild.codon:GCT|wild.aa:A|pos.cdna:774|kgId:uc010pnk.1|position.protein:259|strand:+|mut.aa:T|mut.codon:ACT|exon.name:Exon 9|type:EXON_CODING_NON_SYNONYMOUS
chr1	179338099	0	A	G	345.45	AC=1	AF=0.50	AN=2	DP=32	Dels=0.00	HRun=0	HaplotypeScore=1.82	MQ=54.00	MQ0=0	QD=10.80	SB=-61.83	geneSymbol:DKFZp434N1720|kgId:uc009wxg.2|strand:+|type:UTR3	geneSymbol:C1orf125|kgId:uc001gmn.1|intron.name:Intron 1|strand:+|type:INTRON	geneSymbol:DKFZp434N1720|kgId:uc010pnl.1|strand:+|type:UTR3	geneSymbol:C1orf125|wild.codon:ACC|wild.aa:T|pos.cdna:261|kgId:uc001gmo.2|position.protein:88|strand:+|mut.aa:A|mut.codon:GCC|exon.name:Exon 3|type:EXON_CODING_NON_SYNONYMOUS	geneSymbol:C1orf125|wild.codon:ACC|wild.aa:T|pos.cdna:261|kgId:uc001gmp.2|position.protein:88|strand:+|mut.aa:A|mut.codon:GCC|exon.name:Exon 3|type:EXON_CODING_NON_SYNONYMOUS
chr1	181018293	0	A	G	613.16	AC=1	AF=0.50	AN=2	DP=33	Dels=0.00	HRun=0	HaplotypeScore=0.16	MQ=55.49	MQ0=0	QD=18.58	SB=-326.49	geneSymbol:MR1|wild.codon:TAT|wild.aa:Y|pos.cdna:172|kgId:uc001gop.2|position.protein:58|strand:+|mut.aa:C|mut.codon:TGT|exon.name:Exon 2|type:EXON_CODING_NON_SYNONYMOUS	geneSymbol:MR1|wild.codon:TAT|wild.aa:Y|pos.cdna:172|kgId:uc001goq.1|position.protein:58|strand:+|mut.aa:C|mut.codon:TGT|exon.name:Exon 2|type:EXON_CODING_NON_SYNONYMOUS	geneSymbol:MR1|wild.codon:TAT|wild.aa:Y|pos.cdna:172|kgId:uc001gor.1|position.protein:58|strand:+|mut.aa:C|mut.codon:TGT|exon.name:Exon 2|type:EXON_CODING_NON_SYNONYMOUS	geneSymbol:MR1|wild.codon:TAT|wild.aa:Y|pos.cdna:172|kgId:uc001gos.1|position.protein:58|strand:+|mut.aa:C|mut.codon:TGT|exon.name:Exon 2|type:EXON_CODING_NON_SYNONYMOUS	geneSymbol:MR1B|wild.codon:TAT|wild.aa:Y|pos.cdna:172|kgId:uc010pns.1|position.protein:58|strand:+|mut.aa:C|mut.codon:TGT|exon.name:Exon 2|type:EXON_CODING_NON_SYNONYMOUS
chr1	182357739	0	C	T	781.69	AC=1	AF=0.50	AN=2	DP=46	Dels=0.00	HRun=0	HaplotypeScore=1.46	MQ=57.46	MQ0=0	QD=16.99	SB=-389.86	geneSymbol:GLUL|wild.codon:CGG|wild.aa:R|pos.cdna:133|kgId:uc001gpa.1|position.protein:45|strand:-|mut.aa:Q|mut.codon:CAG|exon.name:Exon 2|type:EXON_CODING_NON_SYNONYMOUS	geneSymbol:GLUL|wild.codon:CGG|wild.aa:R|pos.cdna:133|kgId:uc001gpb.1|position.protein:45|strand:-|mut.aa:Q|mut.codon:CAG|exon.name:Exon 2|type:EXON_CODING_NON_SYNONYMOUS	geneSymbol:GLUL|wild.codon:CGG|wild.aa:R|pos.cdna:133|kgId:uc001gpc.1|position.protein:45|strand:-|mut.aa:Q|mut.codon:CAG|exon.name:Exon 3|type:EXON_CODING_NON_SYNONYMOUS	geneSymbol:GLUL|wild.codon:CGG|wild.aa:R|pos.cdna:133|kgId:uc001gpd.1|position.protein:45|strand:-|mut.aa:Q|mut.codon:CAG|exon.name:Exon 2|type:EXON_CODING_NON_SYNONYMOUS
chr1	182775332	0	G	T	714.42	AC=1	AF=0.50	AN=2	DP=55	Dels=0.00	HRun=0	HaplotypeScore=1.00	MQ=58.63	MQ0=0	QD=12.99	SB=-355.38	geneSymbol:NPL|kgId:uc010pnx.1|strand:+|exon.name:Exon 3|type:UTR5	geneSymbol:NPL|kgId:uc010pny.1|strand:+|type:UTR3	geneSymbol:NPL|wild.codon:CAG|wild.aa:Q|pos.cdna:194|kgId:uc009wyb.2|position.protein:65|strand:+|mut.aa:H|mut.codon:CAT|exon.name:Exon 5|type:EXON_CODING_NON_SYNONYMOUS	geneSymbol:NPL|kgId:uc001gpo.1|strand:+|exon.name:Exon 3|type:UTR5	geneSymbol:NPL|wild.codon:CAG|wild.aa:Q|pos.cdna:194|kgId:uc009wyc.2|position.protein:65|strand:+|mut.aa:H|mut.codon:CAT|exon.name:Exon 5|type:EXON_CODING_NON_SYNONYMOUS	geneSymbol:NPL|wild.codon:CAG|wild.aa:Q|pos.cdna:194|kgId:uc001gpp.3|position.protein:65|strand:+|mut.aa:H|mut.codon:CAT|exon.name:Exon 5|type:EXON_CODING_NON_SYNONYMOUS	geneSymbol:NPL|wild.codon:CAG|wild.aa:Q|pos.cdna:194|kgId:uc001gpq.1|position.protein:65|strand:+|mut.aa:H|mut.codon:CAT|exon.name:Exon 4|type:EXON_CODING_NON_SYNONYMOUS
chr1	183881354	0	G	T	1137.54	AC=1	AF=0.50	AN=2	DP=47	Dels=0.00	HRun=0	HaplotypeScore=0.87	MQ=58.71	MQ0=0	QD=24.20	SB=-397.21	geneSymbol:KIAA0959|wild.codon:GAG|wild.aa:E|pos.cdna:1115|kgId:uc010pof.1|position.protein:372|strand:+|mut.aa:D|mut.codon:GAT|exon.name:Exon 12|type:EXON_CODING_NON_SYNONYMOUS	geneSymbol:RGL1|wild.codon:GAG|wild.aa:E|pos.cdna:1805|kgId:uc001gqm.2|position.protein:602|strand:+|mut.aa:D|mut.codon:GAT|exon.name:Exon 16|type:EXON_CODING_NON_SYNONYMOUS	geneSymbol:RGL1|wild.codon:GAG|wild.aa:E|pos.cdna:1694|kgId:uc010pog.1|position.protein:565|strand:+|mut.aa:D|mut.codon:GAT|exon.name:Exon 16|type:EXON_CODING_NON_SYNONYMOUS	geneSymbol:RGL1|wild.codon:GAG|wild.aa:E|pos.cdna:1694|kgId:uc010poh.1|position.protein:565|strand:+|mut.aa:D|mut.codon:GAT|exon.name:Exon 15|type:EXON_CODING_NON_SYNONYMOUS	geneSymbol:RGL1|wild.codon:GAG|wild.aa:E|pos.cdna:1700|kgId:uc001gqo.2|position.protein:567|strand:+|mut.aa:D|mut.codon:GAT|exon.name:Exon 15|type:EXON_CODING_NON_SYNONYMOUS	geneSymbol:RGL1|wild.codon:GAG|wild.aa:E|pos.cdna:1613|kgId:uc010poi.1|position.protein:538|strand:+|mut.aa:D|mut.codon:GAT|exon.name:Exon 14|type:EXON_CODING_NON_SYNONYMOUS
chr1	184663218	0	C	A	694.07	AC=1	AF=0.50	AN=2	DP=52	Dels=0.00	HRun=1	HaplotypeScore=0.74	MQ=56.04	MQ0=0	QD=13.35	SB=-232.45	geneSymbol:EDEM3|wild.codon:ATG|wild.aa:M|pos.cdna:2777|kgId:uc010pok.1|position.protein:926|strand:-|mut.aa:I|mut.codon:ATT|exon.name:Exon 20|type:EXON_CODING_NON_SYNONYMOUS	geneSymbol:EDEM3|kgId:uc010pol.1|strand:-|exon.name:Exon 21|type:UTR5	geneSymbol:EDEM3|wild.codon:ATG|wild.aa:M|pos.cdna:2825|kgId:uc010pom.1|position.protein:942|strand:-|mut.aa:I|mut.codon:ATT|exon.name:Exon 21|type:EXON_CODING_NON_SYNONYMOUS
chr1	185173866	0	A	C	682.89	AC=1	AF=0.50	AN=2	DP=51	Dels=0.00	HRun=0	HaplotypeScore=1.40	MQ=57.39	MQ0=0	QD=13.39	SB=-358.83	geneSymbol:C1orf26|wild.codon:GAA|wild.aa:E|pos.cdna:1703|kgId:uc001grg.3|position.protein:568|strand:+|mut.aa:D|mut.codon:GAC|exon.name:Exon 12|type:EXON_CODING_NON_SYNONYMOUS	geneSymbol:C1orf26|wild.codon:GAA|wild.aa:E|pos.cdna:1703|kgId:uc001grh.3|position.protein:568|strand:+|mut.aa:D|mut.codon:GAC|exon.name:Exon 12|type:EXON_CODING_NON_SYNONYMOUS
chr1	186114688	0	A	G	375.73	AC=1	AF=0.50	AN=2	DP=27	Dels=0.00	HRun=0	HaplotypeScore=0.00	MQ=56.94	MQ0=0	QD=13.92	SB=-134.76	geneSymbol:HMCN1|wild.codon:AAC|wild.aa:N|pos.cdna:14419|kgId:uc001grq.1|position.protein:4807|strand:+|mut.aa:S|mut.codon:AGC|exon.name:Exon 92|type:EXON_CODING_NON_SYNONYMOUS	geneSymbol:DKFZp762L185|wild.codon:AAC|wild.aa:N|pos.cdna:1126|kgId:uc001grs.1|position.protein:376|strand:+|mut.aa:S|mut.codon:AGC|exon.name:Exon 10|type:EXON_CODING_NON_SYNONYMOUS
chr1	196695773	0	G	T	837.11	AC=1	AF=0.50	AN=2	DP=57	Dels=0.00	HRun=1	HaplotypeScore=3.46	MQ=57.70	MQ0=0	QD=14.69	SB=-226.38	geneSymbol:CFH|wild.codon:GTG|wild.aa:V|pos.cdna:2046|kgId:uc001gtj.3|position.protein:683|strand:+|mut.aa:L|mut.codon:TTG|exon.name:Exon 13|type:EXON_CODING_NON_SYNONYMOUS
chr1	197407679	0	A	G	917.38	AC=1	AF=0.50	AN=2	DP=86	Dels=0.00	HRun=1	HaplotypeScore=1.16	MQ=57.14	MQ0=1	QD=10.67	SB=-456.87	geneSymbol:CRB1|wild.codon:CAG|wild.aa:Q|pos.cdna:3679|kgId:uc010poz.1|position.protein:1227|strand:+|mut.aa:R|mut.codon:CGG|exon.name:Exon 13|type:EXON_CODING_NON_SYNONYMOUS	geneSymbol:CRB1|wild.codon:CAG|wild.aa:Q|pos.cdna:3751|kgId:uc001gtz.2|position.protein:1251|strand:+|mut.aa:R|mut.codon:CGG|exon.name:Exon 10|type:EXON_CODING_NON_SYNONYMOUS	geneSymbol:CRB1|kgId:uc010ppa.1|strand:+|type:UTR3	geneSymbol:CRB1|wild.codon:CAG|wild.aa:Q|pos.cdna:3415|kgId:uc009wza.2|position.protein:1139|strand:+|mut.aa:R|mut.codon:CGG|exon.name:Exon 8|type:EXON_CODING_NON_SYNONYMOUS	geneSymbol:CRB1|wild.codon:CAG|wild.aa:Q|pos.cdna:2143|kgId:uc010ppb.1|position.protein:715|strand:+|mut.aa:R|mut.codon:CGG|exon.name:Exon 8|type:EXON_CODING_NON_SYNONYMOUS	geneSymbol:CRB1|wild.codon:CAG|wild.aa:Q|pos.cdna:2194|kgId:uc010ppd.1|position.protein:732|strand:+|mut.aa:R|mut.codon:CGG|exon.name:Exon 6|type:EXON_CODING_NON_SYNONYMOUS	geneSymbol:CRB1|wild.codon:CAG|wild.aa:Q|pos.cdna:2698|kgId:uc001gub.1|position.protein:900|strand:+|mut.aa:R|mut.codon:CGG|exon.name:Exon 6|type:EXON_CODING_NON_SYNONYMOUS
chr1	197643293	0	G	T	280.93	AC=1	AF=0.50	AN=2	DP=19	Dels=0.00	HRun=1	HaplotypeScore=0.00	MQ=54.22	MQ0=0	QD=14.79	SB=-131.71	geneSymbol:DENND1B|wild.codon:CTA|wild.aa:L|pos.cdna:132|kgId:uc010ppe.1|position.protein:45|strand:-|mut.aa:I|mut.codon:ATA|exon.name:Exon 4|type:EXON_CODING_NON_SYNONYMOUS	geneSymbol:DENND1B|kgId:uc010ppf.1|strand:-|exon.name:Exon 4|type:UTR5	geneSymbol:DENND1B|wild.codon:CTA|wild.aa:L|pos.cdna:132|kgId:uc001guf.3|position.protein:45|strand:-|mut.aa:I|mut.codon:ATA|exon.name:Exon 4|type:EXON_CODING_NON_SYNONYMOUS	geneSymbol:DENND1B|wild.codon:CTA|wild.aa:L|pos.cdna:102|kgId:uc001gue.3|position.protein:35|strand:-|mut.aa:I|mut.codon:ATA|exon.name:Exon 5|type:EXON_CODING_NON_SYNONYMOUS
chr1	200587643	0	G	T	542.64	AC=1	AF=0.50	AN=2	DP=62	Dels=0.00	HRun=0	HaplotypeScore=1.03	MQ=58.69	MQ0=0	QD=8.75	SB=-230.54	geneSymbol:KIF14|kgId:uc010ppj.1|strand:-|exon.name:Exon 1|type:UTR5	geneSymbol:KIF14|wild.codon:TCT|wild.aa:S|pos.cdna:208|kgId:uc010ppk.1|position.protein:70|strand:-|mut.aa:Y|mut.codon:TAT|exon.name:Exon 2|type:EXON_CODING_NON_SYNONYMOUS
chr1	201334384	0	T	C	364.67	AC=1	AF=0.50	AN=2	DP=34	Dels=0.00	HRun=1	HaplotypeScore=1.42	MQ=58.76	MQ0=0	QD=10.73	SB=-131.73	geneSymbol:TNNT2|wild.codon:ATC|wild.aa:I|pos.cdna:345|kgId:uc001gwf.2|position.protein:116|strand:-|mut.aa:V|mut.codon:GTC|exon.name:Exon 10|type:EXON_CODING_NON_SYNONYMOUS	geneSymbol:TNNT2|wild.codon:ATC|wild.aa:I|pos.cdna:315|kgId:uc001gwg.2|position.protein:106|strand:-|mut.aa:V|mut.codon:GTC|exon.name:Exon 9|type:EXON_CODING_NON_SYNONYMOUS	geneSymbol:TNNT2|wild.codon:ATC|wild.aa:I|pos.cdna:288|kgId:uc001gwh.2|position.protein:97|strand:-|mut.aa:V|mut.codon:GTC|exon.name:Exon 8|type:EXON_CODING_NON_SYNONYMOUS	geneSymbol:TNNT2|kgId:uc001gwi.2|intron.name:Intron 10|strand:-|type:INTRON	geneSymbol:HNTN1|wild.codon:ATC|wild.aa:I|pos.cdna:138|kgId:uc009wzr.2|position.protein:47|strand:-|mut.aa:V|mut.codon:GTC|exon.name:Exon 7|type:EXON_CODING_NON_SYNONYMOUS	geneSymbol:TNNT2|wild.codon:ATC|wild.aa:I|pos.cdna:240|kgId:uc009wzs.1|position.protein:81|strand:-|mut.aa:V|mut.codon:GTC|exon.name:Exon 3|type:EXON_CODING_NON_SYNONYMOUS	geneSymbol:TNNT2|wild.codon:ATC|wild.aa:I|pos.cdna:138|kgId:uc001gwk.1|position.protein:47|strand:-|mut.aa:V|mut.codon:GTC|exon.name:Exon 7|type:EXON_CODING_NON_SYNONYMOUS	geneSymbol:TNNT2|wild.codon:ATC|wild.aa:I|pos.cdna:315|kgId:uc009wzt.1|position.protein:106|strand:-|mut.aa:V|mut.codon:GTC|exon.name:Exon 9|type:EXON_CODING_NON_SYNONYMOUS
chr1	201337301	0	G	T	627.85	AC=1	AF=0.50	AN=2	DP=36	Dels=0.00	HRun=1	HaplotypeScore=0.48	MQ=57.72	MQ0=0	QD=17.44	SB=-299.37	geneSymbol:TNNT2|wild.codon:ACC|wild.aa:T|pos.cdna:151|kgId:uc001gwf.2|position.protein:51|strand:-|mut.aa:N|mut.codon:AAC|exon.name:Exon 6|type:EXON_CODING_NON_SYNONYMOUS	geneSymbol:TNNT2|wild.codon:ACC|wild.aa:T|pos.cdna:121|kgId:uc001gwg.2|position.protein:41|strand:-|mut.aa:N|mut.codon:AAC|exon.name:Exon 5|type:EXON_CODING_NON_SYNONYMOUS	geneSymbol:TNNT2|wild.codon:ACC|wild.aa:T|pos.cdna:94|kgId:uc001gwh.2|position.protein:32|strand:-|mut.aa:N|mut.codon:AAC|exon.name:Exon 4|type:EXON_CODING_NON_SYNONYMOUS	geneSymbol:TNNT2|wild.codon:ACC|wild.aa:T|pos.cdna:151|kgId:uc001gwi.2|position.protein:51|strand:-|mut.aa:N|mut.codon:AAC|exon.name:Exon 6|type:EXON_CODING_NON_SYNONYMOUS	geneSymbol:HNTN1|kgId:uc009wzr.2|strand:-|exon.name:Exon 3|type:UTR5	geneSymbol:TNNT2|kgId:uc001gwk.1|strand:-|exon.name:Exon 3|type:UTR5	geneSymbol:TNNT2|wild.codon:ACC|wild.aa:T|pos.cdna:121|kgId:uc009wzt.1|position.protein:41|strand:-|mut.aa:N|mut.codon:AAC|exon.name:Exon 5|type:EXON_CODING_NON_SYNONYMOUS	geneSymbol:HNTN1|kgId:uc001gwl.1|strand:-|exon.name:Exon 5|type:UTR5
chr1	201835892	0	A	G	1856.72	AC=1	AF=0.50	AN=2	DP=103	Dels=0.00	HRun=0	HaplotypeScore=3.38	MQ=57.35	MQ0=0	QD=18.03	SB=-244.24	geneSymbol:IPO9|wild.codon:ACC|wild.aa:T|pos.cdna:1659|kgId:uc001gwz.2|position.protein:554|strand:+|mut.aa:A|mut.codon:GCC|exon.name:Exon 15|type:EXON_CODING_NON_SYNONYMOUS
chr1	202287754	0	G	A	619.83	AC=1	AF=0.50	AN=2	DP=45	Dels=0.00	HRun=0	HaplotypeScore=0.16	MQ=57.69	MQ0=0	QD=13.77	SB=-330.36	geneSymbol:LGR6|wild.codon:GTG|wild.aa:V|pos.cdna:2322|kgId:uc001gxu.2|position.protein:775|strand:+|mut.aa:M|mut.codon:ATG|exon.name:Exon 18|type:EXON_CODING_NON_SYNONYMOUS	geneSymbol:LGR6|wild.codon:GTG|wild.aa:V|pos.cdna:2166|kgId:uc001gxv.2|position.protein:723|strand:+|mut.aa:M|mut.codon:ATG|exon.name:Exon 18|type:EXON_CODING_NON_SYNONYMOUS	geneSymbol:VTS20631|kgId:uc009xab.2|strand:+|type:UTR3	geneSymbol:LGR6|wild.codon:GTG|wild.aa:V|pos.cdna:1905|kgId:uc001gxw.2|position.protein:636|strand:+|mut.aa:M|mut.codon:ATG|exon.name:Exon 16|type:EXON_CODING_NON_SYNONYMOUS
chr1	202985327	0	T	G	161.32	AC=1	AF=0.50	AN=2	DP=13	Dels=0.00	HRun=0	HaplotypeScore=0.00	MQ=55.30	MQ0=0	QD=12.41	SB=-7.00	geneSymbol:TMEM183A|wild.codon:ATC|wild.aa:I|pos.cdna:766|kgId:uc009xai.1|position.protein:256|strand:+|mut.aa:S|mut.codon:AGC|exon.name:Exon 5|type:EXON_CODING_NON_SYNONYMOUS	geneSymbol:TMEM183B|kgId:uc001gyu.1|intron.name:Intron 5|strand:+|type:INTRON	geneSymbol:TMEM183A|kgId:uc001gyv.1|intron.name:Intron 5|strand:+|type:INTRON	geneSymbol:TMEM183A|kgId:uc001gyw.1|intron.name:Intron 5|strand:+|type:INTRON	geneSymbol:C1orf37|kgId:uc001gyx.1|intron.name:Intron 5|strand:+|type:INTRON
chr1	203194939	0	C	G	257.81	AC=1	AF=0.50	AN=2	DP=28	Dels=0.00	HRun=1	HaplotypeScore=0.00	MQ=58.20	MQ0=0	QD=9.21	SB=-70.76	geneSymbol:FMOD|kgId:uc010pqi.1|intron.name:Intron 3|strand:-|type:INTRON	geneSymbol:FLJ00314|kgId:uc001gzm.1|strand:-|exon.name:Exon 5|type:UTR5	geneSymbol:CHIT1|wild.codon:GCT|wild.aa:A|pos.cdna:114|kgId:uc001gzn.2|position.protein:39|strand:-|mut.aa:P|mut.codon:CCT|exon.name:Exon 3|type:EXON_CODING_NON_SYNONYMOUS	geneSymbol:FLJ00314|kgId:uc009xam.1|strand:-|exon.name:Exon 3|type:UTR5	geneSymbol:FLJ00314|kgId:uc009xan.1|strand:-|exon.name:Exon 3|type:UTR5	geneSymbol:CHIT1|wild.codon:GCT|wild.aa:A|pos.cdna:144|kgId:uc001gzo.2|position.protein:49|strand:-|mut.aa:P|mut.codon:CCT|exon.name:Exon 3|type:EXON_CODING_NON_SYNONYMOUS
chr1	203691770	0	C	T	753.44	AC=1	AF=0.50	AN=2	DP=40	Dels=0.00	HRun=0	HaplotypeScore=0.48	MQ=58.91	MQ0=0	QD=18.84	SB=-308.32	geneSymbol:ATP2B4|wild.codon:CGC|wild.aa:R|pos.cdna:2976|kgId:uc001gzv.2|position.protein:993|strand:+|mut.aa:C|mut.codon:TGC|exon.name:Exon 18|type:EXON_CODING_NON_SYNONYMOUS	geneSymbol:ATP2B4|wild.codon:CGC|wild.aa:R|pos.cdna:2976|kgId:uc001gzw.2|position.protein:993|strand:+|mut.aa:C|mut.codon:TGC|exon.name:Exon 18|type:EXON_CODING_NON_SYNONYMOUS	geneSymbol:ATP2B4|wild.codon:CGC|wild.aa:R|pos.cdna:2976|kgId:uc009xaq.2|position.protein:993|strand:+|mut.aa:C|mut.codon:TGC|exon.name:Exon 17|type:EXON_CODING_NON_SYNONYMOUS	geneSymbol:ATP2B4|wild.codon:CGC|wild.aa:R|pos.cdna:69|kgId:uc001gzx.2|position.protein:24|strand:+|mut.aa:C|mut.codon:TGC|exon.name:Exon 1|type:EXON_CODING_NON_SYNONYMOUS	geneSymbol:ATP2B4|wild.codon:CGC|wild.aa:R|pos.cdna:69|kgId:uc009xar.2|position.protein:24|strand:+|mut.aa:C|mut.codon:TGC|exon.name:Exon 1|type:EXON_CODING_NON_SYNONYMOUS
chr1	204131166	0	G	T	514.83	AC=1	AF=0.50	AN=2	DP=33	Dels=0.00	HRun=0	HaplotypeScore=0.42	MQ=57.11	MQ0=0	QD=15.60	SB=-212.60	geneSymbol:REN|wild.codon:TCC|wild.aa:S|pos.cdna:223|kgId:uc001haq.2|position.protein:75|strand:-|mut.aa:Y|mut.codon:TAC|exon.name:Exon 2|type:EXON_CODING_NON_SYNONYMOUS
chr1	204226851	0	G	A	325.95	AC=1	AF=0.50	AN=2	DP=14	Dels=0.00	HRun=0	HaplotypeScore=0.16	MQ=57.28	MQ0=0	QD=23.28	SB=-184.26	geneSymbol:PLEKHA6|wild.codon:CCG|wild.aa:P|pos.cdna:1153|kgId:uc001hau.2|position.protein:385|strand:-|mut.aa:L|mut.codon:CTG|exon.name:Exon 9|type:EXON_CODING_NON_SYNONYMOUS	geneSymbol:PLEKHA6|wild.codon:CCG|wild.aa:P|pos.cdna:25|kgId:uc009xaw.1|position.protein:9|strand:-|mut.aa:L|mut.codon:CTG|exon.name:Exon 1|type:EXON_CODING_NON_SYNONYMOUS	geneSymbol:PLEKHA6|wild.codon:CCG|wild.aa:P|pos.cdna:25|kgId:uc009xax.1|position.protein:9|strand:-|mut.aa:L|mut.codon:CTG|exon.name:Exon 1|type:EXON_CODING_NON_SYNONYMOUS	geneSymbol:KIAA0969|wild.codon:CCG|wild.aa:P|pos.cdna:25|kgId:uc009xay.1|position.protein:9|strand:-|mut.aa:L|mut.codon:CTG|exon.name:Exon 1|type:EXON_CODING_NON_SYNONYMOUS	geneSymbol:PLEKHA6|wild.codon:CCG|wild.aa:P|pos.cdna:25|kgId:uc009xaz.1|position.protein:9|strand:-|mut.aa:L|mut.codon:CTG|exon.name:Exon 1|type:EXON_CODING_NON_SYNONYMOUS	geneSymbol:PLEKHA6|wild.codon:CCG|wild.aa:P|pos.cdna:25|kgId:uc009xba.1|position.protein:9|strand:-|mut.aa:L|mut.codon:CTG|exon.name:Exon 1|type:EXON_CODING_NON_SYNONYMOUS	geneSymbol:PLEKHA6|wild.codon:CCG|wild.aa:P|pos.cdna:25|kgId:uc009xbb.1|position.protein:9|strand:-|mut.aa:L|mut.codon:CTG|exon.name:Exon 1|type:EXON_CODING_NON_SYNONYMOUS	geneSymbol:KIAA0969|wild.codon:CCG|wild.aa:P|pos.cdna:25|kgId:uc009xbc.1|position.protein:9|strand:-|mut.aa:L|mut.codon:CTG|exon.name:Exon 1|type:EXON_CODING_NON_SYNONYMOUS
chr1	205116804	0	C	T	1436.55	AC=1	AF=0.50	AN=2	DP=146	Dels=0.00	HRun=0	HaplotypeScore=5.88	MQ=56.27	MQ0=2	QD=9.84	SB=-623.24	geneSymbol:DSTYK|wild.codon:GGC|wild.aa:G|pos.cdna:2671|kgId:uc001hbw.2|position.protein:891|strand:-|mut.aa:D|mut.codon:GAC|exon.name:Exon 13|type:EXON_CODING_NON_SYNONYMOUS	geneSymbol:DSTYK|wild.codon:GGC|wild.aa:G|pos.cdna:2536|kgId:uc001hbx.2|position.protein:846|strand:-|mut.aa:D|mut.codon:GAC|exon.name:Exon 12|type:EXON_CODING_NON_SYNONYMOUS
chr1	205549995	0	G	T	402.35	AC=1	AF=0.50	AN=2	DP=25	Dels=0.00	HRun=0	HaplotypeScore=0.99	MQ=59.25	MQ0=0	QD=16.09	SB=-172.68	geneSymbol:MFSD4|kgId:uc010prk.1|intron.name:Intron 2|strand:+|type:INTRON	geneSymbol:DKFZp761N1114|kgId:uc010prl.1|strand:+|type:UTR3	geneSymbol:MFSD4|wild.codon:AAG|wild.aa:K|pos.cdna:635|kgId:uc001hcv.3|position.protein:212|strand:+|mut.aa:N|mut.codon:AAT|exon.name:Exon 3|type:EXON_CODING_NON_SYNONYMOUS	geneSymbol:MFSD4|wild.codon:AAG|wild.aa:K|pos.cdna:470|kgId:uc010prm.1|position.protein:157|strand:+|mut.aa:N|mut.codon:AAT|exon.name:Exon 2|type:EXON_CODING_NON_SYNONYMOUS
chr1	207653374	0	A	G	931.03	AC=1	AF=0.50	AN=2	DP=66	Dels=0.00	HRun=0	HaplotypeScore=1.05	MQ=56.68	MQ0=0	QD=14.11	SB=-447.92	geneSymbol:CR2|wild.codon:TAC|wild.aa:Y|pos.cdna:3163|kgId:uc001hfv.2|position.protein:1055|strand:+|mut.aa:C|mut.codon:TGC|exon.name:Exon 18|type:EXON_CODING_NON_SYNONYMOUS	geneSymbol:CR2|wild.codon:TAC|wild.aa:Y|pos.cdna:2986|kgId:uc001hfw.2|position.protein:996|strand:+|mut.aa:C|mut.codon:TGC|exon.name:Exon 17|type:EXON_CODING_NON_SYNONYMOUS	geneSymbol:CR2|wild.codon:TAC|wild.aa:Y|pos.cdna:2800|kgId:uc009xch.2|position.protein:934|strand:+|mut.aa:C|mut.codon:TGC|exon.name:Exon 16|type:EXON_CODING_NON_SYNONYMOUS
chr1	207658864	0	G	A	538.3	AC=1	AF=0.50	AN=2	DP=55	Dels=0.00	HRun=2	HaplotypeScore=0.52	MQ=57.85	MQ0=0	QD=9.79	SB=-234.45	geneSymbol:CR2|wild.codon:GTA|wild.aa:V|pos.cdna:3243|kgId:uc001hfv.2|position.protein:1082|strand:+|mut.aa:I|mut.codon:ATA|exon.name:Exon 19|type:EXON_CODING_NON_SYNONYMOUS	geneSymbol:CR2|wild.codon:GTA|wild.aa:V|pos.cdna:3066|kgId:uc001hfw.2|position.protein:1023|strand:+|mut.aa:I|mut.codon:ATA|exon.name:Exon 18|type:EXON_CODING_NON_SYNONYMOUS	geneSymbol:CR2|wild.codon:GTA|wild.aa:V|pos.cdna:2880|kgId:uc009xch.2|position.protein:961|strand:+|mut.aa:I|mut.codon:ATA|exon.name:Exon 17|type:EXON_CODING_NON_SYNONYMOUS
chr1	208255829	0	T	C	430.36	AC=1	AF=0.50	AN=2	DP=48	Dels=0.00	HRun=1	HaplotypeScore=0.63	MQ=57.94	MQ0=0	QD=8.97	SB=-198.39	geneSymbol:PLXNA2|wild.codon:AGC|wild.aa:S|pos.cdna:2322|kgId:uc001hgz.2|position.protein:775|strand:-|mut.aa:G|mut.codon:GGC|exon.name:Exon 11|type:EXON_CODING_NON_SYNONYMOUS
chr1	212245455	0	A	G	1573.3	AC=1	AF=0.50	AN=2	DP=109	Dels=0.00	HRun=0	HaplotypeScore=9.35	MQ=57.27	MQ0=0	QD=14.43	SB=-396.61	geneSymbol:DTL|wild.codon:AAT|wild.aa:N|pos.cdna:934|kgId:uc009xdc.2|position.protein:312|strand:+|mut.aa:S|mut.codon:AGT|exon.name:Exon 11|type:EXON_CODING_NON_SYNONYMOUS	geneSymbol:DTL|wild.codon:AAT|wild.aa:N|pos.cdna:808|kgId:uc010ptb.1|position.protein:270|strand:+|mut.aa:S|mut.codon:AGT|exon.name:Exon 10|type:EXON_CODING_NON_SYNONYMOUS	geneSymbol:DTL|wild.codon:AAT|wild.aa:N|pos.cdna:121|kgId:uc001hiz.3|position.protein:41|strand:+|mut.aa:S|mut.codon:AGT|exon.name:Exon 9|type:EXON_CODING_NON_SYNONYMOUS
chr1	212870384	0	C	A	357.91	AC=1	AF=0.50	AN=2	DP=31	Dels=0.00	HRun=0	HaplotypeScore=0.16	MQ=56.77	MQ0=0	QD=11.55	SB=-59.71	geneSymbol:BATF3|wild.codon:AAG|wild.aa:K|pos.cdna:113|kgId:uc001hjl.1|position.protein:38|strand:-|mut.aa:N|mut.codon:AAT|exon.name:Exon 2|type:EXON_CODING_NON_SYNONYMOUS
chr1	213180441	0	G	A	126.25	AC=1	AF=0.50	AN=2	DP=19	Dels=0.00	HRun=17	HaplotypeScore=3.73	MQ=56.99	MQ0=0	QD=6.64	SB=-4.54	geneSymbol:ANGEL2|kgId:uc010pto.1|intron.name:Intron 5|strand:-|type:INTRON	geneSymbol:ANGEL2|kgId:uc001hjz.2|intron.name:Intron 5|strand:-|type:INTRON	geneSymbol:ANGEL2|kgId:uc010ptp.1|intron.name:Intron 5|strand:-|type:INTRON	geneSymbol:ANGEL2|kgId:uc001hka.2|intron.name:Intron 4|strand:-|type:INTRON	geneSymbol:ANGEL2|kgId:uc010ptq.1|intron.name:Intron 4|strand:-|type:INTRON	geneSymbol:ANGEL2|wild.codon:CTT|wild.aa:L|pos.cdna:675|kgId:uc001hkb.2|position.protein:226|strand:-|mut.aa:F|mut.codon:TTT|exon.name:Exon 3|type:EXON_CODING_NON_SYNONYMOUS
chr1	215792328	0	T	A	1050.32	AC=1	AF=0.50	AN=2	DP=105	Dels=0.00	HRun=0	HaplotypeScore=6.10	MQ=57.06	MQ0=1	QD=10.00	SB=-501.22	geneSymbol:KCTD3|wild.codon:TTG|wild.aa:L|pos.cdna:1662|kgId:uc001hks.2|position.protein:555|strand:+|mut.aa:M|mut.codon:ATG|exon.name:Exon 16|type:EXON_CODING_NON_SYNONYMOUS	geneSymbol:KCTD3|wild.codon:TTG|wild.aa:L|pos.cdna:1662|kgId:uc001hkt.2|position.protein:555|strand:+|mut.aa:M|mut.codon:ATG|exon.name:Exon 16|type:EXON_CODING_NON_SYNONYMOUS	geneSymbol:KCTD3|wild.codon:TTG|wild.aa:L|pos.cdna:1356|kgId:uc010pub.1|position.protein:453|strand:+|mut.aa:M|mut.codon:ATG|exon.name:Exon 16|type:EXON_CODING_NON_SYNONYMOUS	geneSymbol:KCTD3|wild.codon:TTG|wild.aa:L|pos.cdna:834|kgId:uc009xdn.2|position.protein:279|strand:+|mut.aa:M|mut.codon:ATG|exon.name:Exon 10|type:EXON_CODING_NON_SYNONYMOUS
chr1	215972338	0	T	G	1209.68	AC=1	AF=0.50	AN=2	DP=124	Dels=0.00	HRun=2	HaplotypeScore=11.99	MQ=57.31	MQ0=0	QD=9.76	SB=-486.66	geneSymbol:USH2A|wild.codon:CAT|wild.aa:H|pos.cdna:9868|kgId:uc001hku.1|position.protein:3290|strand:-|mut.aa:P|mut.codon:CCT|exon.name:Exon 50|type:EXON_CODING_NON_SYNONYMOUS
chr1	216052307	0	A	G	3921.16	AC=1	AF=0.50	AN=2	DP=194	Dels=0.00	HRun=1	HaplotypeScore=4.57	MQ=58.59	MQ0=0	QD=20.21	SB=-1356.23	geneSymbol:USH2A|wild.codon:TTC|wild.aa:F|pos.cdna:8356|kgId:uc001hku.1|position.protein:2786|strand:-|mut.aa:S|mut.codon:TCC|exon.name:Exon 42|type:EXON_CODING_NON_SYNONYMOUS
chr1	216373370	0	A	T	1079.55	AC=1	AF=0.50	AN=2	DP=101	Dels=0.00	HRun=1	HaplotypeScore=12.65	MQ=57.15	MQ0=0	QD=10.69	SB=-276.59	geneSymbol:USH2A|wild.codon:GTA|wild.aa:V|pos.cdna:3409|kgId:uc001hku.1|position.protein:1137|strand:-|mut.aa:E|mut.codon:GAA|exon.name:Exon 17|type:EXON_CODING_NON_SYNONYMOUS	geneSymbol:USH2A|wild.codon:GTA|wild.aa:V|pos.cdna:3409|kgId:uc001hkv.2|position.protein:1137|strand:-|mut.aa:E|mut.codon:GAA|exon.name:Exon 17|type:EXON_CODING_NON_SYNONYMOUS
chr1	216591948	0	A	G	1307.63	AC=1	AF=0.50	AN=2	DP=67	Dels=0.00	HRun=0	HaplotypeScore=1.00	MQ=57.38	MQ0=0	QD=19.52	SB=-474.96	geneSymbol:USH2A|wild.codon:TAT|wild.aa:Y|pos.cdna:558|kgId:uc001hku.1|position.protein:187|strand:-|mut.aa:H|mut.codon:CAT|exon.name:Exon 3|type:EXON_CODING_NON_SYNONYMOUS	geneSymbol:USH2A|wild.codon:TAT|wild.aa:Y|pos.cdna:558|kgId:uc001hkv.2|position.protein:187|strand:-|mut.aa:H|mut.codon:CAT|exon.name:Exon 3|type:EXON_CODING_NON_SYNONYMOUS
chr1	217793200	0	T	C	1308.16	AC=1	AF=0.50	AN=2	DP=73	Dels=0.00	HRun=2	HaplotypeScore=2.15	MQ=58.36	MQ0=0	QD=17.92	SB=-485.21	geneSymbol:GPATCH2|wild.codon:GAG|wild.aa:E|pos.cdna:697|kgId:uc001hlf.1|position.protein:233|strand:-|mut.aa:G|mut.codon:GGG|exon.name:Exon 2|type:EXON_CODING_NON_SYNONYMOUS	geneSymbol:GPATCH2|wild.codon:GAG|wild.aa:E|pos.cdna:697|kgId:uc001hlg.3|position.protein:233|strand:-|mut.aa:G|mut.codon:GGG|exon.name:Exon 2|type:EXON_CODING_NON_SYNONYMOUS
chr1	218614567	0	A	G	1548.16	AC=1	AF=0.50	AN=2	DP=97	Dels=0.00	HRun=0	HaplotypeScore=7.67	MQ=57.51	MQ0=0	QD=15.96	SB=-735.95	geneSymbol:TGFB2|wild.codon:ATA|wild.aa:I|pos.cdna:1191|kgId:uc001hln.2|position.protein:398|strand:+|mut.aa:V|mut.codon:GTA|exon.name:Exon 8|type:EXON_CODING_NON_SYNONYMOUS	geneSymbol:TGFB2|wild.codon:ATA|wild.aa:I|pos.cdna:1107|kgId:uc001hlm.2|position.protein:370|strand:+|mut.aa:V|mut.codon:GTA|exon.name:Exon 7|type:EXON_CODING_NON_SYNONYMOUS	geneSymbol:TGFB2|kgId:uc010pue.1|strand:+|type:UTR3	geneSymbol:TGFB2|kgId:uc001hlo.2|strand:+|type:UTR3
chr1	220091665	0	G	A	1078.96	AC=1	AF=0.50	AN=2	DP=79	Dels=0.00	HRun=0	HaplotypeScore=1.66	MQ=57.21	MQ0=0	QD=13.66	SB=-424.85	geneSymbol:SLC30A10|kgId:uc001hlu.1|strand:-|exon.name:Exon 3|type:UTR5	geneSymbol:SLC30A10|wild.codon:CCG|wild.aa:P|pos.cdna:154|kgId:uc001hlv.2|position.protein:52|strand:-|mut.aa:L|mut.codon:CTG|exon.name:Exon 1|type:EXON_CODING_NON_SYNONYMOUS	geneSymbol:SLC30A10|wild.codon:CCG|wild.aa:P|pos.cdna:889|kgId:uc001hlw.2|position.protein:297|strand:-|mut.aa:L|mut.codon:CTG|exon.name:Exon 3|type:EXON_CODING_NON_SYNONYMOUS	geneSymbol:SLC30A10|wild.codon:CCG|wild.aa:P|pos.cdna:214|kgId:uc001hlx.2|position.protein:72|strand:-|mut.aa:L|mut.codon:CTG|exon.name:Exon 3|type:EXON_CODING_NON_SYNONYMOUS
chr1	220247403	0	G	A	342.23	AC=1	AF=0.50	AN=2	DP=23	Dels=0.00	HRun=0	HaplotypeScore=1.90	MQ=60.00	MQ0=0	QD=14.88	SB=-111.94	geneSymbol:BPNT1|wild.codon:ACA|wild.aa:T|pos.cdna:130|kgId:uc001hma.2|position.protein:44|strand:-|mut.aa:I|mut.codon:ATA|exon.name:Exon 3|type:EXON_CODING_NON_SYNONYMOUS	geneSymbol:BPNT1|kgId:uc010pug.1|strand:-|exon.name:Exon 2|type:UTR5	geneSymbol:BPNT1|wild.codon:ACA|wild.aa:T|pos.cdna:130|kgId:uc010puh.1|position.protein:44|strand:-|mut.aa:I|mut.codon:ATA|exon.name:Exon 3|type:EXON_CODING_NON_SYNONYMOUS	geneSymbol:BPNT1|wild.codon:ACA|wild.aa:T|pos.cdna:130|kgId:uc001hmb.3|position.protein:44|strand:-|mut.aa:I|mut.codon:ATA|exon.name:Exon 3|type:EXON_CODING_NON_SYNONYMOUS
chr1	220318912	0	A	G	773.91	AC=1	AF=0.50	AN=2	DP=33	Dels=0.00	HRun=1	HaplotypeScore=3.79	MQ=54.79	MQ0=1	QD=23.45	SB=-325.53	geneSymbol:IARS2|wild.codon:GAG|wild.aa:E|pos.cdna:2812|kgId:uc001hmc.2|position.protein:938|strand:+|mut.aa:G|mut.codon:GGG|exon.name:Exon 22|type:EXON_CODING_NON_SYNONYMOUS	geneSymbol:IARS2|wild.codon:GAG|wild.aa:E|pos.cdna:820|kgId:uc001hmd.2|position.protein:274|strand:+|mut.aa:G|mut.codon:GGG|exon.name:Exon 7|type:EXON_CODING_NON_SYNONYMOUS
chr1	220935080	0	C	T	2365.52	AC=1	AF=0.50	AN=2	DP=104	Dels=0.00	HRun=0	HaplotypeScore=0.99	MQ=58.20	MQ0=0	QD=22.75	SB=-1067.99	geneSymbol:MOSC2|wild.codon:GCG|wild.aa:A|pos.cdna:526|kgId:uc001hmq.2|position.protein:176|strand:+|mut.aa:V|mut.codon:GTG|exon.name:Exon 3|type:EXON_CODING_NON_SYNONYMOUS	geneSymbol:MOSC2|wild.codon:GCG|wild.aa:A|pos.cdna:526|kgId:uc001hmr.2|position.protein:176|strand:+|mut.aa:V|mut.codon:GTG|exon.name:Exon 3|type:EXON_CODING_NON_SYNONYMOUS	geneSymbol:MOSC2|wild.codon:GCG|wild.aa:A|pos.cdna:526|kgId:uc009xdx.2|position.protein:176|strand:+|mut.aa:V|mut.codon:GTG|exon.name:Exon 3|type:EXON_CODING_NON_SYNONYMOUS
chr1	220964976	0	C	T	1591.73	AC=1	AF=0.50	AN=2	DP=147	Dels=0.00	HRun=0	HaplotypeScore=8.57	MQ=57.72	MQ0=0	QD=10.83	SB=-751.69	geneSymbol:MOSC1|wild.codon:ACG|wild.aa:T|pos.cdna:418|kgId:uc001hms.2|position.protein:140|strand:+|mut.aa:M|mut.codon:ATG|exon.name:Exon 2|type:EXON_CODING_NON_SYNONYMOUS	geneSymbol:MOSC1|wild.codon:ACG|wild.aa:T|pos.cdna:418|kgId:uc001hmt.2|position.protein:140|strand:+|mut.aa:M|mut.codon:ATG|exon.name:Exon 2|type:EXON_CODING_NON_SYNONYMOUS
chr1	222717002	0	C	T	456.19	AC=1	AF=0.50	AN=2	DP=39	Dels=0.00	HRun=0	HaplotypeScore=4.26	MQ=52.34	MQ0=0	QD=11.70	SB=-203.92	geneSymbol:HHIPL2|wild.codon:CGC|wild.aa:R|pos.cdna:850|kgId:uc001hnh.1|position.protein:284|strand:-|mut.aa:H|mut.codon:CAC|exon.name:Exon 2|type:EXON_CODING_NON_SYNONYMOUS
chr1	223178830	0	A	G	633.35	AC=1	AF=0.50	AN=2	DP=44	Dels=0.00	HRun=2	HaplotypeScore=0.92	MQ=59.58	MQ0=0	QD=14.39	SB=-283.39	geneSymbol:DISP1|wild.codon:CAG|wild.aa:Q|pos.cdna:4090|kgId:uc001hnu.1|position.protein:1364|strand:+|mut.aa:R|mut.codon:CGG|exon.name:Exon 8|type:EXON_CODING_NON_SYNONYMOUS
chr1	223957559	0	A	T	151.89	AC=1	AF=0.50	AN=2	DP=23	Dels=0.00	HRun=0	HaplotypeScore=2.00	MQ=56.67	MQ0=0	QD=6.60	SB=-79.09	geneSymbol:CAPN2|wild.codon:AAG|wild.aa:K|pos.cdna:1537|kgId:uc010puy.1|position.protein:513|strand:+|mut.aa:M|mut.codon:ATG|exon.name:Exon 17|type:EXON_CODING_NON_SYNONYMOUS	geneSymbol:CAPN2|wild.codon:AAG|wild.aa:K|pos.cdna:1771|kgId:uc001hob.3|position.protein:591|strand:+|mut.aa:M|mut.codon:ATG|exon.name:Exon 17|type:EXON_CODING_NON_SYNONYMOUS	geneSymbol:CAPN2|wild.codon:AAG|wild.aa:K|pos.cdna:514|kgId:uc001hoc.2|position.protein:172|strand:+|mut.aa:M|mut.codon:ATG|exon.name:Exon 6|type:EXON_CODING_NON_SYNONYMOUS
chr1	224377851	0	G	A	2266.42	AC=1	AF=0.50	AN=2	DP=113	Dels=0.00	HRun=0	HaplotypeScore=1.70	MQ=59.47	MQ0=0	QD=20.06	SB=-1041.06	geneSymbol:DEGS1|wild.codon:GGC|wild.aa:G|pos.cdna:591|kgId:uc001hoi.2|position.protein:198|strand:+|mut.aa:S|mut.codon:AGC|exon.name:Exon 2|type:EXON_CODING_NON_SYNONYMOUS	geneSymbol:DEGS1|wild.codon:GGC|wild.aa:G|pos.cdna:654|kgId:uc001hoj.2|position.protein:219|strand:+|mut.aa:S|mut.codon:AGC|exon.name:Exon 2|type:EXON_CODING_NON_SYNONYMOUS
chr1	224437948	0	G	A	415.21	AC=1	AF=0.50	AN=2	DP=36	Dels=0.00	HRun=0	HaplotypeScore=0.00	MQ=56.30	MQ0=1	QD=11.53	SB=-226.71	geneSymbol:NVL|wild.codon:GCA|wild.aa:A|pos.cdna:2254|kgId:uc001hok.2|position.protein:752|strand:-|mut.aa:V|mut.codon:GTA|exon.name:Exon 19|type:EXON_CODING_NON_SYNONYMOUS	geneSymbol:NVL|wild.codon:GCA|wild.aa:A|pos.cdna:1936|kgId:uc001hol.2|position.protein:646|strand:-|mut.aa:V|mut.codon:GTA|exon.name:Exon 18|type:EXON_CODING_NON_SYNONYMOUS	geneSymbol:NVL|wild.codon:GCA|wild.aa:A|pos.cdna:1981|kgId:uc010pvd.1|position.protein:661|strand:-|mut.aa:V|mut.codon:GTA|exon.name:Exon 18|type:EXON_CODING_NON_SYNONYMOUS	geneSymbol:NVL|wild.codon:GCA|wild.aa:A|pos.cdna:1687|kgId:uc010pve.1|position.protein:563|strand:-|mut.aa:V|mut.codon:GTA|exon.name:Exon 17|type:EXON_CODING_NON_SYNONYMOUS	geneSymbol:NVL|kgId:uc010pvf.1|strand:-|exon.name:Exon 17|type:UTR5
chr1	224553602	0	G	A	2704.42	AC=1	AF=0.50	AN=2	DP=228	Dels=0.00	HRun=0	HaplotypeScore=1.41	MQ=58.02	MQ0=1	QD=11.86	SB=-1370.68	geneSymbol:CNIH4|wild.codon:GGC|wild.aa:G|pos.cdna:159|kgId:uc001hom.1|position.protein:54|strand:+|mut.aa:S|mut.codon:AGC|exon.name:Exon 3|type:EXON_CODING_NON_SYNONYMOUS	geneSymbol:DKFZp586E1222|kgId:uc001hon.1|strand:+|type:UTR3
chr1	225600317	0	A	G	384.31	AC=1	AF=0.50	AN=2	DP=36	Dels=0.00	HRun=1	HaplotypeScore=0.98	MQ=57.64	MQ0=0	QD=10.68	SB=-121.71	geneSymbol:LBR|wild.codon:GTC|wild.aa:V|pos.cdna:922|kgId:uc001hoy.2|position.protein:308|strand:-|mut.aa:A|mut.codon:GCC|exon.name:Exon 8|type:EXON_CODING_NON_SYNONYMOUS	geneSymbol:LBR|wild.codon:GTC|wild.aa:V|pos.cdna:922|kgId:uc001hoz.2|position.protein:308|strand:-|mut.aa:A|mut.codon:GCC|exon.name:Exon 8|type:EXON_CODING_NON_SYNONYMOUS	geneSymbol:LBR|wild.codon:GTC|wild.aa:V|pos.cdna:922|kgId:uc001hpa.1|position.protein:308|strand:-|mut.aa:A|mut.codon:GCC|exon.name:Exon 8|type:EXON_CODING_NON_SYNONYMOUS
chr1	225707104	0	G	A	448.43	AC=1	AF=0.50	AN=2	DP=49	Dels=0.00	HRun=0	HaplotypeScore=9.92	MQ=54.85	MQ0=0	QD=9.15	SB=-4.00	geneSymbol:ENAH|wild.codon:CGG|wild.aa:R|pos.cdna:597|kgId:uc001hpc.1|position.protein:200|strand:-|mut.aa:W|mut.codon:TGG|exon.name:Exon 5|type:EXON_CODING_NON_SYNONYMOUS	geneSymbol:ENAH|wild.codon:CGG|wild.aa:R|pos.cdna:597|kgId:uc001hpd.1|position.protein:200|strand:-|mut.aa:W|mut.codon:TGG|exon.name:Exon 5|type:EXON_CODING_NON_SYNONYMOUS
chr1	226050544	0	A	G	761.68	AC=1	AF=0.50	AN=2	DP=38	Dels=0.00	HRun=0	HaplotypeScore=2.49	MQ=55.65	MQ0=0	QD=20.04	SB=-235.68	geneSymbol:TMEM63A|wild.codon:TAT|wild.aa:Y|pos.cdna:753|kgId:uc001hpm.1|position.protein:252|strand:-|mut.aa:H|mut.codon:CAT|exon.name:Exon 11|type:EXON_CODING_NON_SYNONYMOUS
chr1	226923652	0	G	T	801.47	AC=1	AF=0.50	AN=2	DP=68	Dels=0.00	HRun=0	HaplotypeScore=3.68	MQ=58.83	MQ0=0	QD=11.79	SB=-379.75	geneSymbol:ITPKB|wild.codon:CCT|wild.aa:P|pos.cdna:1507|kgId:uc010pvo.1|position.protein:503|strand:-|mut.aa:H|mut.codon:CAT|exon.name:Exon 2|type:EXON_CODING_NON_SYNONYMOUS	geneSymbol:ITPKB|wild.codon:CCT|wild.aa:P|pos.cdna:1507|kgId:uc001hqh.2|position.protein:503|strand:-|mut.aa:H|mut.codon:CAT|exon.name:Exon 2|type:EXON_CODING_NON_SYNONYMOUS
chr1	228288896	0	C	T	1549.81	AC=1	AF=0.50	AN=2	DP=86	Dels=0.00	HRun=0	HaplotypeScore=0.79	MQ=57.69	MQ0=0	QD=18.02	SB=-455.94	geneSymbol:C1orf35|wild.codon:CGG|wild.aa:R|pos.cdna:727|kgId:uc001hrx.2|position.protein:243|strand:-|mut.aa:Q|mut.codon:CAG|exon.name:Exon 8|type:EXON_CODING_NON_SYNONYMOUS	geneSymbol:C1orf35|kgId:uc009xew.2|strand:-|exon.name:Exon 9|type:UTR5
chr1	228601548	0	T	C	726.06	AC=1	AF=0.50	AN=2	DP=88	Dels=0.00	HRun=2	HaplotypeScore=6.64	MQ=57.59	MQ0=1	QD=8.25	SB=-345.88	geneSymbol:TRIM17|wild.codon:AGG|wild.aa:R|pos.cdna:474|kgId:uc001hsu.2|position.protein:159|strand:-|mut.aa:G|mut.codon:GGG|exon.name:Exon 3|type:EXON_CODING_NON_SYNONYMOUS	geneSymbol:TRIM17|wild.codon:AGG|wild.aa:R|pos.cdna:474|kgId:uc001hsv.2|position.protein:159|strand:-|mut.aa:G|mut.codon:GGG|exon.name:Exon 3|type:EXON_CODING_NON_SYNONYMOUS	geneSymbol:TRIM17|wild.codon:AGG|wild.aa:R|pos.cdna:393|kgId:uc001hsw.2|position.protein:132|strand:-|mut.aa:G|mut.codon:GGG|exon.name:Exon 3|type:EXON_CODING_NON_SYNONYMOUS	geneSymbol:TRIM17|wild.codon:AGG|wild.aa:R|pos.cdna:474|kgId:uc009xfb.2|position.protein:159|strand:-|mut.aa:G|mut.codon:GGG|exon.name:Exon 3|type:EXON_CODING_NON_SYNONYMOUS
chr1	228612870	0	G	T	1293.12	AC=1	AF=0.50	AN=2	DP=63	Dels=0.00	HRun=0	HaplotypeScore=2.54	MQ=54.89	MQ0=0	QD=20.53	SB=-616.44	geneSymbol:HIST3H3|wild.codon:CGC|wild.aa:R|pos.cdna:156|kgId:uc001hsx.1|position.protein:53|strand:-|mut.aa:S|mut.codon:AGC|exon.name:Exon 1|type:EXON_CODING_NON_SYNONYMOUS
chr1	229619810	0	T	C	743.24	AC=1	AF=0.50	AN=2	DP=58	Dels=0.00	HRun=0	HaplotypeScore=2.76	MQ=54.92	MQ0=1	QD=12.81	SB=-319.33	geneSymbol:NUP133|wild.codon:CAA|wild.aa:Q|pos.cdna:1582|kgId:uc001htn.2|position.protein:528|strand:-|mut.aa:R|mut.codon:CGA|exon.name:Exon 12|type:EXON_CODING_NON_SYNONYMOUS
chr1	229683254	0	T	A	224.92	AC=1	AF=0.50	AN=2	DP=21	Dels=0.00	HRun=0	HaplotypeScore=0.95	MQ=59.08	MQ0=0	QD=10.71	SB=-117.14	geneSymbol:ABCB10|wild.codon:AGT|wild.aa:S|pos.cdna:912|kgId:uc001htp.3|position.protein:305|strand:-|mut.aa:C|mut.codon:TGT|exon.name:Exon 3|type:EXON_CODING_NON_SYNONYMOUS
chr1	234565176	0	C	T	2221.85	AC=1	AF=0.50	AN=2	DP=124	Dels=0.00	HRun=3	HaplotypeScore=0.00	MQ=58.22	MQ0=0	QD=17.92	SB=-778.23	geneSymbol:TARBP1|wild.codon:GTG|wild.aa:V|pos.cdna:2856|kgId:uc001hwd.2|position.protein:953|strand:-|mut.aa:M|mut.codon:ATG|exon.name:Exon 16|type:EXON_CODING_NON_SYNONYMOUS
chr1	234582720	0	C	T	2172.57	AC=1	AF=0.50	AN=2	DP=104	Dels=0.00	HRun=0	HaplotypeScore=6.19	MQ=58.33	MQ0=0	QD=20.89	SB=-892.44	geneSymbol:TARBP1|wild.codon:GGA|wild.aa:G|pos.cdna:1962|kgId:uc001hwd.2|position.protein:655|strand:-|mut.aa:R|mut.codon:AGA|exon.name:Exon 12|type:EXON_CODING_NON_SYNONYMOUS
chr1	235993539	0	G	T	692.64	AC=1	AF=0.50	AN=2	DP=53	Dels=0.00	HRun=0	HaplotypeScore=0.79	MQ=57.49	MQ0=0	QD=13.07	SB=-305.74	geneSymbol:LYST|wild.codon:TCT|wild.aa:S|pos.cdna:178|kgId:uc001hxj.2|position.protein:60|strand:-|mut.aa:Y|mut.codon:TAT|exon.name:Exon 3|type:EXON_CODING_NON_SYNONYMOUS	geneSymbol:LYST|kgId:uc009xgb.1|strand:-|exon.name:Exon 3|type:UTR5	geneSymbol:LYST|kgId:uc010pxs.1|strand:-|exon.name:Exon 3|type:UTR5	geneSymbol:LYST|wild.codon:TCT|wild.aa:S|pos.cdna:178|kgId:uc001hxl.1|position.protein:60|strand:-|mut.aa:Y|mut.codon:TAT|exon.name:Exon 3|type:EXON_CODING_NON_SYNONYMOUS	geneSymbol:LYST|kgId:uc001hxm.2|strand:-|exon.name:Exon 3|type:UTR5	geneSymbol:LYST|wild.codon:TCT|wild.aa:S|pos.cdna:178|kgId:uc001hxn.1|position.protein:60|strand:-|mut.aa:Y|mut.codon:TAT|exon.name:Exon 3|type:EXON_CODING_NON_SYNONYMOUS
chr1	236907971	0	T	C	332.78	AC=1	AF=0.50	AN=2	DP=44	Dels=0.00	HRun=1	HaplotypeScore=0.41	MQ=56.20	MQ0=0	QD=7.56	SB=-139.54	geneSymbol:ACTN2|wild.codon:CTG|wild.aa:L|pos.cdna:1300|kgId:uc001hyf.2|position.protein:434|strand:+|mut.aa:P|mut.codon:CCG|exon.name:Exon 12|type:EXON_CODING_NON_SYNONYMOUS	geneSymbol:ACTN2|wild.codon:CTG|wild.aa:L|pos.cdna:676|kgId:uc001hyg.2|position.protein:226|strand:+|mut.aa:P|mut.codon:CCG|exon.name:Exon 14|type:EXON_CODING_NON_SYNONYMOUS	geneSymbol:ACTN2|wild.codon:CTG|wild.aa:L|pos.cdna:1300|kgId:uc009xgi.1|position.protein:434|strand:+|mut.aa:P|mut.codon:CCG|exon.name:Exon 12|type:EXON_CODING_NON_SYNONYMOUS	geneSymbol:ACTN2|wild.codon:CTG|wild.aa:L|pos.cdna:367|kgId:uc010pxu.1|position.protein:123|strand:+|mut.aa:P|mut.codon:CCG|exon.name:Exon 5|type:EXON_CODING_NON_SYNONYMOUS	geneSymbol:ACTN2|wild.codon:CTG|wild.aa:L|pos.cdna:364|kgId:uc001hyh.2|position.protein:122|strand:+|mut.aa:P|mut.codon:CCG|exon.name:Exon 3|type:EXON_CODING_NON_SYNONYMOUS
chr1	236925789	0	G	A	310.04	AC=1	AF=0.50	AN=2	DP=18	Dels=0.00	HRun=0	HaplotypeScore=0.99	MQ=56.56	MQ0=0	QD=17.22	SB=-154.15	geneSymbol:ACTN2|wild.codon:CGG|wild.aa:R|pos.cdna:2554|kgId:uc001hyf.2|position.protein:852|strand:+|mut.aa:Q|mut.codon:CAG|exon.name:Exon 21|type:EXON_CODING_NON_SYNONYMOUS	geneSymbol:ACTN2|wild.codon:CGG|wild.aa:R|pos.cdna:1930|kgId:uc001hyg.2|position.protein:644|strand:+|mut.aa:Q|mut.codon:CAG|exon.name:Exon 23|type:EXON_CODING_NON_SYNONYMOUS	geneSymbol:ACTN2|wild.codon:CGG|wild.aa:R|pos.cdna:2554|kgId:uc009xgi.1|position.protein:852|strand:+|mut.aa:Q|mut.codon:CAG|exon.name:Exon 21|type:EXON_CODING_NON_SYNONYMOUS	geneSymbol:ACTN2|wild.codon:CGG|wild.aa:R|pos.cdna:1621|kgId:uc010pxu.1|position.protein:541|strand:+|mut.aa:Q|mut.codon:CAG|exon.name:Exon 14|type:EXON_CODING_NON_SYNONYMOUS	geneSymbol:ACTN2|wild.codon:CGG|wild.aa:R|pos.cdna:1618|kgId:uc001hyh.2|position.protein:540|strand:+|mut.aa:Q|mut.codon:CAG|exon.name:Exon 12|type:EXON_CODING_NON_SYNONYMOUS
chr1	242020749	0	G	T	726.7	AC=1	AF=0.50	AN=2	DP=74	Dels=0.00	HRun=0	HaplotypeScore=0.00	MQ=57.81	MQ0=0	QD=9.82	SB=-279.17	geneSymbol:EXO1|wild.codon:GAG|wild.aa:E|pos.cdna:507|kgId:uc001hzh.2|position.protein:170|strand:+|mut.aa:*|mut.codon:TAG|exon.name:Exon 7|type:EXON_STOP_GAINED	geneSymbol:EXO1|wild.codon:GAG|wild.aa:E|pos.cdna:507|kgId:uc001hzi.2|position.protein:170|strand:+|mut.aa:*|mut.codon:TAG|exon.name:Exon 6|type:EXON_STOP_GAINED	geneSymbol:EXO1|wild.codon:GAG|wild.aa:E|pos.cdna:507|kgId:uc001hzj.2|position.protein:170|strand:+|mut.aa:*|mut.codon:TAG|exon.name:Exon 6|type:EXON_STOP_GAINED	geneSymbol:EXO1|wild.codon:GAG|wild.aa:E|pos.cdna:507|kgId:uc009xgq.2|position.protein:170|strand:+|mut.aa:*|mut.codon:TAG|exon.name:Exon 6|type:EXON_STOP_GAINED
chr1	243434357	0	T	A	463.85	AC=1	AF=0.50	AN=2	DP=35	Dels=0.00	HRun=0	HaplotypeScore=5.96	MQ=54.62	MQ0=0	QD=13.25	SB=-175.76	geneSymbol:SDCCAG8|wild.codon:TCC|wild.aa:S|pos.cdna:297|kgId:uc001hzw.2|position.protein:100|strand:+|mut.aa:T|mut.codon:ACC|exon.name:Exon 3|type:EXON_CODING_NON_SYNONYMOUS	geneSymbol:SDCCAG8|kgId:uc010pyk.1|intron.name:Intron 1|strand:+|type:INTRON	geneSymbol:NY-CO-8|kgId:uc010pyl.1|intron.name:Intron 1|strand:+|type:INTRON
chr1	245019230	0	G	A	2158.27	AC=1	AF=0.50	AN=2	DP=134	Dels=0.00	HRun=0	HaplotypeScore=3.25	MQ=58.13	MQ0=0	QD=16.11	SB=-812.87	geneSymbol:HNRNPU|kgId:uc001iaw.1|strand:-|exon.name:Exon 5|type:UTR5	geneSymbol:HNRNPU|kgId:uc001iax.1|strand:-|exon.name:Exon 8|type:UTR5	geneSymbol:HNRNPU|wild.codon:CGT|wild.aa:R|pos.cdna:1314|kgId:uc001iay.1|position.protein:439|strand:-|mut.aa:C|mut.codon:TGT|exon.name:Exon 8|type:EXON_CODING_NON_SYNONYMOUS	geneSymbol:HNRNPU|wild.codon:CGT|wild.aa:R|pos.cdna:2142|kgId:uc001iaz.1|position.protein:715|strand:-|mut.aa:C|mut.codon:TGT|exon.name:Exon 11|type:EXON_CODING_NON_SYNONYMOUS	geneSymbol:HNRNPU|wild.codon:CGT|wild.aa:R|pos.cdna:2085|kgId:uc001iba.1|position.protein:696|strand:-|mut.aa:C|mut.codon:TGT|exon.name:Exon 11|type:EXON_CODING_NON_SYNONYMOUS
chr1	247586624	0	A	T	1653.83	AC=1	AF=0.50	AN=2	DP=88	Dels=0.00	HRun=0	HaplotypeScore=4.76	MQ=56.49	MQ0=0	QD=18.79	SB=-632.81	geneSymbol:NLRP3|wild.codon:AGA|wild.aa:R|pos.cdna:375|kgId:uc001icr.2|position.protein:126|strand:+|mut.aa:*|mut.codon:TGA|exon.name:Exon 4|type:EXON_STOP_GAINED	geneSymbol:NLRP3|wild.codon:AGA|wild.aa:R|pos.cdna:375|kgId:uc001ics.2|position.protein:126|strand:+|mut.aa:*|mut.codon:TGA|exon.name:Exon 3|type:EXON_STOP_GAINED	geneSymbol:NLRP3|wild.codon:AGA|wild.aa:R|pos.cdna:369|kgId:uc001ict.1|position.protein:124|strand:+|mut.aa:*|mut.codon:TGA|exon.name:Exon 2|type:EXON_STOP_GAINED	geneSymbol:NLRP3|wild.codon:AGA|wild.aa:R|pos.cdna:375|kgId:uc001icu.2|position.protein:126|strand:+|mut.aa:*|mut.codon:TGA|exon.name:Exon 2|type:EXON_STOP_GAINED	geneSymbol:NLRP3|wild.codon:AGA|wild.aa:R|pos.cdna:375|kgId:uc001icw.2|position.protein:126|strand:+|mut.aa:*|mut.codon:TGA|exon.name:Exon 2|type:EXON_STOP_GAINED	geneSymbol:NLRP3|wild.codon:AGA|wild.aa:R|pos.cdna:375|kgId:uc001icv.2|position.protein:126|strand:+|mut.aa:*|mut.codon:TGA|exon.name:Exon 2|type:EXON_STOP_GAINED	geneSymbol:NLRP3|wild.codon:AGA|wild.aa:R|pos.cdna:369|kgId:uc010pyw.1|position.protein:124|strand:+|mut.aa:*|mut.codon:TGA|exon.name:Exon 2|type:EXON_STOP_GAINED
chr1	247587343	0	G	A	760.55	AC=1	AF=0.50	AN=2	DP=47	Dels=0.00	HRun=0	HaplotypeScore=2.01	MQ=59.11	MQ0=0	QD=16.18	SB=-276.78	geneSymbol:NLRP3|wild.codon:GTG|wild.aa:V|pos.cdna:597|kgId:uc001icr.2|position.protein:200|strand:+|mut.aa:M|mut.codon:ATG|exon.name:Exon 5|type:EXON_CODING_NON_SYNONYMOUS	geneSymbol:NLRP3|wild.codon:GTG|wild.aa:V|pos.cdna:597|kgId:uc001ics.2|position.protein:200|strand:+|mut.aa:M|mut.codon:ATG|exon.name:Exon 4|type:EXON_CODING_NON_SYNONYMOUS	geneSymbol:NLRP3|wild.codon:GTG|wild.aa:V|pos.cdna:591|kgId:uc001ict.1|position.protein:198|strand:+|mut.aa:M|mut.codon:ATG|exon.name:Exon 3|type:EXON_CODING_NON_SYNONYMOUS	geneSymbol:NLRP3|wild.codon:GTG|wild.aa:V|pos.cdna:597|kgId:uc001icu.2|position.protein:200|strand:+|mut.aa:M|mut.codon:ATG|exon.name:Exon 3|type:EXON_CODING_NON_SYNONYMOUS	geneSymbol:NLRP3|wild.codon:GTG|wild.aa:V|pos.cdna:597|kgId:uc001icw.2|position.protein:200|strand:+|mut.aa:M|mut.codon:ATG|exon.name:Exon 3|type:EXON_CODING_NON_SYNONYMOUS	geneSymbol:NLRP3|wild.codon:GTG|wild.aa:V|pos.cdna:597|kgId:uc001icv.2|position.protein:200|strand:+|mut.aa:M|mut.codon:ATG|exon.name:Exon 3|type:EXON_CODING_NON_SYNONYMOUS	geneSymbol:NLRP3|wild.codon:GTG|wild.aa:V|pos.cdna:591|kgId:uc010pyw.1|position.protein:198|strand:+|mut.aa:M|mut.codon:ATG|exon.name:Exon 3|type:EXON_CODING_NON_SYNONYMOUS
chr1	247592972	0	C	T	479.63	AC=1	AF=0.50	AN=2	DP=29	Dels=0.00	HRun=1	HaplotypeScore=2.82	MQ=59.36	MQ0=0	QD=16.54	SB=-172.24	geneSymbol:NLRP3|wild.codon:CTC|wild.aa:L|pos.cdna:2241|kgId:uc001icr.2|position.protein:748|strand:+|mut.aa:F|mut.codon:TTC|exon.name:Exon 6|type:EXON_CODING_NON_SYNONYMOUS	geneSymbol:NLRP3|wild.codon:CTC|wild.aa:L|pos.cdna:2241|kgId:uc001ics.2|position.protein:748|strand:+|mut.aa:F|mut.codon:TTC|exon.name:Exon 5|type:EXON_CODING_NON_SYNONYMOUS	geneSymbol:NLRP3|wild.codon:CTC|wild.aa:L|pos.cdna:2241|kgId:uc001icu.2|position.protein:748|strand:+|mut.aa:F|mut.codon:TTC|exon.name:Exon 4|type:EXON_CODING_NON_SYNONYMOUS	geneSymbol:NLRP3|kgId:uc001icw.2|intron.name:Intron 3|strand:+|type:INTRON	geneSymbol:NLRP3|kgId:uc001icv.2|intron.name:Intron 3|strand:+|type:INTRON	geneSymbol:NLRP3|wild.codon:CTC|wild.aa:L|pos.cdna:2235|kgId:uc010pyw.1|position.protein:746|strand:+|mut.aa:F|mut.codon:TTC|exon.name:Exon 4|type:EXON_CODING_NON_SYNONYMOUS
chr1	247737480	0	C	A	1235.58	AC=1	AF=0.50	AN=2	DP=152	Dels=0.00	HRun=0	HaplotypeScore=9.33	MQ=57.90	MQ0=0	QD=8.13	SB=-561.59	geneSymbol:C1orf150|kgId:uc009xgw.2|strand:+|type:UTR3	geneSymbol:C1orf150|kgId:uc001ida.3|strand:+|type:UTR3	geneSymbol:C1orf150|kgId:uc001idb.3|strand:+|type:UTR3	geneSymbol:C1orf150|kgId:uc009xgx.2|strand:+|type:UTR3	geneSymbol:C1orf150|wild.codon:TGC|wild.aa:C|pos.cdna:203|kgId:uc001idf.2|position.protein:68|strand:+|mut.aa:*|mut.codon:TGA|exon.name:Exon 5|type:EXON_STOP_GAINED
chr1	248224085	0	C	A	4538.21	AC=1	AF=0.50	AN=2	DP=250	Dels=0.00	HRun=0	HaplotypeScore=10.80	MQ=52.86	MQ0=7	QD=18.15	SB=-1794.91	geneSymbol:OR2L13|kgId:uc001ids.2|intron.name:Intron 1|strand:+|type:INTRON	geneSymbol:OR2L3|wild.codon:TTC|wild.aa:F|pos.cdna:101|kgId:uc001idx.1|position.protein:34|strand:+|mut.aa:L|mut.codon:TTA|exon.name:Exon 1|type:EXON_CODING_NON_SYNONYMOUS
chr1	248309203	0	T	C	2260.49	AC=1	AF=0.50	AN=2	DP=247	Dels=0.00	HRun=1	HaplotypeScore=7.31	MQ=58.20	MQ0=0	QD=9.15	SB=-728.84	geneSymbol:OR2M5|wild.codon:TAT|wild.aa:Y|pos.cdna:753|kgId:uc010pze.1|position.protein:252|strand:+|mut.aa:H|mut.codon:CAT|exon.name:Exon 1|type:EXON_CODING_NON_SYNONYMOUS
chr1	248525135	0	G	A	3032.38	AC=1	AF=0.50	AN=2	DP=249	Dels=0.00	HRun=0	HaplotypeScore=5.77	MQ=45.99	MQ0=1	QD=12.18	SB=-833.30	geneSymbol:OR2T4|wild.codon:GCC|wild.aa:A|pos.cdna:252|kgId:uc001ieh.1|position.protein:85|strand:+|mut.aa:T|mut.codon:ACC|exon.name:Exon 1|type:EXON_CODING_NON_SYNONYMOUS
chr1	248525138	0	C	T	3055.82	AC=1	AF=0.50	AN=2	DP=248	Dels=0.00	HRun=0	HaplotypeScore=6.50	MQ=45.94	MQ0=1	QD=12.32	SB=-925.71	geneSymbol:OR2T4|wild.codon:CAC|wild.aa:H|pos.cdna:255|kgId:uc001ieh.1|position.protein:86|strand:+|mut.aa:Y|mut.codon:TAC|exon.name:Exon 1|type:EXON_CODING_NON_SYNONYMOUS
chr1	248616154	0	T	C	1362.84	AC=1	AF=0.50	AN=2	DP=202	Dels=0.00	HRun=1	HaplotypeScore=3.20	MQ=25.47	MQ0=61	QD=6.75	SB=-536.74	geneSymbol:OR2T2|wild.codon:ATC|wild.aa:I|pos.cdna:55|kgId:uc001iek.1|position.protein:19|strand:+|mut.aa:T|mut.codon:ACC|exon.name:Exon 1|type:EXON_CODING_NON_SYNONYMOUS
chr1	248637046	0	G	A	1014.88	AC=1	AF=0.50	AN=2	DP=120	Dels=0.00	HRun=0	HaplotypeScore=2.89	MQ=19.88	MQ0=56	QD=8.46	SB=-334.09	geneSymbol:OR2T3|wild.codon:TGC|wild.aa:C|pos.cdna:394|kgId:uc001iel.1|position.protein:132|strand:+|mut.aa:Y|mut.codon:TAC|exon.name:Exon 1|type:EXON_CODING_NON_SYNONYMOUS
chr1	248637543	0	C	T	2664.18	AC=1	AF=0.50	AN=2	DP=249	Dels=0.00	HRun=0	HaplotypeScore=5.67	MQ=25.34	MQ0=36	QD=10.70	SB=-896.71	geneSymbol:OR2T3|wild.codon:CGC|wild.aa:R|pos.cdna:891|kgId:uc001iel.1|position.protein:298|strand:+|mut.aa:C|mut.codon:TGC|exon.name:Exon 1|type:EXON_CODING_NON_SYNONYMOUS
chr1	248737167	0	G	A	125.2	AC=1	AF=0.50	AN=2	DP=82	Dels=0.00	HRun=0	HaplotypeScore=4.47	MQ=13.54	MQ0=59	QD=1.53	SB=-10.01	geneSymbol:OR2T34|wild.codon:CGC|wild.aa:R|pos.cdna:891|kgId:uc001iep.1|position.protein:298|strand:-|mut.aa:C|mut.codon:TGC|exon.name:Exon 1|type:EXON_CODING_NON_SYNONYMOUS
chr1	248737230	0	T	C	579.62	AC=1	AF=0.50	AN=2	DP=75	Dels=0.00	HRun=0	HaplotypeScore=0.16	MQ=20.06	MQ0=33	QD=7.73	SB=-10.01	geneSymbol:OR2T34|wild.codon:ATG|wild.aa:M|pos.cdna:828|kgId:uc001iep.1|position.protein:277|strand:-|mut.aa:V|mut.codon:GTG|exon.name:Exon 1|type:EXON_CODING_NON_SYNONYMOUS
chr1	248737319	0	G	A	2545.02	AC=1	AF=0.50	AN=2	DP=180	Dels=0.00	HRun=1	HaplotypeScore=47.88	MQ=38.31	MQ0=9	QD=14.14	SB=-785.88	geneSymbol:OR2T34|wild.codon:TCC|wild.aa:S|pos.cdna:739|kgId:uc001iep.1|position.protein:247|strand:-|mut.aa:F|mut.codon:TTC|exon.name:Exon 1|type:EXON_CODING_NON_SYNONYMOUS
chr1	248737595	0	A	G	966.77	AC=1	AF=0.50	AN=2	DP=102	Dels=0.00	HRun=0	HaplotypeScore=14.37	MQ=18.94	MQ0=53	QD=9.48	SB=-10.01	geneSymbol:OR2T34|wild.codon:GTT|wild.aa:V|pos.cdna:463|kgId:uc001iep.1|position.protein:155|strand:-|mut.aa:A|mut.codon:GCT|exon.name:Exon 1|type:EXON_CODING_NON_SYNONYMOUS
chr1	248844888	0	A	G	1370.71	AC=1	AF=0.50	AN=2	DP=116	Dels=0.00	HRun=6	HaplotypeScore=3.04	MQ=57.63	MQ0=0	QD=11.82	SB=-589.54	geneSymbol:OR14I1|wild.codon:TCC|wild.aa:S|pos.cdna:717|kgId:uc001ieu.1|position.protein:240|strand:-|mut.aa:P|mut.codon:CCC|exon.name:Exon 1|type:EXON_CODING_NON_SYNONYMOUS
chr1	18808833	0	C	T	628.18	AC=2	AF=1.00	AN=2	DP=18	Dels=0.00	HRun=0	HaplotypeScore=0.00	MQ=55.72	MQ0=0	QD=34.90	SB=-303.69	geneSymbol:KLHDC7A|wild.codon:GCG|wild.aa:A|pos.cdna:1357|kgId:uc001bax.2|position.protein:453|strand:+|mut.aa:V|mut.codon:GTG|exon.name:Exon 1|type:EXON_CODING_NON_SYNONYMOUS	geneSymbol:KLHDC7A|wild.codon:GCG|wild.aa:A|pos.cdna:703|kgId:uc009vpg.2|position.protein:235|strand:+|mut.aa:V|mut.codon:GTG|exon.name:Exon 1|type:EXON_CODING_NON_SYNONYMOUS
chr1	19493528	0	G	A	2953.54	AC=2	AF=1.00	AN=2	DP=79	Dels=0.00	HRun=0	HaplotypeScore=3.02	MQ=58.01	MQ0=0	QD=37.39	SB=-911.25	geneSymbol:UBR4|wild.codon:GCA|wild.aa:A|pos.cdna:4096|kgId:uc001bbi.2|position.protein:1366|strand:-|mut.aa:V|mut.codon:GTA|exon.name:Exon 29|type:EXON_CODING_NON_SYNONYMOUS	geneSymbol:UBR4|wild.codon:GCA|wild.aa:A|pos.cdna:1729|kgId:uc001bbm.1|position.protein:577|strand:-|mut.aa:V|mut.codon:GTA|exon.name:Exon 12|type:EXON_CODING_NON_SYNONYMOUS
chr1	21097523	0	T	A	1120.04	AC=2	AF=1.00	AN=2	DP=33	Dels=0.00	HRun=0	HaplotypeScore=0.00	MQ=57.53	MQ0=0	QD=33.94	SB=-514.73	geneSymbol:HP1BP3|wild.codon:AAA|wild.aa:K|pos.cdna:97|kgId:uc010odg.1|position.protein:33|strand:-|mut.aa:I|mut.codon:ATA|exon.name:Exon 2|type:EXON_CODING_NON_SYNONYMOUS	geneSymbol:HP1BP3|wild.codon:AAA|wild.aa:K|pos.cdna:439|kgId:uc001bdv.1|position.protein:147|strand:-|mut.aa:I|mut.codon:ATA|exon.name:Exon 6|type:EXON_CODING_NON_SYNONYMOUS	geneSymbol:HP1BP3|wild.codon:AAA|wild.aa:K|pos.cdna:553|kgId:uc001bdw.1|position.protein:185|strand:-|mut.aa:I|mut.codon:ATA|exon.name:Exon 6|type:EXON_CODING_NON_SYNONYMOUS	geneSymbol:HP1BP3|wild.codon:AAA|wild.aa:K|pos.cdna:439|kgId:uc010odh.1|position.protein:147|strand:-|mut.aa:I|mut.codon:ATA|exon.name:Exon 5|type:EXON_CODING_NON_SYNONYMOUS	geneSymbol:HP1BP3|wild.codon:AAA|wild.aa:K|pos.cdna:553|kgId:uc001bdy.1|position.protein:185|strand:-|mut.aa:I|mut.codon:ATA|exon.name:Exon 5|type:EXON_CODING_NON_SYNONYMOUS	geneSymbol:DKFZp434I0612|kgId:uc001bdz.2|strand:-|exon.name:Exon 6|type:UTR5	geneSymbol:HP1BP3|wild.codon:AAA|wild.aa:K|pos.cdna:550|kgId:uc001bea.2|position.protein:184|strand:-|mut.aa:I|mut.codon:ATA|exon.name:Exon 6|type:EXON_CODING_NON_SYNONYMOUS
chr1	21902369	0	C	A	1219.05	AC=2	AF=1.00	AN=2	DP=35	Dels=0.00	HRun=1	HaplotypeScore=0.00	MQ=55.97	MQ0=0	QD=34.83	SB=-631.93	geneSymbol:ALPL|wild.codon:CAC|wild.aa:H|pos.cdna:1140|kgId:uc001bet.2|position.protein:381|strand:+|mut.aa:N|mut.codon:AAC|exon.name:Exon 10|type:EXON_CODING_NON_SYNONYMOUS	geneSymbol:ALPL|wild.codon:CAC|wild.aa:H|pos.cdna:984|kgId:uc010odn.1|position.protein:329|strand:+|mut.aa:N|mut.codon:AAC|exon.name:Exon 10|type:EXON_CODING_NON_SYNONYMOUS	geneSymbol:ALPL|wild.codon:CAC|wild.aa:H|pos.cdna:975|kgId:uc010odo.1|position.protein:326|strand:+|mut.aa:N|mut.codon:AAC|exon.name:Exon 9|type:EXON_CODING_NON_SYNONYMOUS	geneSymbol:ALPL|wild.codon:CAC|wild.aa:H|pos.cdna:909|kgId:uc010odp.1|position.protein:304|strand:+|mut.aa:N|mut.codon:AAC|exon.name:Exon 8|type:EXON_CODING_NON_SYNONYMOUS	geneSymbol:ALPL|wild.codon:CAC|wild.aa:H|pos.cdna:1140|kgId:uc001beu.3|position.protein:381|strand:+|mut.aa:N|mut.codon:AAC|exon.name:Exon 10|type:EXON_CODING_NON_SYNONYMOUS
chr1	22848086	0	G	T	1615.92	AC=2	AF=1.00	AN=2	DP=49	Dels=0.00	HRun=0	HaplotypeScore=1.00	MQ=57.89	MQ0=0	QD=32.98	SB=-818.23	geneSymbol:ZBTB40|wild.codon:AGC|wild.aa:S|pos.cdna:3145|kgId:uc001bft.2|position.protein:1049|strand:+|mut.aa:I|mut.codon:ATC|exon.name:Exon 16|type:EXON_CODING_NON_SYNONYMOUS	geneSymbol:ZBTB40|wild.codon:AGC|wild.aa:S|pos.cdna:3145|kgId:uc001bfu.2|position.protein:1049|strand:+|mut.aa:I|mut.codon:ATC|exon.name:Exon 15|type:EXON_CODING_NON_SYNONYMOUS	geneSymbol:ZBTB40|wild.codon:AGC|wild.aa:S|pos.cdna:2809|kgId:uc009vqi.1|position.protein:937|strand:+|mut.aa:I|mut.codon:ATC|exon.name:Exon 13|type:EXON_CODING_NON_SYNONYMOUS
chr1	24663046	0	C	T	1593.91	AC=2	AF=1.00	AN=2	DP=44	Dels=0.00	HRun=0	HaplotypeScore=2.14	MQ=54.27	MQ0=0	QD=36.23	SB=-705.96	geneSymbol:GRHL3|wild.codon:ACA|wild.aa:T|pos.cdna:340|kgId:uc001bix.2|position.protein:114|strand:+|mut.aa:I|mut.codon:ATA|exon.name:Exon 4|type:EXON_CODING_NON_SYNONYMOUS	geneSymbol:GRHL3|wild.codon:ACA|wild.aa:T|pos.cdna:355|kgId:uc001biy.2|position.protein:119|strand:+|mut.aa:I|mut.codon:ATA|exon.name:Exon 4|type:EXON_CODING_NON_SYNONYMOUS	geneSymbol:GRHL3|wild.codon:ACA|wild.aa:T|pos.cdna:61|kgId:uc001biz.2|position.protein:21|strand:+|mut.aa:I|mut.codon:ATA|exon.name:Exon 3|type:EXON_CODING_NON_SYNONYMOUS
chr1	228003839	0	C	T	862.96	AC=2	AF=1.00	AN=2	DP=24	Dels=0.00	HRun=0	HaplotypeScore=0.89	MQ=56.82	MQ0=0	QD=35.96	SB=-447.34	geneSymbol:PRSS38|wild.codon:GCG|wild.aa:A|pos.cdna:196|kgId:uc001hrh.2|position.protein:66|strand:+|mut.aa:V|mut.codon:GTG|exon.name:Exon 2|type:EXON_CODING_NON_SYNONYMOUS
chr1	248813510	0	A	G	418.29	AC=2	AF=1.00	AN=2	DP=14	Dels=0.00	HRun=0	HaplotypeScore=1.03	MQ=48.73	MQ0=1	QD=29.88	SB=-180.85	geneSymbol:OR2T27|wild.codon:TAT|wild.aa:Y|pos.cdna:675|kgId:uc010pzo.1|position.protein:226|strand:-|mut.aa:H|mut.codon:CAT|exon.name:Exon 1|type:EXON_CODING_NON_SYNONYMOUS
chr10	410372	0	C	T	221.82	AC=1	AF=0.50	AN=2	DP=20	Dels=0.00	HRun=1	HaplotypeScore=0.16	MQ=58.11	MQ0=0	QD=11.09	SB=-98.60	geneSymbol:DIP2C|wild.codon:GAC|wild.aa:D|pos.cdna:2418|kgId:uc001ifp.2|position.protein:807|strand:-|mut.aa:N|mut.codon:AAC|exon.name:Exon 20|type:EXON_CODING_NON_SYNONYMOUS	geneSymbol:DIP2C|wild.codon:GAC|wild.aa:D|pos.cdna:576|kgId:uc009xhi.1|position.protein:193|strand:-|mut.aa:N|mut.codon:AAC|exon.name:Exon 3|type:EXON_CODING_NON_SYNONYMOUS	geneSymbol:KIAA0934|wild.codon:GAC|wild.aa:D|pos.cdna:381|kgId:uc010pzz.1|position.protein:128|strand:-|mut.aa:N|mut.codon:AAC|exon.name:Exon 4|type:EXON_CODING_NON_SYNONYMOUS
chr10	3161027	0	G	A	1374.86	AC=1	AF=0.50	AN=2	DP=99	Dels=0.00	HRun=1	HaplotypeScore=5.37	MQ=57.66	MQ0=0	QD=13.89	SB=-602.99	geneSymbol:PFKP|wild.codon:AGC|wild.aa:S|pos.cdna:1495|kgId:uc001igp.2|position.protein:499|strand:+|mut.aa:N|mut.codon:AAC|exon.name:Exon 15|type:EXON_CODING_NON_SYNONYMOUS	geneSymbol:PFKP|wild.codon:AGC|wild.aa:S|pos.cdna:1471|kgId:uc001igq.2|position.protein:491|strand:+|mut.aa:N|mut.codon:AAC|exon.name:Exon 17|type:EXON_CODING_NON_SYNONYMOUS	geneSymbol:PFKP|wild.codon:AGC|wild.aa:S|pos.cdna:1381|kgId:uc009xhr.2|position.protein:461|strand:+|mut.aa:N|mut.codon:AAC|exon.name:Exon 15|type:EXON_CODING_NON_SYNONYMOUS	geneSymbol:PFKP|wild.codon:AGC|wild.aa:S|pos.cdna:847|kgId:uc009xhs.1|position.protein:283|strand:+|mut.aa:N|mut.codon:AAC|exon.name:Exon 11|type:EXON_CODING_NON_SYNONYMOUS	geneSymbol:PFKP|wild.codon:AGC|wild.aa:S|pos.cdna:709|kgId:uc009xht.2|position.protein:237|strand:+|mut.aa:N|mut.codon:AAC|exon.name:Exon 8|type:EXON_CODING_NON_SYNONYMOUS	geneSymbol:PFKP|wild.codon:AGC|wild.aa:S|pos.cdna:13|kgId:uc009xhu.2|position.protein:5|strand:+|mut.aa:N|mut.codon:AAC|exon.name:Exon 2|type:EXON_CODING_NON_SYNONYMOUS
chr10	6527195	0	C	A	1268.62	AC=1	AF=0.50	AN=2	DP=103	Dels=0.00	HRun=0	HaplotypeScore=3.38	MQ=59.41	MQ0=0	QD=12.32	SB=-485.54	geneSymbol:PRKCQ|wild.codon:GAA|wild.aa:E|pos.cdna:936|kgId:uc009xim.1|position.protein:313|strand:-|mut.aa:*|mut.codon:TAA|exon.name:Exon 9|type:EXON_STOP_GAINED	geneSymbol:PRKCQ|wild.codon:GAA|wild.aa:E|pos.cdna:1035|kgId:uc001iji.1|position.protein:346|strand:-|mut.aa:*|mut.codon:TAA|exon.name:Exon 9|type:EXON_STOP_GAINED	geneSymbol:PRKCQ|wild.codon:GAA|wild.aa:E|pos.cdna:936|kgId:uc001ijj.1|position.protein:313|strand:-|mut.aa:*|mut.codon:TAA|exon.name:Exon 10|type:EXON_STOP_GAINED	geneSymbol:PRKCQ|wild.codon:GAA|wild.aa:E|pos.cdna:828|kgId:uc009xin.1|position.protein:277|strand:-|mut.aa:*|mut.codon:TAA|exon.name:Exon 10|type:EXON_STOP_GAINED	geneSymbol:PRKCQ|wild.codon:GAA|wild.aa:E|pos.cdna:561|kgId:uc010qax.1|position.protein:188|strand:-|mut.aa:*|mut.codon:TAA|exon.name:Exon 9|type:EXON_STOP_GAINED
chr10	7218099	0	C	T	962.61	AC=1	AF=0.50	AN=2	DP=76	Dels=0.00	HRun=0	HaplotypeScore=2.62	MQ=58.93	MQ0=0	QD=12.67	SB=-429.42	geneSymbol:SFMBT2|wild.codon:GTC|wild.aa:V|pos.cdna:1836|kgId:uc009xio.1|position.protein:613|strand:-|mut.aa:I|mut.codon:ATC|exon.name:Exon 17|type:EXON_CODING_NON_SYNONYMOUS	geneSymbol:SFMBT2|wild.codon:GTC|wild.aa:V|pos.cdna:1836|kgId:uc001ijn.1|position.protein:613|strand:-|mut.aa:I|mut.codon:ATC|exon.name:Exon 17|type:EXON_CODING_NON_SYNONYMOUS	geneSymbol:SFMBT2|wild.codon:GTC|wild.aa:V|pos.cdna:1341|kgId:uc010qay.1|position.protein:448|strand:-|mut.aa:I|mut.codon:ATC|exon.name:Exon 12|type:EXON_CODING_NON_SYNONYMOUS
chr10	7412314	0	T	C	1057.51	AC=1	AF=0.50	AN=2	DP=75	Dels=0.00	HRun=0	HaplotypeScore=3.14	MQ=57.88	MQ0=0	QD=14.10	SB=-527.64	geneSymbol:SFMBT2|wild.codon:ACT|wild.aa:T|pos.cdna:123|kgId:uc009xio.1|position.protein:42|strand:-|mut.aa:A|mut.codon:GCT|exon.name:Exon 3|type:EXON_CODING_NON_SYNONYMOUS	geneSymbol:SFMBT2|wild.codon:ACT|wild.aa:T|pos.cdna:123|kgId:uc001ijn.1|position.protein:42|strand:-|mut.aa:A|mut.codon:GCT|exon.name:Exon 3|type:EXON_CODING_NON_SYNONYMOUS	geneSymbol:SFMBT2|wild.codon:ACT|wild.aa:T|pos.cdna:123|kgId:uc010qay.1|position.protein:42|strand:-|mut.aa:A|mut.codon:GCT|exon.name:Exon 3|type:EXON_CODING_NON_SYNONYMOUS	geneSymbol:SFMBT2|wild.codon:ACT|wild.aa:T|pos.cdna:123|kgId:uc001ijo.1|position.protein:42|strand:-|mut.aa:A|mut.codon:GCT|exon.name:Exon 3|type:EXON_CODING_NON_SYNONYMOUS
chr10	15713623	0	A	G	615.18	AC=1	AF=0.50	AN=2	DP=33	Dels=0.00	HRun=0	HaplotypeScore=0.00	MQ=56.38	MQ0=0	QD=18.64	SB=-311.49	geneSymbol:ITGA8|wild.codon:TTT|wild.aa:F|pos.cdna:825|kgId:uc001ioc.1|position.protein:276|strand:-|mut.aa:L|mut.codon:CTT|exon.name:Exon 8|type:EXON_CODING_NON_SYNONYMOUS	geneSymbol:ITGA8|kgId:uc010qcb.1|intron.name:Intron 8|strand:-|type:INTRON
chr10	16796980	0	C	A	870.95	AC=1	AF=0.50	AN=2	DP=74	Dels=0.00	HRun=0	HaplotypeScore=0.58	MQ=59.12	MQ0=0	QD=11.77	SB=-331.37	geneSymbol:RSU1|wild.codon:AGG|wild.aa:R|pos.cdna:289|kgId:uc001iok.2|position.protein:97|strand:-|mut.aa:M|mut.codon:ATG|exon.name:Exon 4|type:EXON_CODING_NON_SYNONYMOUS	geneSymbol:RSU1|wild.codon:AGG|wild.aa:R|pos.cdna:289|kgId:uc001iol.2|position.protein:97|strand:-|mut.aa:M|mut.codon:ATG|exon.name:Exon 5|type:EXON_CODING_NON_SYNONYMOUS	geneSymbol:RSU1|wild.codon:AGG|wild.aa:R|pos.cdna:130|kgId:uc001iom.2|position.protein:44|strand:-|mut.aa:M|mut.codon:ATG|exon.name:Exon 4|type:EXON_CODING_NON_SYNONYMOUS	geneSymbol:RSU1|wild.codon:AGG|wild.aa:R|pos.cdna:289|kgId:uc001ion.2|position.protein:97|strand:-|mut.aa:M|mut.codon:ATG|exon.name:Exon 5|type:EXON_CODING_NON_SYNONYMOUS
chr10	23248384	0	T	C	671.82	AC=1	AF=0.50	AN=2	DP=43	Dels=0.00	HRun=0	HaplotypeScore=0.00	MQ=59.57	MQ0=0	QD=15.62	SB=-275.51	geneSymbol:ARMC3|wild.codon:TAC|wild.aa:Y|pos.cdna:417|kgId:uc001irm.3|position.protein:140|strand:+|mut.aa:H|mut.codon:CAC|exon.name:Exon 6|type:EXON_CODING_NON_SYNONYMOUS	geneSymbol:ARMC3|wild.codon:TAC|wild.aa:Y|pos.cdna:417|kgId:uc010qcv.1|position.protein:140|strand:+|mut.aa:H|mut.codon:CAC|exon.name:Exon 6|type:EXON_CODING_NON_SYNONYMOUS	geneSymbol:ARMC3|kgId:uc010qcw.1|intron.name:Intron 4|strand:+|type:INTRON	geneSymbol:ARMC3|wild.codon:TAC|wild.aa:Y|pos.cdna:153|kgId:uc001irn.1|position.protein:52|strand:+|mut.aa:H|mut.codon:CAC|exon.name:Exon 4|type:EXON_CODING_NON_SYNONYMOUS
chr10	24790395	0	C	T	679.49	AC=1	AF=0.50	AN=2	DP=48	Dels=0.00	HRun=0	HaplotypeScore=3.00	MQ=56.97	MQ0=0	QD=14.16	SB=-351.12	geneSymbol:KIAA1217|wild.codon:GCC|wild.aa:A|pos.cdna:1681|kgId:uc001irs.2|position.protein:561|strand:+|mut.aa:V|mut.codon:GTC|exon.name:Exon 10|type:EXON_CODING_NON_SYNONYMOUS	geneSymbol:KIAA1217|wild.codon:GCC|wild.aa:A|pos.cdna:1921|kgId:uc001iru.3|position.protein:641|strand:+|mut.aa:V|mut.codon:GTC|exon.name:Exon 9|type:EXON_CODING_NON_SYNONYMOUS	geneSymbol:KIAA1217|wild.codon:GCC|wild.aa:A|pos.cdna:1816|kgId:uc001irt.3|position.protein:606|strand:+|mut.aa:V|mut.codon:GTC|exon.name:Exon 8|type:EXON_CODING_NON_SYNONYMOUS	geneSymbol:KIAA1217|wild.codon:GCC|wild.aa:A|pos.cdna:1816|kgId:uc010qcy.1|position.protein:606|strand:+|mut.aa:V|mut.codon:GTC|exon.name:Exon 8|type:EXON_CODING_NON_SYNONYMOUS	geneSymbol:KIAA1217|wild.codon:GCC|wild.aa:A|pos.cdna:1816|kgId:uc010qcz.1|position.protein:606|strand:+|mut.aa:V|mut.codon:GTC|exon.name:Exon 8|type:EXON_CODING_NON_SYNONYMOUS	geneSymbol:KIAA1217|wild.codon:GCC|wild.aa:A|pos.cdna:1366|kgId:uc001irv.1|position.protein:456|strand:+|mut.aa:V|mut.codon:GTC|exon.name:Exon 7|type:EXON_CODING_NON_SYNONYMOUS	geneSymbol:KIAA1217|kgId:uc010qda.1|strand:+|type:UTR3	geneSymbol:KIAA1217|wild.codon:GCC|wild.aa:A|pos.cdna:970|kgId:uc001irw.2|position.protein:324|strand:+|mut.aa:V|mut.codon:GTC|exon.name:Exon 4|type:EXON_CODING_NON_SYNONYMOUS	geneSymbol:KIAA1217|wild.codon:GCC|wild.aa:A|pos.cdna:970|kgId:uc001irz.2|position.protein:324|strand:+|mut.aa:V|mut.codon:GTC|exon.name:Exon 4|type:EXON_CODING_NON_SYNONYMOUS	geneSymbol:KIAA1217|wild.codon:GCC|wild.aa:A|pos.cdna:970|kgId:uc001irx.2|position.protein:324|strand:+|mut.aa:V|mut.codon:GTC|exon.name:Exon 4|type:EXON_CODING_NON_SYNONYMOUS	geneSymbol:KIAA1217|wild.codon:GCC|wild.aa:A|pos.cdna:970|kgId:uc001iry.2|position.protein:324|strand:+|mut.aa:V|mut.codon:GTC|exon.name:Exon 4|type:EXON_CODING_NON_SYNONYMOUS
chr10	25885596	0	C	T	679.51	AC=1	AF=0.50	AN=2	DP=38	Dels=0.00	HRun=0	HaplotypeScore=6.21	MQ=58.71	MQ0=1	QD=17.88	SB=-68.28	geneSymbol:GPR158|wild.codon:CGA|wild.aa:R|pos.cdna:2022|kgId:uc001isj.2|position.protein:675|strand:+|mut.aa:*|mut.codon:TGA|exon.name:Exon 10|type:EXON_STOP_GAINED	geneSymbol:GPR158|wild.codon:CGA|wild.aa:R|pos.cdna:147|kgId:uc001isk.2|position.protein:50|strand:+|mut.aa:*|mut.codon:TGA|exon.name:Exon 2|type:EXON_STOP_GAINED
chr10	25886894	0	G	T	358.17	AC=1	AF=0.50	AN=2	DP=27	Dels=0.00	HRun=0	HaplotypeScore=1.98	MQ=60.00	MQ0=0	QD=13.27	SB=-140.85	geneSymbol:GPR158|wild.codon:GGC|wild.aa:G|pos.cdna:2338|kgId:uc001isj.2|position.protein:780|strand:+|mut.aa:V|mut.codon:GTC|exon.name:Exon 11|type:EXON_CODING_NON_SYNONYMOUS	geneSymbol:GPR158|wild.codon:GGC|wild.aa:G|pos.cdna:463|kgId:uc001isk.2|position.protein:155|strand:+|mut.aa:V|mut.codon:GTC|exon.name:Exon 3|type:EXON_CODING_NON_SYNONYMOUS
chr10	25887931	0	G	T	263.46	AC=1	AF=0.50	AN=2	DP=21	Dels=0.00	HRun=0	HaplotypeScore=1.24	MQ=60.00	MQ0=0	QD=12.55	SB=-154.61	geneSymbol:GPR158|wild.codon:GCA|wild.aa:A|pos.cdna:3375|kgId:uc001isj.2|position.protein:1126|strand:+|mut.aa:S|mut.codon:TCA|exon.name:Exon 11|type:EXON_CODING_NON_SYNONYMOUS	geneSymbol:GPR158|wild.codon:GCA|wild.aa:A|pos.cdna:1500|kgId:uc001isk.2|position.protein:501|strand:+|mut.aa:S|mut.codon:TCA|exon.name:Exon 3|type:EXON_CODING_NON_SYNONYMOUS
chr10	27037503	0	T	A	546.41	AC=1	AF=0.50	AN=2	DP=37	Dels=0.00	HRun=2	HaplotypeScore=3.97	MQ=58.65	MQ0=0	QD=14.77	SB=-145.86	geneSymbol:ABI1|wild.codon:GAT|wild.aa:D|pos.cdna:952|kgId:uc010qdg.1|position.protein:318|strand:-|mut.aa:V|mut.codon:GTT|exon.name:Exon 7|type:EXON_CODING_NON_SYNONYMOUS	geneSymbol:ABI1|wild.codon:GAT|wild.aa:D|pos.cdna:1522|kgId:uc001isx.2|position.protein:508|strand:-|mut.aa:V|mut.codon:GTT|exon.name:Exon 12|type:EXON_CODING_NON_SYNONYMOUS	geneSymbol:ABI1|wild.codon:GAT|wild.aa:D|pos.cdna:1336|kgId:uc001ite.2|position.protein:446|strand:-|mut.aa:V|mut.codon:GTT|exon.name:Exon 9|type:EXON_CODING_NON_SYNONYMOUS	geneSymbol:ABI1|wild.codon:GAT|wild.aa:D|pos.cdna:1162|kgId:uc010qdh.1|position.protein:388|strand:-|mut.aa:V|mut.codon:GTT|exon.name:Exon 8|type:EXON_CODING_NON_SYNONYMOUS	geneSymbol:hNap1BP|wild.codon:GAT|wild.aa:D|pos.cdna:985|kgId:uc010qdi.1|position.protein:329|strand:-|mut.aa:V|mut.codon:GTT|exon.name:Exon 7|type:EXON_CODING_NON_SYNONYMOUS	geneSymbol:ABI1|wild.codon:GAT|wild.aa:D|pos.cdna:1441|kgId:uc001isy.2|position.protein:481|strand:-|mut.aa:V|mut.codon:GTT|exon.name:Exon 11|type:EXON_CODING_NON_SYNONYMOUS	geneSymbol:ABI1|wild.codon:GAT|wild.aa:D|pos.cdna:1354|kgId:uc001ita.2|position.protein:452|strand:-|mut.aa:V|mut.codon:GTT|exon.name:Exon 10|type:EXON_CODING_NON_SYNONYMOUS	geneSymbol:ABI1|wild.codon:GAT|wild.aa:D|pos.cdna:1426|kgId:uc001isz.2|position.protein:476|strand:-|mut.aa:V|mut.codon:GTT|exon.name:Exon 10|type:EXON_CODING_NON_SYNONYMOUS	geneSymbol:ABI1|wild.codon:GAT|wild.aa:D|pos.cdna:1486|kgId:uc001itb.2|position.protein:496|strand:-|mut.aa:V|mut.codon:GTT|exon.name:Exon 12|type:EXON_CODING_NON_SYNONYMOUS	geneSymbol:ABI1|wild.codon:GAT|wild.aa:D|pos.cdna:1438|kgId:uc001itc.2|position.protein:480|strand:-|mut.aa:V|mut.codon:GTT|exon.name:Exon 11|type:EXON_CODING_NON_SYNONYMOUS	geneSymbol:ABI1|wild.codon:GAT|wild.aa:D|pos.cdna:1264|kgId:uc010qdj.1|position.protein:422|strand:-|mut.aa:V|mut.codon:GTT|exon.name:Exon 10|type:EXON_CODING_NON_SYNONYMOUS	geneSymbol:ABI1|wild.codon:GAT|wild.aa:D|pos.cdna:1351|kgId:uc001itd.2|position.protein:451|strand:-|mut.aa:V|mut.codon:GTT|exon.name:Exon 10|type:EXON_CODING_NON_SYNONYMOUS	geneSymbol:ABI1|wild.codon:GAT|wild.aa:D|pos.cdna:1177|kgId:uc010qdk.1|position.protein:393|strand:-|mut.aa:V|mut.codon:GTT|exon.name:Exon 9|type:EXON_CODING_NON_SYNONYMOUS
chr10	27057919	0	C	T	301.69	AC=1	AF=0.50	AN=2	DP=16	Dels=0.00	HRun=0	HaplotypeScore=0.00	MQ=58.83	MQ0=0	QD=18.86	SB=-86.11	geneSymbol:ABI1|wild.codon:CGG|wild.aa:R|pos.cdna:178|kgId:uc010qdg.1|position.protein:60|strand:-|mut.aa:Q|mut.codon:CAG|exon.name:Exon 3|type:EXON_CODING_NON_SYNONYMOUS	geneSymbol:ABI1|wild.codon:CGG|wild.aa:R|pos.cdna:580|kgId:uc001isx.2|position.protein:194|strand:-|mut.aa:Q|mut.codon:CAG|exon.name:Exon 6|type:EXON_CODING_NON_SYNONYMOUS	geneSymbol:ABI1|wild.codon:CGG|wild.aa:R|pos.cdna:565|kgId:uc001ite.2|position.protein:189|strand:-|mut.aa:Q|mut.codon:CAG|exon.name:Exon 5|type:EXON_CODING_NON_SYNONYMOUS	geneSymbol:ABI1|wild.codon:CGG|wild.aa:R|pos.cdna:565|kgId:uc010qdh.1|position.protein:189|strand:-|mut.aa:Q|mut.codon:CAG|exon.name:Exon 5|type:EXON_CODING_NON_SYNONYMOUS	geneSymbol:hNap1BP|wild.codon:CGG|wild.aa:R|pos.cdna:388|kgId:uc010qdi.1|position.protein:130|strand:-|mut.aa:Q|mut.codon:CAG|exon.name:Exon 4|type:EXON_CODING_NON_SYNONYMOUS	geneSymbol:ABI1|wild.codon:CGG|wild.aa:R|pos.cdna:580|kgId:uc001isy.2|position.protein:194|strand:-|mut.aa:Q|mut.codon:CAG|exon.name:Exon 6|type:EXON_CODING_NON_SYNONYMOUS	geneSymbol:ABI1|wild.codon:CGG|wild.aa:R|pos.cdna:580|kgId:uc001ita.2|position.protein:194|strand:-|mut.aa:Q|mut.codon:CAG|exon.name:Exon 6|type:EXON_CODING_NON_SYNONYMOUS	geneSymbol:ABI1|wild.codon:CGG|wild.aa:R|pos.cdna:565|kgId:uc001isz.2|position.protein:189|strand:-|mut.aa:Q|mut.codon:CAG|exon.name:Exon 5|type:EXON_CODING_NON_SYNONYMOUS	geneSymbol:ABI1|wild.codon:CGG|wild.aa:R|pos.cdna:631|kgId:uc001itb.2|position.protein:211|strand:-|mut.aa:Q|mut.codon:CAG|exon.name:Exon 7|type:EXON_CODING_NON_SYNONYMOUS	geneSymbol:ABI1|wild.codon:CGG|wild.aa:R|pos.cdna:580|kgId:uc001itc.2|position.protein:194|strand:-|mut.aa:Q|mut.codon:CAG|exon.name:Exon 6|type:EXON_CODING_NON_SYNONYMOUS	geneSymbol:ABI1|wild.codon:CGG|wild.aa:R|pos.cdna:580|kgId:uc010qdj.1|position.protein:194|strand:-|mut.aa:Q|mut.codon:CAG|exon.name:Exon 6|type:EXON_CODING_NON_SYNONYMOUS	geneSymbol:ABI1|wild.codon:CGG|wild.aa:R|pos.cdna:580|kgId:uc001itd.2|position.protein:194|strand:-|mut.aa:Q|mut.codon:CAG|exon.name:Exon 6|type:EXON_CODING_NON_SYNONYMOUS	geneSymbol:ABI1|wild.codon:CGG|wild.aa:R|pos.cdna:580|kgId:uc010qdk.1|position.protein:194|strand:-|mut.aa:Q|mut.codon:CAG|exon.name:Exon 6|type:EXON_CODING_NON_SYNONYMOUS
chr10	27322306	0	C	T	966.36	AC=1	AF=0.50	AN=2	DP=62	Dels=0.00	HRun=0	HaplotypeScore=3.08	MQ=57.55	MQ0=0	QD=15.59	SB=-480.03	geneSymbol:ANKRD26|wild.codon:GTT|wild.aa:V|splicing:INTRON_SPLICING_ACCEPTOR|pos.cdna:2712|kgId:uc001itg.2|position.protein:905|strand:-|mut.aa:I|mut.codon:ATT|exon.name:Exon 19|type:EXON_CODING_NON_SYNONYMOUS	geneSymbol:ANKRD26|wild.codon:GTT|wild.aa:V|splicing:INTRON_SPLICING_ACCEPTOR|pos.cdna:3654|kgId:uc009xku.1|position.protein:1219|strand:-|mut.aa:I|mut.codon:ATT|exon.name:Exon 25|type:EXON_CODING_NON_SYNONYMOUS	geneSymbol:ANKRD26|wild.codon:GTT|wild.aa:V|splicing:INTRON_SPLICING_ACCEPTOR|pos.cdna:3651|kgId:uc001ith.2|position.protein:1218|strand:-|mut.aa:I|mut.codon:ATT|exon.name:Exon 25|type:EXON_CODING_NON_SYNONYMOUS
chr10	27405199	0	C	A	700.52	AC=1	AF=0.50	AN=2	DP=60	Dels=0.00	HRun=0	HaplotypeScore=0.00	MQ=57.36	MQ0=0	QD=11.68	SB=-289.66	geneSymbol:YME1L1|wild.codon:GGA|wild.aa:G|pos.cdna:1965|kgId:uc001iti.2|position.protein:656|strand:-|mut.aa:*|mut.codon:TGA|exon.name:Exon 17|type:EXON_STOP_GAINED	geneSymbol:YME1L1|wild.codon:GGA|wild.aa:G|pos.cdna:1794|kgId:uc001itj.2|position.protein:599|strand:-|mut.aa:*|mut.codon:TGA|exon.name:Exon 16|type:EXON_STOP_GAINED	geneSymbol:YME1L1|wild.codon:GGA|wild.aa:G|pos.cdna:1695|kgId:uc010qdl.1|position.protein:566|strand:-|mut.aa:*|mut.codon:TGA|exon.name:Exon 15|type:EXON_STOP_GAINED	geneSymbol:YME1L1|kgId:uc009xkv.2|strand:-|exon.name:Exon 13|type:UTR5
chr10	27470419	0	G	A	475.93	AC=1	AF=0.50	AN=2	DP=30	Dels=0.00	HRun=0	HaplotypeScore=1.15	MQ=56.91	MQ0=0	QD=15.86	SB=-249.77	geneSymbol:MASTL|wild.codon:TGG|wild.aa:W|pos.cdna:2387|kgId:uc001itl.2|position.protein:796|strand:+|mut.aa:*|mut.codon:TGA|exon.name:Exon 11|type:EXON_STOP_GAINED	geneSymbol:MASTL|wild.codon:TGG|wild.aa:W|pos.cdna:2273|kgId:uc009xkw.1|position.protein:758|strand:+|mut.aa:*|mut.codon:TGA|exon.name:Exon 10|type:EXON_STOP_GAINED	geneSymbol:MASTL|wild.codon:TGG|wild.aa:W|pos.cdna:2390|kgId:uc001itm.2|position.protein:797|strand:+|mut.aa:*|mut.codon:TGA|exon.name:Exon 11|type:EXON_STOP_GAINED	geneSymbol:MASTL|kgId:uc009xkx.1|strand:+|type:UTR3
chr10	27497282	0	G	A	322.43	AC=1	AF=0.50	AN=2	DP=23	Dels=0.00	HRun=0	HaplotypeScore=2.28	MQ=54.94	MQ0=0	QD=14.02	SB=-165.23	geneSymbol:ACBD5|wild.codon:CGA|wild.aa:R|pos.cdna:1290|kgId:uc010qdm.1|position.protein:431|strand:-|mut.aa:*|mut.codon:TGA|exon.name:Exon 9|type:EXON_STOP_GAINED	geneSymbol:ACBD5|wild.codon:CGA|wild.aa:R|pos.cdna:969|kgId:uc010qdn.1|position.protein:324|strand:-|mut.aa:*|mut.codon:TGA|exon.name:Exon 8|type:EXON_STOP_GAINED	geneSymbol:KIAA1996|wild.codon:CGA|wild.aa:R|pos.cdna:765|kgId:uc010qdo.1|position.protein:256|strand:-|mut.aa:*|mut.codon:TGA|exon.name:Exon 7|type:EXON_STOP_GAINED	geneSymbol:ACBD5|wild.codon:CGA|wild.aa:R|pos.cdna:1296|kgId:uc010qdp.1|position.protein:433|strand:-|mut.aa:*|mut.codon:TGA|exon.name:Exon 10|type:EXON_STOP_GAINED	geneSymbol:ACBD5|wild.codon:CGA|wild.aa:R|pos.cdna:1191|kgId:uc001ito.2|position.protein:398|strand:-|mut.aa:*|mut.codon:TGA|exon.name:Exon 10|type:EXON_STOP_GAINED	geneSymbol:ACBD5|wild.codon:CGA|wild.aa:R|pos.cdna:969|kgId:uc001itp.2|position.protein:324|strand:-|mut.aa:*|mut.codon:TGA|exon.name:Exon 9|type:EXON_STOP_GAINED	geneSymbol:ACBD5|wild.codon:CGA|wild.aa:R|pos.cdna:969|kgId:uc001itq.2|position.protein:324|strand:-|mut.aa:*|mut.codon:TGA|exon.name:Exon 9|type:EXON_STOP_GAINED	geneSymbol:ACBD5|wild.codon:CGA|wild.aa:R|pos.cdna:663|kgId:uc001itr.1|position.protein:222|strand:-|mut.aa:*|mut.codon:TGA|exon.name:Exon 10|type:EXON_STOP_GAINED
chr10	27702524	0	G	A	291.52	AC=1	AF=0.50	AN=2	DP=25	Dels=0.00	HRun=1	HaplotypeScore=1.21	MQ=58.49	MQ0=0	QD=11.66	SB=-60.27	geneSymbol:PTCHD3|wild.codon:TCA|wild.aa:S|pos.cdna:655|kgId:uc001itu.2|position.protein:219|strand:-|mut.aa:L|mut.codon:TTA|exon.name:Exon 1|type:EXON_CODING_NON_SYNONYMOUS
chr10	27964291	0	T	C	2200.44	AC=1	AF=0.50	AN=2	DP=157	Dels=0.00	HRun=0	HaplotypeScore=1.05	MQ=58.52	MQ0=0	QD=14.02	SB=-1034.83	geneSymbol:MKX|wild.codon:AAC|wild.aa:N|pos.cdna:925|kgId:uc001ity.3|position.protein:309|strand:-|mut.aa:S|mut.codon:AGC|exon.name:Exon 7|type:EXON_CODING_NON_SYNONYMOUS	geneSymbol:MKX|wild.codon:AAC|wild.aa:N|pos.cdna:925|kgId:uc001itx.3|position.protein:309|strand:-|mut.aa:S|mut.codon:AGC|exon.name:Exon 7|type:EXON_CODING_NON_SYNONYMOUS
chr10	32560536	0	G	A	2356.19	AC=1	AF=0.50	AN=2	DP=155	Dels=0.00	HRun=0	HaplotypeScore=11.04	MQ=56.95	MQ0=0	QD=15.20	SB=-953.93	geneSymbol:EPC1|wild.codon:GCA|wild.aa:A|pos.cdna:2383|kgId:uc001iwg.1|position.protein:795|strand:-|mut.aa:V|mut.codon:GTA|exon.name:Exon 14|type:EXON_CODING_NON_SYNONYMOUS	geneSymbol:EPC1|wild.codon:GCA|wild.aa:A|pos.cdna:2314|kgId:uc001iwh.1|position.protein:772|strand:-|mut.aa:V|mut.codon:GTA|exon.name:Exon 13|type:EXON_CODING_NON_SYNONYMOUS	geneSymbol:EPC1|wild.codon:GCA|wild.aa:A|pos.cdna:2164|kgId:uc001iwi.3|position.protein:722|strand:-|mut.aa:V|mut.codon:GTA|exon.name:Exon 13|type:EXON_CODING_NON_SYNONYMOUS
chr10	33552645	0	G	T	1144.48	AC=1	AF=0.50	AN=2	DP=67	Dels=0.00	HRun=0	HaplotypeScore=0.74	MQ=59.44	MQ0=0	QD=17.08	SB=-428.19	geneSymbol:NRP1|wild.codon:CCT|wild.aa:P|pos.cdna:586|kgId:uc001iwv.3|position.protein:196|strand:-|mut.aa:H|mut.codon:CAT|exon.name:Exon 4|type:EXON_CODING_NON_SYNONYMOUS	geneSymbol:NRP1|wild.codon:CCT|wild.aa:P|pos.cdna:586|kgId:uc009xlz.2|position.protein:196|strand:-|mut.aa:H|mut.codon:CAT|exon.name:Exon 4|type:EXON_CODING_NON_SYNONYMOUS	geneSymbol:NRP1|wild.codon:CCT|wild.aa:P|pos.cdna:43|kgId:uc001iww.3|position.protein:15|strand:-|mut.aa:H|mut.codon:CAT|exon.name:Exon 3|type:EXON_CODING_NON_SYNONYMOUS	geneSymbol:NRP1|wild.codon:CCT|wild.aa:P|pos.cdna:586|kgId:uc001iwx.3|position.protein:196|strand:-|mut.aa:H|mut.codon:CAT|exon.name:Exon 4|type:EXON_CODING_NON_SYNONYMOUS	geneSymbol:NRP1|wild.codon:CCT|wild.aa:P|pos.cdna:586|kgId:uc001iwy.3|position.protein:196|strand:-|mut.aa:H|mut.codon:CAT|exon.name:Exon 4|type:EXON_CODING_NON_SYNONYMOUS	geneSymbol:NRP1|wild.codon:CCT|wild.aa:P|pos.cdna:586|kgId:uc001iwz.2|position.protein:196|strand:-|mut.aa:H|mut.codon:CAT|exon.name:Exon 4|type:EXON_CODING_NON_SYNONYMOUS	geneSymbol:NRP1|wild.codon:CCT|wild.aa:P|pos.cdna:586|kgId:uc001ixa.2|position.protein:196|strand:-|mut.aa:H|mut.codon:CAT|exon.name:Exon 4|type:EXON_CODING_NON_SYNONYMOUS	geneSymbol:NRP1|wild.codon:CCT|wild.aa:P|pos.cdna:586|kgId:uc001ixb.1|position.protein:196|strand:-|mut.aa:H|mut.codon:CAT|exon.name:Exon 4|type:EXON_CODING_NON_SYNONYMOUS	geneSymbol:NRP1|wild.codon:CCT|wild.aa:P|pos.cdna:586|kgId:uc001ixc.1|position.protein:196|strand:-|mut.aa:H|mut.codon:CAT|exon.name:Exon 5|type:EXON_CODING_NON_SYNONYMOUS
chr10	34420483	0	G	A	750.87	AC=1	AF=0.50	AN=2	DP=54	Dels=0.00	HRun=1	HaplotypeScore=1.78	MQ=56.89	MQ0=0	QD=13.91	SB=-310.79	geneSymbol:PARD3|wild.codon:CGG|wild.aa:R|pos.cdna:3456|kgId:uc010qej.1|position.protein:1153|strand:-|mut.aa:W|mut.codon:TGG|exon.name:Exon 23|type:EXON_CODING_NON_SYNONYMOUS	geneSymbol:PARD3|wild.codon:CGG|wild.aa:R|pos.cdna:3447|kgId:uc010qek.1|position.protein:1150|strand:-|mut.aa:W|mut.codon:TGG|exon.name:Exon 23|type:EXON_CODING_NON_SYNONYMOUS	geneSymbol:PARD3|wild.codon:CGG|wild.aa:R|pos.cdna:3345|kgId:uc010qel.1|position.protein:1116|strand:-|mut.aa:W|mut.codon:TGG|exon.name:Exon 22|type:EXON_CODING_NON_SYNONYMOUS	geneSymbol:PARD3|wild.codon:CGG|wild.aa:R|pos.cdna:3408|kgId:uc010qem.1|position.protein:1137|strand:-|mut.aa:W|mut.codon:TGG|exon.name:Exon 22|type:EXON_CODING_NON_SYNONYMOUS	geneSymbol:PARD3|wild.codon:CGG|wild.aa:R|pos.cdna:3318|kgId:uc010qen.1|position.protein:1107|strand:-|mut.aa:W|mut.codon:TGG|exon.name:Exon 22|type:EXON_CODING_NON_SYNONYMOUS	geneSymbol:PARD3|wild.codon:CGG|wild.aa:R|pos.cdna:3207|kgId:uc010qeo.1|position.protein:1070|strand:-|mut.aa:W|mut.codon:TGG|exon.name:Exon 21|type:EXON_CODING_NON_SYNONYMOUS	geneSymbol:PARD3|wild.codon:CGG|wild.aa:R|pos.cdna:3186|kgId:uc010qep.1|position.protein:1063|strand:-|mut.aa:W|mut.codon:TGG|exon.name:Exon 21|type:EXON_CODING_NON_SYNONYMOUS	geneSymbol:PARD3|wild.codon:CGG|wild.aa:R|pos.cdna:3120|kgId:uc010qeq.1|position.protein:1041|strand:-|mut.aa:W|mut.codon:TGG|exon.name:Exon 19|type:EXON_CODING_NON_SYNONYMOUS
chr10	34558811	0	G	A	228.59	AC=1	AF=0.50	AN=2	DP=24	Dels=0.00	HRun=1	HaplotypeScore=0.00	MQ=60.00	MQ0=0	QD=9.52	SB=-100.93	geneSymbol:PARD3|wild.codon:CGA|wild.aa:R|pos.cdna:3201|kgId:uc010qej.1|position.protein:1068|strand:-|mut.aa:*|mut.codon:TGA|exon.name:Exon 22|type:EXON_STOP_GAINED	geneSymbol:PARD3|wild.codon:CGA|wild.aa:R|pos.cdna:3192|kgId:uc010qek.1|position.protein:1065|strand:-|mut.aa:*|mut.codon:TGA|exon.name:Exon 22|type:EXON_STOP_GAINED	geneSymbol:PARD3|wild.codon:CGA|wild.aa:R|pos.cdna:3090|kgId:uc010qel.1|position.protein:1031|strand:-|mut.aa:*|mut.codon:TGA|exon.name:Exon 21|type:EXON_STOP_GAINED	geneSymbol:PARD3|wild.codon:CGA|wild.aa:R|pos.cdna:3153|kgId:uc010qem.1|position.protein:1052|strand:-|mut.aa:*|mut.codon:TGA|exon.name:Exon 21|type:EXON_STOP_GAINED	geneSymbol:PARD3|wild.codon:CGA|wild.aa:R|pos.cdna:3063|kgId:uc010qen.1|position.protein:1022|strand:-|mut.aa:*|mut.codon:TGA|exon.name:Exon 21|type:EXON_STOP_GAINED	geneSymbol:PARD3|wild.codon:CGA|wild.aa:R|pos.cdna:2952|kgId:uc010qeo.1|position.protein:985|strand:-|mut.aa:*|mut.codon:TGA|exon.name:Exon 20|type:EXON_STOP_GAINED	geneSymbol:PARD3|wild.codon:CGA|wild.aa:R|pos.cdna:2931|kgId:uc010qep.1|position.protein:978|strand:-|mut.aa:*|mut.codon:TGA|exon.name:Exon 20|type:EXON_STOP_GAINED	geneSymbol:PARD3|wild.codon:CGA|wild.aa:R|pos.cdna:2865|kgId:uc010qeq.1|position.protein:956|strand:-|mut.aa:*|mut.codon:TGA|exon.name:Exon 18|type:EXON_STOP_GAINED
chr10	34648221	0	G	A	1388.8	AC=1	AF=0.50	AN=2	DP=89	Dels=0.00	HRun=1	HaplotypeScore=4.14	MQ=57.14	MQ0=0	QD=15.60	SB=-398.77	geneSymbol:PARD3|wild.codon:CAA|wild.aa:Q|pos.cdna:1920|kgId:uc010qej.1|position.protein:641|strand:-|mut.aa:*|mut.codon:TAA|exon.name:Exon 14|type:EXON_STOP_GAINED	geneSymbol:PARD3|wild.codon:CAA|wild.aa:Q|pos.cdna:1920|kgId:uc010qek.1|position.protein:641|strand:-|mut.aa:*|mut.codon:TAA|exon.name:Exon 14|type:EXON_STOP_GAINED	geneSymbol:PARD3|wild.codon:CAA|wild.aa:Q|pos.cdna:1920|kgId:uc010qel.1|position.protein:641|strand:-|mut.aa:*|mut.codon:TAA|exon.name:Exon 14|type:EXON_STOP_GAINED	geneSymbol:PARD3|wild.codon:CAA|wild.aa:Q|pos.cdna:1881|kgId:uc010qem.1|position.protein:628|strand:-|mut.aa:*|mut.codon:TAA|exon.name:Exon 13|type:EXON_STOP_GAINED	geneSymbol:PARD3|wild.codon:CAA|wild.aa:Q|pos.cdna:1881|kgId:uc010qen.1|position.protein:628|strand:-|mut.aa:*|mut.codon:TAA|exon.name:Exon 13|type:EXON_STOP_GAINED	geneSymbol:PARD3|wild.codon:CAA|wild.aa:Q|pos.cdna:1881|kgId:uc010qeo.1|position.protein:628|strand:-|mut.aa:*|mut.codon:TAA|exon.name:Exon 13|type:EXON_STOP_GAINED	geneSymbol:PARD3|wild.codon:CAA|wild.aa:Q|pos.cdna:1749|kgId:uc010qep.1|position.protein:584|strand:-|mut.aa:*|mut.codon:TAA|exon.name:Exon 12|type:EXON_STOP_GAINED	geneSymbol:PARD3|wild.codon:CAA|wild.aa:Q|pos.cdna:1749|kgId:uc010qeq.1|position.protein:584|strand:-|mut.aa:*|mut.codon:TAA|exon.name:Exon 12|type:EXON_STOP_GAINED	geneSymbol:PARD3|wild.codon:CAA|wild.aa:Q|pos.cdna:1071|kgId:uc001ixo.1|position.protein:358|strand:-|mut.aa:*|mut.codon:TAA|exon.name:Exon 9|type:EXON_STOP_GAINED	geneSymbol:PARD3|wild.codon:CAA|wild.aa:Q|pos.cdna:1515|kgId:uc001ixp.1|position.protein:506|strand:-|mut.aa:*|mut.codon:TAA|exon.name:Exon 12|type:EXON_STOP_GAINED	geneSymbol:PARD3|wild.codon:CAA|wild.aa:Q|pos.cdna:1881|kgId:uc001ixq.1|position.protein:628|strand:-|mut.aa:*|mut.codon:TAA|exon.name:Exon 13|type:EXON_STOP_GAINED	geneSymbol:PARD3|wild.codon:CAA|wild.aa:Q|pos.cdna:1920|kgId:uc001ixr.1|position.protein:641|strand:-|mut.aa:*|mut.codon:TAA|exon.name:Exon 14|type:EXON_STOP_GAINED	geneSymbol:PARD3|wild.codon:CAA|wild.aa:Q|pos.cdna:879|kgId:uc001ixs.1|position.protein:294|strand:-|mut.aa:*|mut.codon:TAA|exon.name:Exon 7|type:EXON_STOP_GAINED	geneSymbol:PARD3|wild.codon:CAA|wild.aa:Q|pos.cdna:1383|kgId:uc001ixt.1|position.protein:462|strand:-|mut.aa:*|mut.codon:TAA|exon.name:Exon 12|type:EXON_STOP_GAINED	geneSymbol:PARD3|wild.codon:CAA|wild.aa:Q|pos.cdna:1749|kgId:uc001ixu.1|position.protein:584|strand:-|mut.aa:*|mut.codon:TAA|exon.name:Exon 12|type:EXON_STOP_GAINED
chr10	35929432	0	G	A	278.7	AC=1	AF=0.50	AN=2	DP=22	Dels=0.00	HRun=0	HaplotypeScore=1.00	MQ=55.09	MQ0=0	QD=12.67	SB=-41.52	geneSymbol:FZD8|wild.codon:CCG|wild.aa:P|pos.cdna:925|kgId:uc001iyz.1|position.protein:309|strand:-|mut.aa:L|mut.codon:CTG|exon.name:Exon 1|type:EXON_CODING_NON_SYNONYMOUS
chr10	35930149	0	T	C	560.2	AC=1	AF=0.50	AN=2	DP=39	Dels=0.00	HRun=0	HaplotypeScore=0.82	MQ=57.95	MQ0=0	QD=14.36	SB=-198.56	geneSymbol:FZD8|wild.codon:CAC|wild.aa:H|pos.cdna:208|kgId:uc001iyz.1|position.protein:70|strand:-|mut.aa:R|mut.codon:CGC|exon.name:Exon 1|type:EXON_CODING_NON_SYNONYMOUS
chr10	37438599	0	G	A	749.37	AC=1	AF=0.50	AN=2	DP=58	Dels=0.00	HRun=0	HaplotypeScore=0.67	MQ=56.75	MQ0=0	QD=12.92	SB=-317.40	geneSymbol:ANKRD30A|wild.codon:GCC|wild.aa:A|pos.cdna:1395|kgId:uc001iza.1|position.protein:466|strand:+|mut.aa:T|mut.codon:ACC|exon.name:Exon 10|type:EXON_CODING_NON_SYNONYMOUS
chr10	37505165	0	G	A	671.63	AC=1	AF=0.50	AN=2	DP=37	Dels=0.00	HRun=2	HaplotypeScore=1.07	MQ=58.35	MQ0=0	QD=18.15	SB=-306.83	geneSymbol:ANKRD30A|wild.codon:GAA|wild.aa:E|pos.cdna:2757|kgId:uc001iza.1|position.protein:920|strand:+|mut.aa:K|mut.codon:AAA|exon.name:Exon 32|type:EXON_CODING_NON_SYNONYMOUS
chr10	38345454	0	G	T	1252.89	AC=1	AF=0.50	AN=2	DP=75	Dels=0.00	HRun=0	HaplotypeScore=1.81	MQ=58.43	MQ0=0	QD=16.71	SB=-600.70	geneSymbol:ZNF33A|wild.codon:GGA|wild.aa:G|pos.cdna:2401|kgId:uc001izg.2|position.protein:801|strand:+|mut.aa:V|mut.codon:GTA|exon.name:Exon 5|type:EXON_CODING_NON_SYNONYMOUS	geneSymbol:ZNF33A|wild.codon:GGA|wild.aa:G|pos.cdna:2398|kgId:uc001izh.2|position.protein:800|strand:+|mut.aa:V|mut.codon:GTA|exon.name:Exon 5|type:EXON_CODING_NON_SYNONYMOUS	geneSymbol:ZNF33A|wild.codon:GGA|wild.aa:G|pos.cdna:2419|kgId:uc010qev.1|position.protein:807|strand:+|mut.aa:V|mut.codon:GTA|exon.name:Exon 4|type:EXON_CODING_NON_SYNONYMOUS	geneSymbol:ZNF33B|kgId:uc001izi.1|intron.name:Intron 5|strand:+|type:INTRON
chr10	38407437	0	G	A	536.76	AC=1	AF=0.50	AN=2	DP=25	Dels=0.00	HRun=0	HaplotypeScore=0.99	MQ=58.49	MQ0=0	QD=21.47	SB=-220.24	geneSymbol:ZNF37A|wild.codon:GGT|wild.aa:G|pos.cdna:1357|kgId:uc001izk.2|position.protein:453|strand:+|mut.aa:D|mut.codon:GAT|exon.name:Exon 8|type:EXON_CODING_NON_SYNONYMOUS	geneSymbol:ZNF37A|wild.codon:GGT|wild.aa:G|pos.cdna:1357|kgId:uc001izl.2|position.protein:453|strand:+|mut.aa:D|mut.codon:GAT|exon.name:Exon 7|type:EXON_CODING_NON_SYNONYMOUS	geneSymbol:ZNF37A|wild.codon:GGT|wild.aa:G|pos.cdna:1357|kgId:uc001izm.2|position.protein:453|strand:+|mut.aa:D|mut.codon:GAT|exon.name:Exon 7|type:EXON_CODING_NON_SYNONYMOUS
chr10	43088671	0	G	A	1715.12	AC=1	AF=0.50	AN=2	DP=126	Dels=0.00	HRun=0	HaplotypeScore=4.91	MQ=56.25	MQ0=0	QD=13.61	SB=-674.62	geneSymbol:ZNF33B|kgId:uc001jad.2|intron.name:Intron 4|strand:-|type:INTRON	geneSymbol:ZNF33A|kgId:uc009xmg.1|intron.name:Intron 6|strand:-|type:INTRON	geneSymbol:ZNF33B|kgId:uc001jae.1|intron.name:Intron 6|strand:-|type:INTRON	geneSymbol:ZNF33B|wild.codon:ACG|wild.aa:T|pos.cdna:1726|kgId:uc001jaf.1|position.protein:576|strand:-|mut.aa:M|mut.codon:ATG|exon.name:Exon 5|type:EXON_CODING_NON_SYNONYMOUS	geneSymbol:ZNF33A|wild.codon:ACG|wild.aa:T|pos.cdna:1390|kgId:uc001jag.1|position.protein:464|strand:-|mut.aa:M|mut.codon:ATG|exon.name:Exon 6|type:EXON_CODING_NON_SYNONYMOUS
chr10	43596063	0	G	A	317.86	AC=1	AF=0.50	AN=2	DP=15	Dels=0.00	HRun=0	HaplotypeScore=0.00	MQ=57.47	MQ0=0	QD=21.19	SB=-155.63	geneSymbol:RET|wild.codon:CGC|wild.aa:R|pos.cdna:229|kgId:uc001jak.1|position.protein:77|strand:+|mut.aa:H|mut.codon:CAC|exon.name:Exon 2|type:EXON_CODING_NON_SYNONYMOUS	geneSymbol:RET|wild.codon:CGC|wild.aa:R|pos.cdna:229|kgId:uc001jal.2|position.protein:77|strand:+|mut.aa:H|mut.codon:CAC|exon.name:Exon 2|type:EXON_CODING_NON_SYNONYMOUS
chr10	43613908	0	A	T	507.74	AC=1	AF=0.50	AN=2	DP=46	Dels=0.00	HRun=1	HaplotypeScore=0.99	MQ=55.90	MQ0=0	QD=11.04	SB=-167.11	geneSymbol:RET|wild.codon:TAT|wild.aa:Y|pos.cdna:2371|kgId:uc001jak.1|position.protein:791|strand:+|mut.aa:F|mut.codon:TTT|exon.name:Exon 13|type:EXON_CODING_NON_SYNONYMOUS	geneSymbol:RET|wild.codon:TAT|wild.aa:Y|pos.cdna:2371|kgId:uc001jal.2|position.protein:791|strand:+|mut.aa:F|mut.codon:TTT|exon.name:Exon 13|type:EXON_CODING_NON_SYNONYMOUS	geneSymbol:RET|wild.codon:TAT|wild.aa:Y|pos.cdna:1609|kgId:uc010qez.1|position.protein:537|strand:+|mut.aa:F|mut.codon:TTT|exon.name:Exon 10|type:EXON_CODING_NON_SYNONYMOUS
chr10	43615159	0	T	C	762.45	AC=1	AF=0.50	AN=2	DP=52	Dels=0.00	HRun=1	HaplotypeScore=1.93	MQ=56.23	MQ0=0	QD=14.66	SB=-329.30	geneSymbol:RET|wild.codon:ATC|wild.aa:I|pos.cdna:2572|kgId:uc001jak.1|position.protein:858|strand:+|mut.aa:T|mut.codon:ACC|exon.name:Exon 14|type:EXON_CODING_NON_SYNONYMOUS	geneSymbol:RET|wild.codon:ATC|wild.aa:I|pos.cdna:2572|kgId:uc001jal.2|position.protein:858|strand:+|mut.aa:T|mut.codon:ACC|exon.name:Exon 14|type:EXON_CODING_NON_SYNONYMOUS	geneSymbol:RET|wild.codon:ATC|wild.aa:I|pos.cdna:1810|kgId:uc010qez.1|position.protein:604|strand:+|mut.aa:T|mut.codon:ACC|exon.name:Exon 11|type:EXON_CODING_NON_SYNONYMOUS
chr10	43659475	0	G	A	1918.02	AC=1	AF=0.50	AN=2	DP=117	Dels=0.00	HRun=0	HaplotypeScore=2.00	MQ=56.96	MQ0=0	QD=16.39	SB=-946.53	geneSymbol:CSGALNACT2|wild.codon:CGG|wild.aa:R|pos.cdna:1141|kgId:uc001jan.2|position.protein:381|strand:+|mut.aa:Q|mut.codon:CAG|exon.name:Exon 5|type:EXON_CODING_NON_SYNONYMOUS
chr10	46147471	0	C	A	474.58	AC=1	AF=0.50	AN=2	DP=48	Dels=0.00	HRun=0	HaplotypeScore=0.16	MQ=56.84	MQ0=1	QD=9.89	SB=-258.29	geneSymbol:ANUBL1|wild.codon:GGG|wild.aa:G|pos.cdna:270|kgId:uc001jcp.3|position.protein:91|strand:-|mut.aa:W|mut.codon:TGG|exon.name:Exon 4|type:EXON_CODING_NON_SYNONYMOUS	geneSymbol:ANUBL1|wild.codon:GGG|wild.aa:G|pos.cdna:270|kgId:uc001jcm.3|position.protein:91|strand:-|mut.aa:W|mut.codon:TGG|exon.name:Exon 4|type:EXON_CODING_NON_SYNONYMOUS	geneSymbol:ANUBL1|wild.codon:GGG|wild.aa:G|pos.cdna:48|kgId:uc009xmu.2|position.protein:17|strand:-|mut.aa:W|mut.codon:TGG|exon.name:Exon 5|type:EXON_CODING_NON_SYNONYMOUS	geneSymbol:ANUBL1|wild.codon:GGG|wild.aa:G|pos.cdna:48|kgId:uc001jcn.3|position.protein:17|strand:-|mut.aa:W|mut.codon:TGG|exon.name:Exon 5|type:EXON_CODING_NON_SYNONYMOUS	geneSymbol:ANUBL1|wild.codon:GGG|wild.aa:G|pos.cdna:270|kgId:uc001jco.3|position.protein:91|strand:-|mut.aa:W|mut.codon:TGG|exon.name:Exon 4|type:EXON_CODING_NON_SYNONYMOUS	geneSymbol:ANUBL1|kgId:uc001jcq.2|strand:-|exon.name:Exon 4|type:UTR5	geneSymbol:ANUBL1|wild.codon:GGG|wild.aa:G|pos.cdna:270|kgId:uc001jcr.2|position.protein:91|strand:-|mut.aa:W|mut.codon:TGG|exon.name:Exon 4|type:EXON_CODING_NON_SYNONYMOUS
chr10	49452883	0	A	G	1104.76	AC=1	AF=0.50	AN=2	DP=52	Dels=0.00	HRun=1	HaplotypeScore=2.14	MQ=56.58	MQ0=1	QD=21.25	SB=-549.71	geneSymbol:FRMPD2|kgId:uc001jgh.2|intron.name:Intron 3|strand:-|type:INTRON	geneSymbol:FRMPD2|wild.codon:TAT|wild.aa:Y|pos.cdna:318|kgId:uc001jgi.2|position.protein:107|strand:-|mut.aa:H|mut.codon:CAT|exon.name:Exon 4|type:EXON_CODING_NON_SYNONYMOUS	geneSymbol:FRMPD2|kgId:uc001jgj.2|intron.name:Intron 4|strand:-|type:INTRON
chr10	50285332	0	A	T	1345.82	AC=1	AF=0.50	AN=2	DP=65	Dels=0.00	HRun=1	HaplotypeScore=1.03	MQ=58.26	MQ0=0	QD=20.70	SB=-611.49	geneSymbol:C10orf72|wild.codon:ATC|wild.aa:I|pos.cdna:565|kgId:uc001jhf.2|position.protein:189|strand:-|mut.aa:N|mut.codon:AAC|exon.name:Exon 4|type:EXON_CODING_NON_SYNONYMOUS
chr10	50285340	0	G	T	513.21	AC=1	AF=0.50	AN=2	DP=66	Dels=0.00	HRun=0	HaplotypeScore=1.99	MQ=58.29	MQ0=0	QD=7.78	SB=-230.90	geneSymbol:C10orf72|wild.codon:TGC|wild.aa:C|pos.cdna:557|kgId:uc001jhf.2|position.protein:186|strand:-|mut.aa:*|mut.codon:TGA|exon.name:Exon 4|type:EXON_STOP_GAINED
chr10	50830196	0	G	T	398.21	AC=1	AF=0.50	AN=2	DP=51	Dels=0.00	HRun=0	HaplotypeScore=0.32	MQ=54.16	MQ0=0	QD=7.81	SB=-218.83	geneSymbol:CHAT|wild.codon:AGC|wild.aa:S|splicing:SPLICING_DONOR|pos.cdna:397|kgId:uc001jhv.1|position.protein:133|strand:+|mut.aa:I|mut.codon:ATC|exon.name:Exon 5|type:EXON_CODING_NON_SYNONYMOUS	geneSymbol:CHAT|wild.codon:AGC|wild.aa:S|splicing:SPLICING_DONOR|pos.cdna:397|kgId:uc001jhx.1|position.protein:133|strand:+|mut.aa:I|mut.codon:ATC|exon.name:Exon 6|type:EXON_CODING_NON_SYNONYMOUS	geneSymbol:CHAT|wild.codon:AGC|wild.aa:S|splicing:SPLICING_DONOR|pos.cdna:397|kgId:uc001jhy.1|position.protein:133|strand:+|mut.aa:I|mut.codon:ATC|exon.name:Exon 5|type:EXON_CODING_NON_SYNONYMOUS	geneSymbol:CHAT|wild.codon:AGC|wild.aa:S|splicing:SPLICING_DONOR|pos.cdna:397|kgId:uc001jia.2|position.protein:133|strand:+|mut.aa:I|mut.codon:ATC|exon.name:Exon 6|type:EXON_CODING_NON_SYNONYMOUS	geneSymbol:CHAT|wild.codon:AGC|wild.aa:S|splicing:SPLICING_DONOR|pos.cdna:751|kgId:uc001jhz.2|position.protein:251|strand:+|mut.aa:I|mut.codon:ATC|exon.name:Exon 5|type:EXON_CODING_NON_SYNONYMOUS	geneSymbol:CHAT|wild.codon:AGC|wild.aa:S|splicing:SPLICING_DONOR|pos.cdna:397|kgId:uc010qgs.1|position.protein:133|strand:+|mut.aa:I|mut.codon:ATC|exon.name:Exon 5|type:EXON_CODING_NON_SYNONYMOUS
chr10	51562383	0	A	T	908.56	AC=1	AF=0.50	AN=2	DP=70	Dels=0.00	HRun=0	HaplotypeScore=3.14	MQ=55.79	MQ0=0	QD=12.98	SB=-469.17	geneSymbol:PARG|kgId:uc001jih.2|intron.name:Intron 2|strand:-|type:INTRON	geneSymbol:TIMM23|kgId:uc010qha.1|intron.name:Intron 6|strand:+|type:INTRON	geneSymbol:TIMM23|kgId:uc001jin.2|intron.name:Intron 7|strand:+|type:INTRON	geneSymbol:TIMM23|kgId:uc010qhb.1|intron.name:Intron 5|strand:+|type:INTRON	geneSymbol:TIMM23|kgId:uc010qhc.1|intron.name:Intron 4|strand:+|type:INTRON	geneSymbol:MSMB|wild.codon:AGT|wild.aa:S|pos.cdna:327|kgId:uc001jiq.2|position.protein:110|strand:+|mut.aa:C|mut.codon:TGT|exon.name:Exon 4|type:EXON_CODING_NON_SYNONYMOUS	geneSymbol:MSMB|wild.codon:TCA|wild.aa:S|pos.cdna:221|kgId:uc001jir.2|position.protein:74|strand:+|mut.aa:S|mut.codon:TCT|exon.name:Exon 3|type:EXON_CODING_SYNONYMOUS
chr10	51748512	0	G	A	1176.9	AC=1	AF=0.50	AN=2	DP=135	Dels=0.00	HRun=0	HaplotypeScore=3.93	MQ=31.87	MQ0=31	QD=8.72	SB=-104.11	geneSymbol:AGAP6|wild.codon:GTC|wild.aa:V|pos.cdna:36|kgId:uc001jix.3|position.protein:13|strand:+|mut.aa:I|mut.codon:ATC|exon.name:Exon 1|type:EXON_CODING_NON_SYNONYMOUS
chr10	51974586	0	C	T	1230.45	AC=1	AF=0.50	AN=2	DP=73	Dels=0.00	HRun=0	HaplotypeScore=1.05	MQ=34.91	MQ0=4	QD=16.86	SB=-492.48	geneSymbol:ASAH2|wild.codon:GTG|wild.aa:V|pos.cdna:1056|kgId:uc001jjd.2|position.protein:353|strand:-|mut.aa:M|mut.codon:ATG|exon.name:Exon 8|type:EXON_CODING_NON_SYNONYMOUS	geneSymbol:ASAH2|wild.codon:GTG|wild.aa:V|pos.cdna:1056|kgId:uc009xos.2|position.protein:353|strand:-|mut.aa:M|mut.codon:ATG|exon.name:Exon 8|type:EXON_CODING_NON_SYNONYMOUS
chr10	55581633	0	T	A	1025.98	AC=1	AF=0.50	AN=2	DP=82	Dels=0.00	HRun=1	HaplotypeScore=1.18	MQ=57.37	MQ0=0	QD=12.51	SB=-367.71	geneSymbol:PCDH15|kgId:uc010qhq.1|intron.name:Intron 34|strand:-|type:INTRON	geneSymbol:PCDH15|kgId:uc010qhr.1|intron.name:Intron 33|strand:-|type:INTRON	geneSymbol:PCDH15|kgId:uc010qhs.1|intron.name:Intron 35|strand:-|type:INTRON	geneSymbol:PCDH15|kgId:uc010qht.1|intron.name:Intron 34|strand:-|type:INTRON	geneSymbol:PCDH15|kgId:uc010qhu.1|intron.name:Intron 33|strand:-|type:INTRON	geneSymbol:PCDH15|wild.codon:CAA|wild.aa:Q|pos.cdna:5843|kgId:uc010qhv.1|position.protein:1948|strand:-|mut.aa:H|mut.codon:CAT|exon.name:Exon 32|type:EXON_CODING_NON_SYNONYMOUS	geneSymbol:PCDH15|wild.codon:CAA|wild.aa:Q|pos.cdna:5732|kgId:uc010qhw.1|position.protein:1911|strand:-|mut.aa:H|mut.codon:CAT|exon.name:Exon 31|type:EXON_CODING_NON_SYNONYMOUS	geneSymbol:PCDH15|wild.codon:CAA|wild.aa:Q|pos.cdna:5645|kgId:uc010qhx.1|position.protein:1882|strand:-|mut.aa:H|mut.codon:CAT|exon.name:Exon 32|type:EXON_CODING_NON_SYNONYMOUS	geneSymbol:PCDH15|wild.codon:CAA|wild.aa:Q|pos.cdna:5873|kgId:uc010qhy.1|position.protein:1958|strand:-|mut.aa:H|mut.codon:CAT|exon.name:Exon 35|type:EXON_CODING_NON_SYNONYMOUS	geneSymbol:PCDH15|wild.codon:CAA|wild.aa:Q|pos.cdna:5858|kgId:uc010qhz.1|position.protein:1953|strand:-|mut.aa:H|mut.codon:CAT|exon.name:Exon 34|type:EXON_CODING_NON_SYNONYMOUS	geneSymbol:PCDH15|wild.codon:CAA|wild.aa:Q|pos.cdna:5792|kgId:uc010qia.1|position.protein:1931|strand:-|mut.aa:H|mut.codon:CAT|exon.name:Exon 33|type:EXON_CODING_NON_SYNONYMOUS	geneSymbol:PCDH15|wild.codon:CAA|wild.aa:Q|pos.cdna:5852|kgId:uc001jju.1|position.protein:1951|strand:-|mut.aa:H|mut.codon:CAT|exon.name:Exon 33|type:EXON_CODING_NON_SYNONYMOUS	geneSymbol:PCDH15|wild.codon:CAA|wild.aa:Q|pos.cdna:5783|kgId:uc010qib.1|position.protein:1928|strand:-|mut.aa:H|mut.codon:CAT|exon.name:Exon 32|type:EXON_CODING_NON_SYNONYMOUS	geneSymbol:PCDH15|wild.codon:CAA|wild.aa:Q|pos.cdna:2414|kgId:uc001jjv.1|position.protein:805|strand:-|mut.aa:H|mut.codon:CAT|exon.name:Exon 21|type:EXON_CODING_NON_SYNONYMOUS
chr10	60556247	0	G	T	502.76	AC=1	AF=0.50	AN=2	DP=40	Dels=0.00	HRun=0	HaplotypeScore=0.00	MQ=58.91	MQ0=0	QD=12.57	SB=-151.61	geneSymbol:BICC1|wild.codon:GAT|wild.aa:D|pos.cdna:1326|kgId:uc001jki.1|position.protein:443|strand:+|mut.aa:Y|mut.codon:TAT|exon.name:Exon 10|type:EXON_CODING_NON_SYNONYMOUS	geneSymbol:BICC1|wild.codon:GAT|wild.aa:D|pos.cdna:249|kgId:uc001jkj.1|position.protein:84|strand:+|mut.aa:Y|mut.codon:TAT|exon.name:Exon 2|type:EXON_CODING_NON_SYNONYMOUS
chr10	61829744	0	A	G	808.13	AC=1	AF=0.50	AN=2	DP=58	Dels=0.00	HRun=2	HaplotypeScore=1.13	MQ=57.27	MQ0=0	QD=13.93	SB=-221.22	geneSymbol:ANK3|kgId:uc001jkv.2|intron.name:Intron 4|strand:-|type:INTRON	geneSymbol:ANK3|kgId:uc001jkw.2|intron.name:Intron 14|strand:-|type:INTRON	geneSymbol:ANK3|kgId:uc009xpa.2|intron.name:Intron 14|strand:-|type:INTRON	geneSymbol:ANK3|kgId:uc001jkx.2|intron.name:Intron 16|strand:-|type:INTRON	geneSymbol:ANK3|wild.codon:TTC|wild.aa:F|pos.cdna:10894|kgId:uc001jky.2|position.protein:3632|strand:-|mut.aa:S|mut.codon:TCC|exon.name:Exon 37|type:EXON_CODING_NON_SYNONYMOUS	geneSymbol:ANK3|kgId:uc010qih.1|intron.name:Intron 37|strand:-|type:INTRON	geneSymbol:ANK3|kgId:uc001jkz.3|intron.name:Intron 37|strand:-|type:INTRON	geneSymbol:DKFZp566P0524|kgId:uc009xpb.1|intron.name:Intron 2|strand:-|type:INTRON
chr10	64573883	0	G	T	228.34	AC=1	AF=0.50	AN=2	DP=13	Dels=0.00	HRun=0	HaplotypeScore=0.58	MQ=60.00	MQ0=0	QD=17.56	SB=-70.74	geneSymbol:EGR2|wild.codon:CCT|wild.aa:P|pos.cdna:514|kgId:uc010qim.1|position.protein:172|strand:-|mut.aa:H|mut.codon:CAT|exon.name:Exon 3|type:EXON_CODING_NON_SYNONYMOUS	geneSymbol:EGR2|wild.codon:CCT|wild.aa:P|pos.cdna:364|kgId:uc010qin.1|position.protein:122|strand:-|mut.aa:H|mut.codon:CAT|exon.name:Exon 3|type:EXON_CODING_NON_SYNONYMOUS	geneSymbol:EGR2|wild.codon:CCT|wild.aa:P|pos.cdna:514|kgId:uc001jmi.2|position.protein:172|strand:-|mut.aa:H|mut.codon:CAT|exon.name:Exon 2|type:EXON_CODING_NON_SYNONYMOUS	geneSymbol:EGR2|wild.codon:CCT|wild.aa:P|pos.cdna:553|kgId:uc010qio.1|position.protein:185|strand:-|mut.aa:H|mut.codon:CAT|exon.name:Exon 3|type:EXON_CODING_NON_SYNONYMOUS	geneSymbol:EGR2|wild.codon:CCT|wild.aa:P|pos.cdna:514|kgId:uc009xph.2|position.protein:172|strand:-|mut.aa:H|mut.codon:CAT|exon.name:Exon 4|type:EXON_CODING_NON_SYNONYMOUS
chr10	64950679	0	G	A	885.72	AC=1	AF=0.50	AN=2	DP=58	Dels=0.00	HRun=0	HaplotypeScore=0.97	MQ=58.27	MQ0=0	QD=15.27	SB=-286.80	geneSymbol:JMJD1C|wild.codon:GCC|wild.aa:A|pos.cdna:5554|kgId:uc001jml.2|position.protein:1852|strand:-|mut.aa:V|mut.codon:GTC|exon.name:Exon 14|type:EXON_CODING_NON_SYNONYMOUS	geneSymbol:JMJD1C|wild.codon:GCC|wild.aa:A|pos.cdna:5401|kgId:uc001jmm.2|position.protein:1801|strand:-|mut.aa:V|mut.codon:GTC|exon.name:Exon 16|type:EXON_CODING_NON_SYNONYMOUS	geneSymbol:JMJD1C|wild.codon:GCC|wild.aa:A|pos.cdna:5719|kgId:uc010qiq.1|position.protein:1907|strand:-|mut.aa:V|mut.codon:GTC|exon.name:Exon 16|type:EXON_CODING_NON_SYNONYMOUS	geneSymbol:JMJD1C|wild.codon:GCC|wild.aa:A|pos.cdna:5719|kgId:uc009xpi.2|position.protein:1907|strand:-|mut.aa:V|mut.codon:GTC|exon.name:Exon 18|type:EXON_CODING_NON_SYNONYMOUS	geneSymbol:JMJD1C|wild.codon:GCC|wild.aa:A|pos.cdna:6265|kgId:uc001jmn.2|position.protein:2089|strand:-|mut.aa:V|mut.codon:GTC|exon.name:Exon 17|type:EXON_CODING_NON_SYNONYMOUS	geneSymbol:KIAA1380|kgId:uc009xpj.1|strand:-|exon.name:Exon 13|type:UTR5	geneSymbol:KIAA1380|kgId:uc001jmo.2|strand:-|exon.name:Exon 1|type:UTR5
chr10	70097031	0	T	C	3158.13	AC=1	AF=0.50	AN=2	DP=189	Dels=0.01	HRun=0	HaplotypeScore=10.94	MQ=57.28	MQ0=0	QD=16.71	SB=-1529.90	geneSymbol:HNRNPH3|wild.codon:GTA|wild.aa:V|pos.cdna:52|kgId:uc001jnw.3|position.protein:18|strand:+|mut.aa:A|mut.codon:GCA|exon.name:Exon 2|type:EXON_CODING_NON_SYNONYMOUS	geneSymbol:HNRNPH3|wild.codon:GTA|wild.aa:V|pos.cdna:52|kgId:uc001jnx.3|position.protein:18|strand:+|mut.aa:A|mut.codon:GCA|exon.name:Exon 2|type:EXON_CODING_NON_SYNONYMOUS	geneSymbol:HNRPH3|kgId:uc009xpu.2|strand:+|exon.name:Exon 2|type:UTR5	geneSymbol:DKFZp586F0222|wild.codon:GTA|wild.aa:V|pos.cdna:52|kgId:uc010qiv.1|position.protein:18|strand:+|mut.aa:A|mut.codon:GCA|exon.name:Exon 2|type:EXON_CODING_NON_SYNONYMOUS
chr10	70098966	0	G	T	1302.35	AC=1	AF=0.50	AN=2	DP=86	Dels=0.00	HRun=0	HaplotypeScore=1.05	MQ=57.80	MQ0=0	QD=15.14	SB=-468.97	geneSymbol:HNRNPH3|wild.codon:AGA|wild.aa:R|pos.cdna:505|kgId:uc001jnw.3|position.protein:169|strand:+|mut.aa:I|mut.codon:ATA|exon.name:Exon 5|type:EXON_CODING_NON_SYNONYMOUS	geneSymbol:HNRNPH3|wild.codon:AGA|wild.aa:R|pos.cdna:460|kgId:uc001jnx.3|position.protein:154|strand:+|mut.aa:I|mut.codon:ATA|exon.name:Exon 5|type:EXON_CODING_NON_SYNONYMOUS	geneSymbol:HNRPH3|wild.codon:AGA|wild.aa:R|pos.cdna:112|kgId:uc009xpu.2|position.protein:38|strand:+|mut.aa:I|mut.codon:ATA|exon.name:Exon 3|type:EXON_CODING_NON_SYNONYMOUS	geneSymbol:DKFZp586F0222|wild.codon:AGA|wild.aa:R|pos.cdna:181|kgId:uc010qiv.1|position.protein:61|strand:+|mut.aa:I|mut.codon:ATA|exon.name:Exon 3|type:EXON_CODING_NON_SYNONYMOUS	geneSymbol:HNRNPH3|wild.codon:AGA|wild.aa:R|pos.cdna:358|kgId:uc001jny.3|position.protein:120|strand:+|mut.aa:I|mut.codon:ATA|exon.name:Exon 3|type:EXON_CODING_NON_SYNONYMOUS
chr10	70404981	0	G	A	1728.78	AC=1	AF=0.50	AN=2	DP=116	Dels=0.00	HRun=0	HaplotypeScore=5.94	MQ=58.46	MQ0=0	QD=14.90	SB=-711.16	geneSymbol:TET1|wild.codon:TGC|wild.aa:C|pos.cdna:2494|kgId:uc001jok.3|position.protein:832|strand:+|mut.aa:Y|mut.codon:TAC|exon.name:Exon 4|type:EXON_CODING_NON_SYNONYMOUS
chr10	70405439	0	G	T	599.8	AC=1	AF=0.50	AN=2	DP=44	Dels=0.00	HRun=0	HaplotypeScore=4.81	MQ=56.69	MQ0=0	QD=13.63	SB=-251.63	geneSymbol:TET1|wild.codon:GCT|wild.aa:A|pos.cdna:2952|kgId:uc001jok.3|position.protein:985|strand:+|mut.aa:S|mut.codon:TCT|exon.name:Exon 4|type:EXON_CODING_NON_SYNONYMOUS
chr10	70513670	0	T	C	2226	AC=1	AF=0.50	AN=2	DP=139	Dels=0.00	HRun=1	HaplotypeScore=3.34	MQ=58.84	MQ0=0	QD=16.01	SB=-1021.09	geneSymbol:CCAR1|kgId:uc001jol.1|strand:+|type:UTR3	geneSymbol:CCAR1|wild.codon:TTT|wild.aa:F|pos.cdna:594|kgId:uc001jom.1|position.protein:199|strand:+|mut.aa:L|mut.codon:CTT|exon.name:Exon 9|type:EXON_CODING_NON_SYNONYMOUS	geneSymbol:CCAR1|wild.codon:TTT|wild.aa:F|pos.cdna:1101|kgId:uc009xpx.1|position.protein:368|strand:+|mut.aa:L|mut.codon:CTT|exon.name:Exon 9|type:EXON_CODING_NON_SYNONYMOUS	geneSymbol:CCAR1|wild.codon:TTT|wild.aa:F|pos.cdna:1017|kgId:uc001jon.1|position.protein:340|strand:+|mut.aa:L|mut.codon:CTT|exon.name:Exon 9|type:EXON_CODING_NON_SYNONYMOUS	geneSymbol:CCAR1|wild.codon:TTT|wild.aa:F|pos.cdna:1134|kgId:uc010qiz.1|position.protein:379|strand:+|mut.aa:L|mut.codon:CTT|exon.name:Exon 10|type:EXON_CODING_NON_SYNONYMOUS	geneSymbol:CCAR1|wild.codon:TTT|wild.aa:F|pos.cdna:1179|kgId:uc001joo.2|position.protein:394|strand:+|mut.aa:L|mut.codon:CTT|exon.name:Exon 11|type:EXON_CODING_NON_SYNONYMOUS	geneSymbol:CCAR1|wild.codon:TTT|wild.aa:F|pos.cdna:1134|kgId:uc010qja.1|position.protein:379|strand:+|mut.aa:L|mut.codon:CTT|exon.name:Exon 10|type:EXON_CODING_NON_SYNONYMOUS	geneSymbol:CCAR1|kgId:uc010qjb.1|strand:+|type:UTR3
chr10	70516035	0	G	A	1089.54	AC=1	AF=0.50	AN=2	DP=68	Dels=0.00	HRun=0	HaplotypeScore=1.78	MQ=57.77	MQ0=0	QD=16.02	SB=-407.95	geneSymbol:CCAR1|kgId:uc001jol.1|intron.name:Intron 13|strand:+|type:INTRON	geneSymbol:CCAR1|wild.codon:CGT|wild.aa:R|pos.cdna:1045|kgId:uc001jom.1|position.protein:349|strand:+|mut.aa:H|mut.codon:CAT|exon.name:Exon 12|type:EXON_CODING_NON_SYNONYMOUS	geneSymbol:CCAR1|wild.codon:CGT|wild.aa:R|pos.cdna:1552|kgId:uc009xpx.1|position.protein:518|strand:+|mut.aa:H|mut.codon:CAT|exon.name:Exon 12|type:EXON_CODING_NON_SYNONYMOUS	geneSymbol:CCAR1|wild.codon:CGT|wild.aa:R|pos.cdna:1468|kgId:uc001jon.1|position.protein:490|strand:+|mut.aa:H|mut.codon:CAT|exon.name:Exon 12|type:EXON_CODING_NON_SYNONYMOUS	geneSymbol:CCAR1|wild.codon:CGT|wild.aa:R|pos.cdna:1585|kgId:uc010qiz.1|position.protein:529|strand:+|mut.aa:H|mut.codon:CAT|exon.name:Exon 13|type:EXON_CODING_NON_SYNONYMOUS	geneSymbol:CCAR1|wild.codon:CGT|wild.aa:R|pos.cdna:1630|kgId:uc001joo.2|position.protein:544|strand:+|mut.aa:H|mut.codon:CAT|exon.name:Exon 14|type:EXON_CODING_NON_SYNONYMOUS	geneSymbol:CCAR1|wild.codon:CGT|wild.aa:R|pos.cdna:1585|kgId:uc010qja.1|position.protein:529|strand:+|mut.aa:H|mut.codon:CAT|exon.name:Exon 13|type:EXON_CODING_NON_SYNONYMOUS	geneSymbol:CCAR1|kgId:uc010qjb.1|intron.name:Intron 13|strand:+|type:INTRON
chr10	70694000	0	A	T	640.02	AC=1	AF=0.50	AN=2	DP=55	Dels=0.00	HRun=2	HaplotypeScore=7.84	MQ=57.03	MQ0=0	QD=11.64	SB=-333.62	geneSymbol:DKFZp761E0323|wild.codon:ATT|wild.aa:I|pos.cdna:1284|kgId:uc010qjc.1|position.protein:429|strand:+|mut.aa:F|mut.codon:TTT|exon.name:Exon 9|type:EXON_CODING_NON_SYNONYMOUS	geneSymbol:DDX50|wild.codon:ATT|wild.aa:I|pos.cdna:1284|kgId:uc001jou.2|position.protein:429|strand:+|mut.aa:F|mut.codon:TTT|exon.name:Exon 9|type:EXON_CODING_NON_SYNONYMOUS
chr10	70695821	0	C	A	342.05	AC=1	AF=0.50	AN=2	DP=36	Dels=0.00	HRun=1	HaplotypeScore=1.38	MQ=57.90	MQ0=0	QD=9.50	SB=-192.55	geneSymbol:DKFZp761E0323|wild.codon:AGC|wild.aa:S|pos.cdna:1580|kgId:uc010qjc.1|position.protein:527|strand:+|mut.aa:R|mut.codon:AGA|exon.name:Exon 11|type:EXON_CODING_NON_SYNONYMOUS	geneSymbol:DDX50|wild.codon:AGC|wild.aa:S|pos.cdna:1580|kgId:uc001jou.2|position.protein:527|strand:+|mut.aa:R|mut.codon:AGA|exon.name:Exon 11|type:EXON_CODING_NON_SYNONYMOUS
chr10	75393754	0	G	A	569.31	AC=1	AF=0.50	AN=2	DP=47	Dels=0.00	HRun=0	HaplotypeScore=1.44	MQ=58.80	MQ0=0	QD=12.11	SB=-159.80	geneSymbol:MYOZ1|wild.codon:GCC|wild.aa:A|pos.cdna:571|kgId:uc001jur.2|position.protein:191|strand:-|mut.aa:V|mut.codon:GTC|exon.name:Exon 5|type:EXON_CODING_NON_SYNONYMOUS
chr10	75525567	0	A	C	2015.05	AC=1	AF=0.50	AN=2	DP=162	Dels=0.01	HRun=7	HaplotypeScore=35.78	MQ=57.34	MQ0=0	QD=12.44	SB=-575.49	geneSymbol:SEC24C|kgId:uc010qkn.1|intron.name:Intron 5|strand:+|type:INTRON	geneSymbol:SEC24C|wild.codon:CAG|wild.aa:Q|pos.cdna:949|kgId:uc009xrj.1|position.protein:317|strand:+|mut.aa:P|mut.codon:CCG|exon.name:Exon 9|type:EXON_CODING_NON_SYNONYMOUS	geneSymbol:SEC24C|wild.codon:CAG|wild.aa:Q|pos.cdna:1375|kgId:uc001juw.2|position.protein:459|strand:+|mut.aa:P|mut.codon:CCG|exon.name:Exon 11|type:EXON_CODING_NON_SYNONYMOUS	geneSymbol:SEC24C|wild.codon:CAG|wild.aa:Q|pos.cdna:1375|kgId:uc001jux.2|position.protein:459|strand:+|mut.aa:P|mut.codon:CCG|exon.name:Exon 10|type:EXON_CODING_NON_SYNONYMOUS	geneSymbol:SEC24C|wild.codon:CAG|wild.aa:Q|pos.cdna:1018|kgId:uc010qko.1|position.protein:340|strand:+|mut.aa:P|mut.codon:CCG|exon.name:Exon 10|type:EXON_CODING_NON_SYNONYMOUS	geneSymbol:SEC24C|kgId:uc010qkp.1|intron.name:Intron 2|strand:+|type:INTRON	geneSymbol:SEC24C|kgId:uc010qkq.1|intron.name:Intron 1|strand:+|type:INTRON
chr10	75574985	0	G	A	650.07	AC=1	AF=0.50	AN=2	DP=55	Dels=0.00	HRun=0	HaplotypeScore=1.31	MQ=56.78	MQ0=0	QD=11.82	SB=-226.08	geneSymbol:CAMK2G|wild.codon:CCT|wild.aa:P|pos.cdna:1458|kgId:uc001jvm.1|position.protein:487|strand:-|mut.aa:S|mut.codon:TCT|exon.name:Exon 20|type:EXON_CODING_NON_SYNONYMOUS	geneSymbol:CAMK2G|wild.codon:CCT|wild.aa:P|pos.cdna:1371|kgId:uc001jvo.1|position.protein:458|strand:-|mut.aa:S|mut.codon:TCT|exon.name:Exon 20|type:EXON_CODING_NON_SYNONYMOUS	geneSymbol:CAMK2G|wild.codon:CCT|wild.aa:P|pos.cdna:1344|kgId:uc001jvp.1|position.protein:449|strand:-|mut.aa:S|mut.codon:TCT|exon.name:Exon 19|type:EXON_CODING_NON_SYNONYMOUS	geneSymbol:CAMK2G|wild.codon:CCT|wild.aa:P|pos.cdna:1302|kgId:uc001jvq.1|position.protein:435|strand:-|mut.aa:S|mut.codon:TCT|exon.name:Exon 19|type:EXON_CODING_NON_SYNONYMOUS	geneSymbol:CAMK2G|wild.codon:CCT|wild.aa:P|pos.cdna:1275|kgId:uc001jvr.1|position.protein:426|strand:-|mut.aa:S|mut.codon:TCT|exon.name:Exon 18|type:EXON_CODING_NON_SYNONYMOUS	geneSymbol:CAMK2G|wild.codon:CCT|wild.aa:P|pos.cdna:1407|kgId:uc001jvs.1|position.protein:470|strand:-|mut.aa:S|mut.codon:TCT|exon.name:Exon 20|type:EXON_CODING_NON_SYNONYMOUS	geneSymbol:CAMK2G|kgId:uc001jvt.1|strand:-|exon.name:Exon 21|type:UTR5	geneSymbol:CAMK2G|wild.codon:CCT|wild.aa:P|pos.cdna:1278|kgId:uc001jvu.1|position.protein:427|strand:-|mut.aa:S|mut.codon:TCT|exon.name:Exon 18|type:EXON_CODING_NON_SYNONYMOUS	geneSymbol:CAMK2G|wild.codon:CCT|wild.aa:P|pos.cdna:225|kgId:uc009xrp.1|position.protein:76|strand:-|mut.aa:S|mut.codon:TCT|exon.name:Exon 9|type:EXON_CODING_NON_SYNONYMOUS
chr10	75607006	0	C	T	1022.6	AC=1	AF=0.50	AN=2	DP=88	Dels=0.00	HRun=0	HaplotypeScore=2.91	MQ=57.41	MQ0=0	QD=11.62	SB=-515.04	geneSymbol:CAMK2G|wild.codon:GCT|wild.aa:A|pos.cdna:795|kgId:uc001jvm.1|position.protein:266|strand:-|mut.aa:T|mut.codon:ACT|exon.name:Exon 10|type:EXON_CODING_NON_SYNONYMOUS	geneSymbol:CAMK2G|wild.codon:GCT|wild.aa:A|pos.cdna:795|kgId:uc001jvo.1|position.protein:266|strand:-|mut.aa:T|mut.codon:ACT|exon.name:Exon 10|type:EXON_CODING_NON_SYNONYMOUS	geneSymbol:CAMK2G|wild.codon:GCT|wild.aa:A|pos.cdna:795|kgId:uc001jvp.1|position.protein:266|strand:-|mut.aa:T|mut.codon:ACT|exon.name:Exon 10|type:EXON_CODING_NON_SYNONYMOUS	geneSymbol:CAMK2G|wild.codon:GCT|wild.aa:A|pos.cdna:795|kgId:uc001jvq.1|position.protein:266|strand:-|mut.aa:T|mut.codon:ACT|exon.name:Exon 10|type:EXON_CODING_NON_SYNONYMOUS	geneSymbol:CAMK2G|wild.codon:GCT|wild.aa:A|pos.cdna:795|kgId:uc001jvr.1|position.protein:266|strand:-|mut.aa:T|mut.codon:ACT|exon.name:Exon 10|type:EXON_CODING_NON_SYNONYMOUS	geneSymbol:CAMK2G|wild.codon:GCT|wild.aa:A|pos.cdna:795|kgId:uc001jvs.1|position.protein:266|strand:-|mut.aa:T|mut.codon:ACT|exon.name:Exon 10|type:EXON_CODING_NON_SYNONYMOUS	geneSymbol:CAMK2G|kgId:uc001jvt.1|strand:-|exon.name:Exon 9|type:UTR5	geneSymbol:CAMK2G|wild.codon:GCT|wild.aa:A|pos.cdna:729|kgId:uc001jvu.1|position.protein:244|strand:-|mut.aa:T|mut.codon:ACT|exon.name:Exon 9|type:EXON_CODING_NON_SYNONYMOUS	geneSymbol:CAMK2G|wild.codon:GCT|wild.aa:A|pos.cdna:771|kgId:uc001jvv.1|position.protein:258|strand:-|mut.aa:T|mut.codon:ACT|exon.name:Exon 10|type:EXON_CODING_NON_SYNONYMOUS	geneSymbol:CAMK2G|kgId:uc010qkv.1|intron.name:Intron 4|strand:-|type:INTRON
chr10	75896420	0	T	C	372.12	AC=1	AF=0.50	AN=2	DP=39	Dels=0.00	HRun=0	HaplotypeScore=0.00	MQ=57.57	MQ0=0	QD=9.54	SB=-210.58	geneSymbol:AP3M1|wild.codon:ATT|wild.aa:I|pos.cdna:414|kgId:uc001jwf.2|position.protein:139|strand:-|mut.aa:V|mut.codon:GTT|exon.name:Exon 3|type:EXON_CODING_NON_SYNONYMOUS	geneSymbol:AP3M1|wild.codon:ATT|wild.aa:I|pos.cdna:414|kgId:uc001jwg.2|position.protein:139|strand:-|mut.aa:V|mut.codon:GTT|exon.name:Exon 4|type:EXON_CODING_NON_SYNONYMOUS	geneSymbol:AP3M1|wild.codon:ATT|wild.aa:I|pos.cdna:414|kgId:uc001jwh.2|position.protein:139|strand:-|mut.aa:V|mut.codon:GTT|exon.name:Exon 3|type:EXON_CODING_NON_SYNONYMOUS	geneSymbol:AP3M1|kgId:uc010qla.1|intron.name:Intron 4|strand:-|type:INTRON
chr10	76789938	0	G	A	960.59	AC=1	AF=0.50	AN=2	DP=59	Dels=0.00	HRun=1	HaplotypeScore=2.88	MQ=57.97	MQ0=0	QD=16.28	SB=-390.90	geneSymbol:MYST4|wild.codon:GAG|wild.aa:E|pos.cdna:5355|kgId:uc001jwn.1|position.protein:1786|strand:+|mut.aa:K|mut.codon:AAG|exon.name:Exon 18|type:EXON_CODING_NON_SYNONYMOUS	geneSymbol:MYST4|wild.codon:GAG|wild.aa:E|pos.cdna:4479|kgId:uc001jwo.1|position.protein:1494|strand:+|mut.aa:K|mut.codon:AAG|exon.name:Exon 17|type:EXON_CODING_NON_SYNONYMOUS	geneSymbol:MYST4|wild.codon:GAG|wild.aa:E|pos.cdna:4806|kgId:uc001jwp.1|position.protein:1603|strand:+|mut.aa:K|mut.codon:AAG|exon.name:Exon 17|type:EXON_CODING_NON_SYNONYMOUS
chr10	88417842	0	G	T	134.86	AC=1	AF=0.50	AN=2	DP=14	Dels=0.00	HRun=0	HaplotypeScore=0.00	MQ=60.00	MQ0=0	QD=9.63	SB=-91.10	geneSymbol:OPN4|wild.codon:AGC|wild.aa:S|pos.cdna:376|kgId:uc001kdp.2|position.protein:126|strand:+|mut.aa:I|mut.codon:ATC|exon.name:Exon 4|type:EXON_CODING_NON_SYNONYMOUS	geneSymbol:OPN4|wild.codon:AGC|wild.aa:S|pos.cdna:343|kgId:uc001kdq.2|position.protein:115|strand:+|mut.aa:I|mut.codon:ATC|exon.name:Exon 3|type:EXON_CODING_NON_SYNONYMOUS	geneSymbol:OPN4|wild.codon:AGC|wild.aa:S|pos.cdna:376|kgId:uc010qmk.1|position.protein:126|strand:+|mut.aa:I|mut.codon:ATC|exon.name:Exon 4|type:EXON_CODING_NON_SYNONYMOUS
chr10	93668051	0	C	G	777.56	AC=1	AF=0.50	AN=2	DP=41	Dels=0.00	HRun=3	HaplotypeScore=2.06	MQ=58.40	MQ0=0	QD=18.96	SB=-390.49	geneSymbol:FGFBP3|wild.codon:GAC|wild.aa:D|pos.cdna:675|kgId:uc001khq.3|position.protein:226|strand:-|mut.aa:H|mut.codon:CAC|exon.name:Exon 2|type:EXON_CODING_NON_SYNONYMOUS
chr10	94733988	0	C	A	349.47	AC=1	AF=0.50	AN=2	DP=23	Dels=0.00	HRun=0	HaplotypeScore=1.00	MQ=56.39	MQ0=0	QD=15.19	SB=-92.10	geneSymbol:EXOC6|wild.codon:CCT|wild.aa:P|splicing:SPLICING_DONOR|pos.cdna:1999|kgId:uc010qnr.1|position.protein:667|strand:+|mut.aa:H|mut.codon:CAT|exon.name:Exon 19|type:EXON_CODING_NON_SYNONYMOUS	geneSymbol:EXOC6|wild.codon:CCT|wild.aa:P|splicing:SPLICING_DONOR|pos.cdna:1936|kgId:uc001kie.2|position.protein:646|strand:+|mut.aa:H|mut.codon:CAT|exon.name:Exon 18|type:EXON_CODING_NON_SYNONYMOUS	geneSymbol:EXOC6|wild.codon:CCT|wild.aa:P|splicing:SPLICING_DONOR|pos.cdna:1951|kgId:uc001kig.2|position.protein:651|strand:+|mut.aa:H|mut.codon:CAT|exon.name:Exon 18|type:EXON_CODING_NON_SYNONYMOUS	geneSymbol:EXOC6|wild.codon:CCT|wild.aa:P|splicing:SPLICING_DONOR|pos.cdna:1948|kgId:uc009xub.2|position.protein:650|strand:+|mut.aa:H|mut.codon:CAT|exon.name:Exon 18|type:EXON_CODING_NON_SYNONYMOUS	geneSymbol:EXOC6|wild.codon:CCT|wild.aa:P|splicing:SPLICING_DONOR|pos.cdna:1642|kgId:uc009xuc.2|position.protein:548|strand:+|mut.aa:H|mut.codon:CAT|exon.name:Exon 14|type:EXON_CODING_NON_SYNONYMOUS	geneSymbol:EXOC6|kgId:uc001kih.2|strand:+|type:UTR3	geneSymbol:EXOC6|wild.codon:CCT|wild.aa:P|splicing:SPLICING_DONOR|pos.cdna:673|kgId:uc001kii.2|position.protein:225|strand:+|mut.aa:H|mut.codon:CAT|exon.name:Exon 5|type:EXON_CODING_NON_SYNONYMOUS
chr10	95072791	0	C	T	736.91	AC=1	AF=0.50	AN=2	DP=36	Dels=0.00	HRun=0	HaplotypeScore=0.16	MQ=59.48	MQ0=0	QD=20.47	SB=-182.26	geneSymbol:KIAA1207|kgId:uc009xue.2|strand:-|exon.name:Exon 32|type:UTR5	geneSymbol:MYOF|wild.codon:GCC|wild.aa:A|pos.cdna:5874|kgId:uc001kin.2|position.protein:1959|strand:-|mut.aa:T|mut.codon:ACC|exon.name:Exon 51|type:EXON_CODING_NON_SYNONYMOUS	geneSymbol:MYOF|wild.codon:GCC|wild.aa:A|pos.cdna:5835|kgId:uc001kio.2|position.protein:1946|strand:-|mut.aa:T|mut.codon:ACC|exon.name:Exon 50|type:EXON_CODING_NON_SYNONYMOUS
chr10	95097652	0	A	T	1339.99	AC=1	AF=0.50	AN=2	DP=89	Dels=0.00	HRun=0	HaplotypeScore=1.36	MQ=57.37	MQ0=0	QD=15.06	SB=-525.93	geneSymbol:KIAA1207|kgId:uc009xue.2|strand:-|exon.name:Exon 22|type:UTR5	geneSymbol:MYOF|wild.codon:TGG|wild.aa:W|pos.cdna:4356|kgId:uc001kin.2|position.protein:1453|strand:-|mut.aa:R|mut.codon:AGG|exon.name:Exon 40|type:EXON_CODING_NON_SYNONYMOUS	geneSymbol:MYOF|wild.codon:TGG|wild.aa:W|pos.cdna:4317|kgId:uc001kio.2|position.protein:1440|strand:-|mut.aa:R|mut.codon:AGG|exon.name:Exon 39|type:EXON_CODING_NON_SYNONYMOUS
chr10	97028617	0	G	A	1315.32	AC=1	AF=0.50	AN=2	DP=71	Dels=0.00	HRun=1	HaplotypeScore=1.49	MQ=59.35	MQ0=0	QD=18.53	SB=-274.19	geneSymbol:PDLIM1|wild.codon:TCT|wild.aa:S|pos.cdna:250|kgId:uc001kkh.2|position.protein:84|strand:-|mut.aa:F|mut.codon:TTT|exon.name:Exon 3|type:EXON_CODING_NON_SYNONYMOUS	geneSymbol:PDLIM1|wild.codon:TCT|wild.aa:S|pos.cdna:250|kgId:uc001kki.2|position.protein:84|strand:-|mut.aa:F|mut.codon:TTT|exon.name:Exon 3|type:EXON_CODING_NON_SYNONYMOUS	geneSymbol:PDLIM1|wild.codon:TCT|wild.aa:S|pos.cdna:250|kgId:uc009xuv.2|position.protein:84|strand:-|mut.aa:F|mut.codon:TTT|exon.name:Exon 3|type:EXON_CODING_NON_SYNONYMOUS	geneSymbol:PDLIM1|wild.codon:TCT|wild.aa:S|pos.cdna:250|kgId:uc001kkj.1|position.protein:84|strand:-|mut.aa:F|mut.codon:TTT|exon.name:Exon 3|type:EXON_CODING_NON_SYNONYMOUS
chr10	97380889	0	G	A	529.28	AC=1	AF=0.50	AN=2	DP=40	Dels=0.00	HRun=0	HaplotypeScore=1.86	MQ=58.99	MQ0=0	QD=13.23	SB=-203.91	geneSymbol:ALDH18A1|wild.codon:CGC|wild.aa:R|pos.cdna:1359|kgId:uc001kky.2|position.protein:454|strand:-|mut.aa:C|mut.codon:TGC|exon.name:Exon 12|type:EXON_CODING_NON_SYNONYMOUS	geneSymbol:ALDH18A1|wild.codon:CGC|wild.aa:R|pos.cdna:1365|kgId:uc001kkz.2|position.protein:456|strand:-|mut.aa:C|mut.codon:TGC|exon.name:Exon 12|type:EXON_CODING_NON_SYNONYMOUS	geneSymbol:ALDH18A1|wild.codon:CGC|wild.aa:R|pos.cdna:1032|kgId:uc010qog.1|position.protein:345|strand:-|mut.aa:C|mut.codon:TGC|exon.name:Exon 11|type:EXON_CODING_NON_SYNONYMOUS	geneSymbol:ALDH18A1|wild.codon:CGC|wild.aa:R|pos.cdna:729|kgId:uc010qoh.1|position.protein:244|strand:-|mut.aa:C|mut.codon:TGC|exon.name:Exon 9|type:EXON_CODING_NON_SYNONYMOUS
chr10	99211985	0	C	A	1318.59	AC=1	AF=0.50	AN=2	DP=95	Dels=0.00	HRun=0	HaplotypeScore=0.16	MQ=57.63	MQ0=1	QD=13.88	SB=-541.64	geneSymbol:ZDHHC16|wild.codon:CTG|wild.aa:L|pos.cdna:381|kgId:uc001knj.2|position.protein:128|strand:+|mut.aa:M|mut.codon:ATG|exon.name:Exon 4|type:EXON_CODING_NON_SYNONYMOUS	geneSymbol:ZDHHC16|wild.codon:CTG|wild.aa:L|pos.cdna:381|kgId:uc001knp.2|position.protein:128|strand:+|mut.aa:M|mut.codon:ATG|exon.name:Exon 3|type:EXON_CODING_NON_SYNONYMOUS	geneSymbol:ZDHHC16|wild.codon:CTG|wild.aa:L|pos.cdna:381|kgId:uc001knk.2|position.protein:128|strand:+|mut.aa:M|mut.codon:ATG|exon.name:Exon 3|type:EXON_CODING_NON_SYNONYMOUS	geneSymbol:ZDHHC16|wild.codon:CTG|wild.aa:L|pos.cdna:381|kgId:uc001knl.2|position.protein:128|strand:+|mut.aa:M|mut.codon:ATG|exon.name:Exon 3|type:EXON_CODING_NON_SYNONYMOUS	geneSymbol:ZDHHC16|kgId:uc001knm.2|intron.name:Intron 2|strand:+|type:INTRON	geneSymbol:ZDHHC16|wild.codon:CTG|wild.aa:L|pos.cdna:381|kgId:uc001knn.2|position.protein:128|strand:+|mut.aa:M|mut.codon:ATG|exon.name:Exon 3|type:EXON_CODING_NON_SYNONYMOUS	geneSymbol:ZDHHC16|wild.codon:CTG|wild.aa:L|pos.cdna:381|kgId:uc010qow.1|position.protein:128|strand:+|mut.aa:M|mut.codon:ATG|exon.name:Exon 4|type:EXON_CODING_NON_SYNONYMOUS	geneSymbol:ZDHHC16|kgId:uc009xvq.2|strand:+|type:UTR3	geneSymbol:ZDHHC16|wild.codon:CTG|wild.aa:L|pos.cdna:381|kgId:uc001kno.2|position.protein:128|strand:+|mut.aa:M|mut.codon:ATG|exon.name:Exon 3|type:EXON_CODING_NON_SYNONYMOUS	geneSymbol:ZDHHC16|wild.codon:CTG|wild.aa:L|pos.cdna:381|kgId:uc009xvr.2|position.protein:128|strand:+|mut.aa:M|mut.codon:ATG|exon.name:Exon 2|type:EXON_CODING_NON_SYNONYMOUS
chr10	99215731	0	G	T	1289.28	AC=1	AF=0.50	AN=2	DP=89	Dels=0.00	HRun=1	HaplotypeScore=2.57	MQ=55.34	MQ0=0	QD=14.49	SB=-300.65	geneSymbol:ZDHHC16|wild.codon:GTA|wild.aa:V|splicing:SPLICING_ACCEPTOR|pos.cdna:948|kgId:uc001knj.2|position.protein:317|strand:+|mut.aa:L|mut.codon:TTA|exon.name:Exon 11|type:EXON_CODING_NON_SYNONYMOUS	geneSymbol:ZDHHC16|wild.codon:GTA|wild.aa:V|splicing:SPLICING_ACCEPTOR|pos.cdna:738|kgId:uc001knp.2|position.protein:247|strand:+|mut.aa:L|mut.codon:TTA|exon.name:Exon 7|type:EXON_CODING_NON_SYNONYMOUS	geneSymbol:ZDHHC16|wild.codon:GTA|wild.aa:V|splicing:SPLICING_ACCEPTOR|pos.cdna:948|kgId:uc001knk.2|position.protein:317|strand:+|mut.aa:L|mut.codon:TTA|exon.name:Exon 10|type:EXON_CODING_NON_SYNONYMOUS	geneSymbol:ZDHHC16|wild.codon:GTA|wild.aa:V|splicing:SPLICING_ACCEPTOR|pos.cdna:900|kgId:uc001knl.2|position.protein:301|strand:+|mut.aa:L|mut.codon:TTA|exon.name:Exon 9|type:EXON_CODING_NON_SYNONYMOUS	geneSymbol:ZDHHC16|wild.codon:GTA|wild.aa:V|splicing:SPLICING_ACCEPTOR|pos.cdna:705|kgId:uc001knm.2|position.protein:236|strand:+|mut.aa:L|mut.codon:TTA|exon.name:Exon 8|type:EXON_CODING_NON_SYNONYMOUS	geneSymbol:ZDHHC16|wild.codon:GTA|wild.aa:V|splicing:SPLICING_ACCEPTOR|pos.cdna:831|kgId:uc001knn.2|position.protein:278|strand:+|mut.aa:L|mut.codon:TTA|exon.name:Exon 9|type:EXON_CODING_NON_SYNONYMOUS	geneSymbol:ZDHHC16|wild.codon:GTA|wild.aa:V|splicing:SPLICING_ACCEPTOR|pos.cdna:894|kgId:uc010qow.1|position.protein:299|strand:+|mut.aa:L|mut.codon:TTA|exon.name:Exon 11|type:EXON_CODING_NON_SYNONYMOUS	geneSymbol:ZDHHC16|kgId:uc009xvq.2|strand:+|exon.name:Exon 9|type:UTR3	geneSymbol:ZDHHC16|wild.codon:GTA|wild.aa:V|splicing:SPLICING_ACCEPTOR|pos.cdna:846|kgId:uc001kno.2|position.protein:283|strand:+|mut.aa:L|mut.codon:TTA|exon.name:Exon 9|type:EXON_CODING_NON_SYNONYMOUS	geneSymbol:ZDHHC16|wild.codon:GTA|wild.aa:V|splicing:SPLICING_ACCEPTOR|pos.cdna:921|kgId:uc009xvr.2|position.protein:308|strand:+|mut.aa:L|mut.codon:TTA|exon.name:Exon 8|type:EXON_CODING_NON_SYNONYMOUS
chr10	100144719	0	T	C	153.93	AC=1	AF=0.50	AN=2	DP=12	Dels=0.00	HRun=1	HaplotypeScore=0.58	MQ=52.61	MQ0=0	QD=12.83	SB=-33.93	geneSymbol:C10orf33|kgId:uc001kpb.2|strand:-|exon.name:Exon 14|type:UTR5	geneSymbol:PYROXD2|wild.codon:AGT|wild.aa:S|pos.cdna:1659|kgId:uc001kpc.2|position.protein:554|strand:-|mut.aa:G|mut.codon:GGT|exon.name:Exon 15|type:EXON_CODING_NON_SYNONYMOUS	geneSymbol:C10orf33|kgId:uc001kpd.2|strand:-|exon.name:Exon 14|type:UTR5
chr10	100249868	0	C	T	180.17	AC=1	AF=0.50	AN=2	DP=19	Dels=0.00	HRun=0	HaplotypeScore=0.99	MQ=56.74	MQ0=0	QD=9.48	SB=-99.61	geneSymbol:HPSE2|wild.codon:CGG|wild.aa:R|pos.cdna:1405|kgId:uc001kpn.1|position.protein:469|strand:-|mut.aa:Q|mut.codon:CAG|exon.name:Exon 10|type:EXON_CODING_NON_SYNONYMOUS	geneSymbol:HPSE2|wild.codon:CGG|wild.aa:R|pos.cdna:1375|kgId:uc009xwc.1|position.protein:459|strand:-|mut.aa:Q|mut.codon:CAG|exon.name:Exon 10|type:EXON_CODING_NON_SYNONYMOUS	geneSymbol:HPSE2|wild.codon:CGG|wild.aa:R|pos.cdna:1201|kgId:uc001kpo.1|position.protein:401|strand:-|mut.aa:Q|mut.codon:CAG|exon.name:Exon 9|type:EXON_CODING_NON_SYNONYMOUS	geneSymbol:HPSE2|wild.codon:CGG|wild.aa:R|pos.cdna:1039|kgId:uc009xwd.1|position.protein:347|strand:-|mut.aa:Q|mut.codon:CAG|exon.name:Exon 8|type:EXON_CODING_NON_SYNONYMOUS
chr10	103607307	0	T	C	301.93	AC=1	AF=0.50	AN=2	DP=25	Dels=0.00	HRun=2	HaplotypeScore=0.00	MQ=57.35	MQ0=0	QD=12.08	SB=-161.31	geneSymbol:C10orf76|kgId:uc009xwx.1|strand:-|exon.name:Exon 8|type:UTR5	geneSymbol:C10orf76|wild.codon:AAG|wild.aa:K|pos.cdna:2047|kgId:uc009xwy.1|position.protein:683|strand:-|mut.aa:R|mut.codon:AGG|exon.name:Exon 26|type:EXON_CODING_NON_SYNONYMOUS
chr10	103900090	0	C	T	1795.5	AC=1	AF=0.50	AN=2	DP=125	Dels=0.00	HRun=0	HaplotypeScore=2.85	MQ=58.08	MQ0=0	QD=14.36	SB=-646.85	geneSymbol:PPRC1|wild.codon:CCT|wild.aa:P|pos.cdna:1824|kgId:uc001kum.2|position.protein:609|strand:+|mut.aa:S|mut.codon:TCT|exon.name:Exon 5|type:EXON_CODING_NON_SYNONYMOUS	geneSymbol:PPRC1|wild.codon:CCT|wild.aa:P|pos.cdna:1464|kgId:uc001kun.2|position.protein:489|strand:+|mut.aa:S|mut.codon:TCT|exon.name:Exon 5|type:EXON_CODING_NON_SYNONYMOUS	geneSymbol:PPRC1|wild.codon:CCT|wild.aa:P|pos.cdna:1824|kgId:uc010qqj.1|position.protein:609|strand:+|mut.aa:S|mut.codon:TCT|exon.name:Exon 5|type:EXON_CODING_NON_SYNONYMOUS	geneSymbol:KIAA0595|kgId:uc009xxa.2|strand:+|type:UTR3
chr10	104019813	0	G	A	1085.38	AC=1	AF=0.50	AN=2	DP=74	Dels=0.00	HRun=2	HaplotypeScore=4.09	MQ=57.87	MQ0=0	QD=14.67	SB=-417.47	geneSymbol:GBF1|wild.codon:GAA|wild.aa:E|pos.cdna:102|kgId:uc001kuw.2|position.protein:35|strand:+|mut.aa:K|mut.codon:AAA|exon.name:Exon 3|type:EXON_CODING_NON_SYNONYMOUS	geneSymbol:GBF1|wild.codon:GAA|wild.aa:E|pos.cdna:102|kgId:uc001kux.1|position.protein:35|strand:+|mut.aa:K|mut.codon:AAA|exon.name:Exon 3|type:EXON_CODING_NON_SYNONYMOUS	geneSymbol:GBF1|wild.codon:GAA|wild.aa:E|pos.cdna:102|kgId:uc001kuy.1|position.protein:35|strand:+|mut.aa:K|mut.codon:AAA|exon.name:Exon 3|type:EXON_CODING_NON_SYNONYMOUS	geneSymbol:GBF1|wild.codon:GAA|wild.aa:E|pos.cdna:102|kgId:uc001kuz.1|position.protein:35|strand:+|mut.aa:K|mut.codon:AAA|exon.name:Exon 3|type:EXON_CODING_NON_SYNONYMOUS
chr10	104486400	0	G	T	1392.29	AC=1	AF=0.50	AN=2	DP=104	Dels=0.00	HRun=0	HaplotypeScore=5.26	MQ=56.31	MQ0=0	QD=13.39	SB=-688.18	geneSymbol:SFXN2|wild.codon:GCT|wild.aa:A|pos.cdna:6|kgId:uc001kwb.2|position.protein:3|strand:+|mut.aa:S|mut.codon:TCT|exon.name:Exon 2|type:EXON_CODING_NON_SYNONYMOUS	geneSymbol:SFXN|kgId:uc001kwc.2|strand:+|type:UTR3	geneSymbol:SFXN|kgId:uc001kwd.2|strand:+|type:UTR3
chr10	105177564	0	G	A	265.61	AC=1	AF=0.50	AN=2	DP=30	Dels=0.00	HRun=0	HaplotypeScore=0.00	MQ=56.82	MQ0=0	QD=8.85	SB=-80.90	geneSymbol:PDCD11|wild.codon:GTA|wild.aa:V|pos.cdna:1785|kgId:uc001kwy.1|position.protein:596|strand:+|mut.aa:I|mut.codon:ATA|exon.name:Exon 14|type:EXON_CODING_NON_SYNONYMOUS
chr10	105819891	0	G	A	1027.05	AC=1	AF=0.50	AN=2	DP=88	Dels=0.00	HRun=0	HaplotypeScore=4.83	MQ=57.80	MQ0=0	QD=11.67	SB=-175.59	geneSymbol:COL17A1|wild.codon:GCC|wild.aa:A|pos.cdna:1126|kgId:uc001kxr.2|position.protein:376|strand:-|mut.aa:V|mut.codon:GTC|exon.name:Exon 14|type:EXON_CODING_NON_SYNONYMOUS	geneSymbol:COL17A1|wild.codon:GCC|wild.aa:A|pos.cdna:1078|kgId:uc010qqv.1|position.protein:360|strand:-|mut.aa:V|mut.codon:GTC|exon.name:Exon 13|type:EXON_CODING_NON_SYNONYMOUS
chr10	105928543	0	C	A	677.38	AC=1	AF=0.50	AN=2	DP=65	Dels=0.00	HRun=0	HaplotypeScore=1.40	MQ=58.75	MQ0=0	QD=10.42	SB=-324.35	geneSymbol:C10orf79|wild.codon:GAA|wild.aa:E|pos.cdna:573|kgId:uc009xxq.2|position.protein:192|strand:-|mut.aa:*|mut.codon:TAA|exon.name:Exon 7|type:EXON_STOP_GAINED	geneSymbol:C10orf79|wild.codon:GAA|wild.aa:E|pos.cdna:2649|kgId:uc001kxw.2|position.protein:884|strand:-|mut.aa:*|mut.codon:TAA|exon.name:Exon 21|type:EXON_STOP_GAINED	geneSymbol:C10orf79|wild.codon:GAA|wild.aa:E|pos.cdna:2652|kgId:uc001kxx.3|position.protein:885|strand:-|mut.aa:*|mut.codon:TAA|exon.name:Exon 21|type:EXON_STOP_GAINED
chr10	108380202	0	T	C	1853.31	AC=1	AF=0.50	AN=2	DP=137	Dels=0.00	HRun=0	HaplotypeScore=3.91	MQ=57.33	MQ0=0	QD=13.53	SB=-835.53	geneSymbol:SORCS1|wild.codon:TAC|wild.aa:Y|pos.cdna:2779|kgId:uc001kyl.2|position.protein:927|strand:-|mut.aa:C|mut.codon:TGC|exon.name:Exon 20|type:EXON_CODING_NON_SYNONYMOUS	geneSymbol:SORCS1|wild.codon:TAC|wild.aa:Y|pos.cdna:2779|kgId:uc001kym.2|position.protein:927|strand:-|mut.aa:C|mut.codon:TGC|exon.name:Exon 20|type:EXON_CODING_NON_SYNONYMOUS	geneSymbol:SORCS1|wild.codon:TAC|wild.aa:Y|pos.cdna:2779|kgId:uc009xxs.2|position.protein:927|strand:-|mut.aa:C|mut.codon:TGC|exon.name:Exon 20|type:EXON_CODING_NON_SYNONYMOUS	geneSymbol:SORCS1|wild.codon:TAC|wild.aa:Y|pos.cdna:2779|kgId:uc001kyn.1|position.protein:927|strand:-|mut.aa:C|mut.codon:TGC|exon.name:Exon 20|type:EXON_CODING_NON_SYNONYMOUS	geneSymbol:SORCS1|wild.codon:TAC|wild.aa:Y|pos.cdna:2779|kgId:uc001kyo.2|position.protein:927|strand:-|mut.aa:C|mut.codon:TGC|exon.name:Exon 20|type:EXON_CODING_NON_SYNONYMOUS
chr10	108459073	0	G	T	584.89	AC=1	AF=0.50	AN=2	DP=33	Dels=0.00	HRun=0	HaplotypeScore=0.00	MQ=58.29	MQ0=0	QD=17.72	SB=-254.43	geneSymbol:SORCS1|wild.codon:CTC|wild.aa:L|pos.cdna:1311|kgId:uc001kyl.2|position.protein:438|strand:-|mut.aa:I|mut.codon:ATC|exon.name:Exon 9|type:EXON_CODING_NON_SYNONYMOUS	geneSymbol:SORCS1|wild.codon:CTC|wild.aa:L|pos.cdna:1311|kgId:uc001kym.2|position.protein:438|strand:-|mut.aa:I|mut.codon:ATC|exon.name:Exon 9|type:EXON_CODING_NON_SYNONYMOUS	geneSymbol:SORCS1|wild.codon:CTC|wild.aa:L|pos.cdna:1311|kgId:uc009xxs.2|position.protein:438|strand:-|mut.aa:I|mut.codon:ATC|exon.name:Exon 9|type:EXON_CODING_NON_SYNONYMOUS	geneSymbol:SORCS1|wild.codon:CTC|wild.aa:L|pos.cdna:1311|kgId:uc001kyn.1|position.protein:438|strand:-|mut.aa:I|mut.codon:ATC|exon.name:Exon 9|type:EXON_CODING_NON_SYNONYMOUS	geneSymbol:SORCS1|wild.codon:CTC|wild.aa:L|pos.cdna:1311|kgId:uc001kyo.2|position.protein:438|strand:-|mut.aa:I|mut.codon:ATC|exon.name:Exon 9|type:EXON_CODING_NON_SYNONYMOUS
chr10	112053975	0	G	A	687.15	AC=1	AF=0.50	AN=2	DP=65	Dels=0.00	HRun=1	HaplotypeScore=1.57	MQ=57.37	MQ0=0	QD=10.57	SB=-289.75	geneSymbol:SMNDC1|wild.codon:GCT|wild.aa:A|pos.cdna:412|kgId:uc001kzb.2|position.protein:138|strand:-|mut.aa:V|mut.codon:GTT|exon.name:Exon 4|type:EXON_CODING_NON_SYNONYMOUS	geneSymbol:SMNDC1|wild.codon:GCT|wild.aa:A|pos.cdna:649|kgId:uc001kzc.3|position.protein:217|strand:-|mut.aa:V|mut.codon:GTT|exon.name:Exon 6|type:EXON_CODING_NON_SYNONYMOUS
chr10	116049097	0	C	A	655.73	AC=1	AF=0.50	AN=2	DP=34	Dels=0.00	HRun=2	HaplotypeScore=0.10	MQ=57.77	MQ0=0	QD=19.29	SB=-240.52	geneSymbol:VWA2|wild.codon:AAC|wild.aa:N|pos.cdna:1970|kgId:uc001lbk.1|position.protein:657|strand:+|mut.aa:K|mut.codon:AAA|exon.name:Exon 12|type:EXON_CODING_NON_SYNONYMOUS	geneSymbol:VWA2|wild.codon:AAC|wild.aa:N|pos.cdna:1058|kgId:uc009xyf.1|position.protein:353|strand:+|mut.aa:K|mut.codon:AAA|exon.name:Exon 11|type:EXON_CODING_NON_SYNONYMOUS	geneSymbol:VWA2|wild.codon:AAC|wild.aa:N|pos.cdna:1970|kgId:uc001lbl.1|position.protein:657|strand:+|mut.aa:K|mut.codon:AAA|exon.name:Exon 12|type:EXON_CODING_NON_SYNONYMOUS
chr10	116307463	0	C	A	162.22	AC=1	AF=0.50	AN=2	DP=20	Dels=0.00	HRun=0	HaplotypeScore=0.32	MQ=54.82	MQ0=0	QD=8.11	SB=-86.77	geneSymbol:ABLIM1|wild.codon:GGG|wild.aa:G|pos.cdna:745|kgId:uc010qsg.1|position.protein:249|strand:-|mut.aa:V|mut.codon:GTG|exon.name:Exon 5|type:EXON_CODING_NON_SYNONYMOUS	geneSymbol:ABLIM1|wild.codon:GGG|wild.aa:G|pos.cdna:565|kgId:uc010qsh.1|position.protein:189|strand:-|mut.aa:V|mut.codon:GTG|exon.name:Exon 5|type:EXON_CODING_NON_SYNONYMOUS	geneSymbol:ABLIM1|wild.codon:GGG|wild.aa:G|pos.cdna:565|kgId:uc010qsi.1|position.protein:189|strand:-|mut.aa:V|mut.codon:GTG|exon.name:Exon 5|type:EXON_CODING_NON_SYNONYMOUS	geneSymbol:ABLIM1|wild.codon:GGG|wild.aa:G|pos.cdna:289|kgId:uc009xyo.2|position.protein:97|strand:-|mut.aa:V|mut.codon:GTG|exon.name:Exon 3|type:EXON_CODING_NON_SYNONYMOUS	geneSymbol:ABLIM1|wild.codon:GGG|wild.aa:G|pos.cdna:517|kgId:uc010qsk.1|position.protein:173|strand:-|mut.aa:V|mut.codon:GTG|exon.name:Exon 5|type:EXON_CODING_NON_SYNONYMOUS	geneSymbol:ABLIM1|wild.codon:GGG|wild.aa:G|pos.cdna:547|kgId:uc009xyp.2|position.protein:183|strand:-|mut.aa:V|mut.codon:GTG|exon.name:Exon 5|type:EXON_CODING_NON_SYNONYMOUS
chr10	118957189	0	G	T	521.25	AC=1	AF=0.50	AN=2	DP=34	Dels=0.00	HRun=0	HaplotypeScore=0.32	MQ=57.77	MQ0=0	QD=15.33	SB=-239.94	geneSymbol:KCNK18|wild.codon:GAG|wild.aa:E|pos.cdna:189|kgId:uc010qsr.1|position.protein:64|strand:+|mut.aa:*|mut.codon:TAG|exon.name:Exon 1|type:EXON_STOP_GAINED
chr10	119043125	0	A	G	1028.03	AC=1	AF=0.50	AN=2	DP=90	Dels=0.00	HRun=0	HaplotypeScore=0.73	MQ=58.55	MQ0=1	QD=11.42	SB=-445.50	geneSymbol:PDZD8|wild.codon:TTG|wild.aa:L|pos.cdna:3118|kgId:uc001lde.1|position.protein:1040|strand:-|mut.aa:S|mut.codon:TCG|exon.name:Exon 5|type:EXON_CODING_NON_SYNONYMOUS
chr10	119043724	0	T	A	631.05	AC=1	AF=0.50	AN=2	DP=41	Dels=0.00	HRun=0	HaplotypeScore=0.00	MQ=60.00	MQ0=0	QD=15.39	SB=-332.43	geneSymbol:PDZD8|wild.codon:AAA|wild.aa:K|pos.cdna:2519|kgId:uc001lde.1|position.protein:840|strand:-|mut.aa:N|mut.codon:AAT|exon.name:Exon 5|type:EXON_CODING_NON_SYNONYMOUS
chr10	123842663	0	G	T	345.83	AC=1	AF=0.50	AN=2	DP=18	Dels=0.00	HRun=0	HaplotypeScore=1.59	MQ=54.21	MQ0=0	QD=19.21	SB=-189.59	geneSymbol:TACC2|wild.codon:GAG|wild.aa:E|pos.cdna:647|kgId:uc001lfv.2|position.protein:216|strand:+|mut.aa:D|mut.codon:GAT|exon.name:Exon 4|type:EXON_CODING_NON_SYNONYMOUS	geneSymbol:TACC2|kgId:uc001lfw.2|intron.name:Intron 3|strand:+|type:INTRON	geneSymbol:TACC2|wild.codon:GAG|wild.aa:E|pos.cdna:647|kgId:uc009xzx.2|position.protein:216|strand:+|mut.aa:D|mut.codon:GAT|exon.name:Exon 4|type:EXON_CODING_NON_SYNONYMOUS	geneSymbol:TACC2|wild.codon:GAG|wild.aa:E|pos.cdna:647|kgId:uc010qtv.1|position.protein:216|strand:+|mut.aa:D|mut.codon:GAT|exon.name:Exon 4|type:EXON_CODING_NON_SYNONYMOUS
chr10	123843843	0	G	A	1213.44	AC=1	AF=0.50	AN=2	DP=73	Dels=0.01	HRun=2	HaplotypeScore=7.53	MQ=57.86	MQ0=0	QD=16.62	SB=-572.08	geneSymbol:TACC2|wild.codon:GTA|wild.aa:V|pos.cdna:1827|kgId:uc001lfv.2|position.protein:610|strand:+|mut.aa:I|mut.codon:ATA|exon.name:Exon 4|type:EXON_CODING_NON_SYNONYMOUS	geneSymbol:TACC2|kgId:uc001lfw.2|intron.name:Intron 3|strand:+|type:INTRON	geneSymbol:TACC2|wild.codon:GTA|wild.aa:V|pos.cdna:1827|kgId:uc009xzx.2|position.protein:610|strand:+|mut.aa:I|mut.codon:ATA|exon.name:Exon 4|type:EXON_CODING_NON_SYNONYMOUS	geneSymbol:TACC2|wild.codon:GTA|wild.aa:V|pos.cdna:1827|kgId:uc010qtv.1|position.protein:610|strand:+|mut.aa:I|mut.codon:ATA|exon.name:Exon 4|type:EXON_CODING_NON_SYNONYMOUS
chr10	124058557	0	G	C	562.37	AC=1	AF=0.50	AN=2	DP=30	Dels=0.00	HRun=1	HaplotypeScore=3.43	MQ=55.61	MQ0=0	QD=18.75	SB=-275.15	geneSymbol:BTBD16|wild.codon:TGG|wild.aa:W|pos.cdna:698|kgId:uc001lgc.1|position.protein:233|strand:+|mut.aa:C|mut.codon:TGC|exon.name:Exon 9|type:EXON_CODING_NON_SYNONYMOUS	geneSymbol:BTBD16|wild.codon:TGG|wild.aa:W|pos.cdna:695|kgId:uc001lgd.1|position.protein:232|strand:+|mut.aa:C|mut.codon:TGC|exon.name:Exon 9|type:EXON_CODING_NON_SYNONYMOUS
chr10	124708339	0	G	T	685.1	AC=1	AF=0.50	AN=2	DP=41	Dels=0.00	HRun=1	HaplotypeScore=0.95	MQ=58.45	MQ0=0	QD=16.71	SB=-352.32	geneSymbol:C10orf88|wild.codon:TTC|wild.aa:F|pos.cdna:473|kgId:uc001lgw.2|position.protein:158|strand:-|mut.aa:L|mut.codon:TTA|exon.name:Exon 4|type:EXON_CODING_NON_SYNONYMOUS	geneSymbol:C10orf88|wild.codon:TTC|wild.aa:F|pos.cdna:179|kgId:uc001lgx.2|position.protein:60|strand:-|mut.aa:L|mut.codon:TTA|exon.name:Exon 4|type:EXON_CODING_NON_SYNONYMOUS
chr10	126507997	0	G	T	896.76	AC=1	AF=0.50	AN=2	DP=76	Dels=0.00	HRun=0	HaplotypeScore=3.45	MQ=57.78	MQ0=0	QD=11.80	SB=-334.10	geneSymbol:FAM175B|wild.codon:AGG|wild.aa:R|pos.cdna:244|kgId:uc001lib.3|position.protein:82|strand:+|mut.aa:M|mut.codon:ATG|exon.name:Exon 4|type:EXON_CODING_NON_SYNONYMOUS
chr10	126683123	0	A	C	521.8	AC=1	AF=0.50	AN=2	DP=49	Dels=0.00	HRun=1	HaplotypeScore=0.33	MQ=48.20	MQ0=1	QD=10.65	SB=-269.88	geneSymbol:CTBP2|wild.codon:TTG|wild.aa:L|pos.cdna:898|kgId:uc001lid.3|position.protein:300|strand:-|mut.aa:W|mut.codon:TGG|exon.name:Exon 5|type:EXON_CODING_NON_SYNONYMOUS	geneSymbol:CTBP2|wild.codon:TTG|wild.aa:L|pos.cdna:2314|kgId:uc001lie.3|position.protein:772|strand:-|mut.aa:W|mut.codon:TGG|exon.name:Exon 5|type:EXON_CODING_NON_SYNONYMOUS	geneSymbol:CTBP2|wild.codon:TTG|wild.aa:L|pos.cdna:694|kgId:uc009yak.2|position.protein:232|strand:-|mut.aa:W|mut.codon:TGG|exon.name:Exon 7|type:EXON_CODING_NON_SYNONYMOUS	geneSymbol:CTBP2|wild.codon:TTG|wild.aa:L|pos.cdna:694|kgId:uc009yal.2|position.protein:232|strand:-|mut.aa:W|mut.codon:TGG|exon.name:Exon 7|type:EXON_CODING_NON_SYNONYMOUS	geneSymbol:CTBP2|wild.codon:TTG|wild.aa:L|pos.cdna:694|kgId:uc001lif.3|position.protein:232|strand:-|mut.aa:W|mut.codon:TGG|exon.name:Exon 7|type:EXON_CODING_NON_SYNONYMOUS	geneSymbol:CTBP2|wild.codon:TTG|wild.aa:L|pos.cdna:694|kgId:uc001lih.3|position.protein:232|strand:-|mut.aa:W|mut.codon:TGG|exon.name:Exon 7|type:EXON_CODING_NON_SYNONYMOUS
chr10	126683151	0	C	T	369.58	AC=1	AF=0.50	AN=2	DP=44	Dels=0.00	HRun=0	HaplotypeScore=5.92	MQ=49.69	MQ0=1	QD=8.40	SB=-199.86	geneSymbol:CTBP2|wild.codon:GTG|wild.aa:V|pos.cdna:870|kgId:uc001lid.3|position.protein:291|strand:-|mut.aa:M|mut.codon:ATG|exon.name:Exon 5|type:EXON_CODING_NON_SYNONYMOUS	geneSymbol:CTBP2|wild.codon:GTG|wild.aa:V|pos.cdna:2286|kgId:uc001lie.3|position.protein:763|strand:-|mut.aa:M|mut.codon:ATG|exon.name:Exon 5|type:EXON_CODING_NON_SYNONYMOUS	geneSymbol:CTBP2|wild.codon:GTG|wild.aa:V|pos.cdna:666|kgId:uc009yak.2|position.protein:223|strand:-|mut.aa:M|mut.codon:ATG|exon.name:Exon 7|type:EXON_CODING_NON_SYNONYMOUS	geneSymbol:CTBP2|wild.codon:GTG|wild.aa:V|pos.cdna:666|kgId:uc009yal.2|position.protein:223|strand:-|mut.aa:M|mut.codon:ATG|exon.name:Exon 7|type:EXON_CODING_NON_SYNONYMOUS	geneSymbol:CTBP2|wild.codon:GTG|wild.aa:V|pos.cdna:666|kgId:uc001lif.3|position.protein:223|strand:-|mut.aa:M|mut.codon:ATG|exon.name:Exon 7|type:EXON_CODING_NON_SYNONYMOUS	geneSymbol:CTBP2|wild.codon:GTG|wild.aa:V|pos.cdna:666|kgId:uc001lih.3|position.protein:223|strand:-|mut.aa:M|mut.codon:ATG|exon.name:Exon 7|type:EXON_CODING_NON_SYNONYMOUS
chr10	126683162	0	C	T	324.5	AC=1	AF=0.50	AN=2	DP=43	Dels=0.00	HRun=0	HaplotypeScore=3.32	MQ=48.92	MQ0=1	QD=7.55	SB=-174.65	geneSymbol:CTBP2|wild.codon:CGG|wild.aa:R|pos.cdna:859|kgId:uc001lid.3|position.protein:287|strand:-|mut.aa:Q|mut.codon:CAG|exon.name:Exon 5|type:EXON_CODING_NON_SYNONYMOUS	geneSymbol:CTBP2|wild.codon:CGG|wild.aa:R|pos.cdna:2275|kgId:uc001lie.3|position.protein:759|strand:-|mut.aa:Q|mut.codon:CAG|exon.name:Exon 5|type:EXON_CODING_NON_SYNONYMOUS	geneSymbol:CTBP2|wild.codon:CGG|wild.aa:R|pos.cdna:655|kgId:uc009yak.2|position.protein:219|strand:-|mut.aa:Q|mut.codon:CAG|exon.name:Exon 7|type:EXON_CODING_NON_SYNONYMOUS	geneSymbol:CTBP2|wild.codon:CGG|wild.aa:R|pos.cdna:655|kgId:uc009yal.2|position.protein:219|strand:-|mut.aa:Q|mut.codon:CAG|exon.name:Exon 7|type:EXON_CODING_NON_SYNONYMOUS	geneSymbol:CTBP2|wild.codon:CGG|wild.aa:R|pos.cdna:655|kgId:uc001lif.3|position.protein:219|strand:-|mut.aa:Q|mut.codon:CAG|exon.name:Exon 7|type:EXON_CODING_NON_SYNONYMOUS	geneSymbol:CTBP2|wild.codon:CGG|wild.aa:R|pos.cdna:655|kgId:uc001lih.3|position.protein:219|strand:-|mut.aa:Q|mut.codon:CAG|exon.name:Exon 7|type:EXON_CODING_NON_SYNONYMOUS
chr10	126683190	0	C	A	146.83	AC=1	AF=0.50	AN=2	DP=30	Dels=0.00	HRun=1	HaplotypeScore=4.31	MQ=52.04	MQ0=1	QD=4.89	SB=-21.34	geneSymbol:CTBP2|wild.codon:GAC|wild.aa:D|pos.cdna:831|kgId:uc001lid.3|position.protein:278|strand:-|mut.aa:Y|mut.codon:TAC|exon.name:Exon 5|type:EXON_CODING_NON_SYNONYMOUS	geneSymbol:CTBP2|wild.codon:GAC|wild.aa:D|pos.cdna:2247|kgId:uc001lie.3|position.protein:750|strand:-|mut.aa:Y|mut.codon:TAC|exon.name:Exon 5|type:EXON_CODING_NON_SYNONYMOUS	geneSymbol:CTBP2|wild.codon:GAC|wild.aa:D|pos.cdna:627|kgId:uc009yak.2|position.protein:210|strand:-|mut.aa:Y|mut.codon:TAC|exon.name:Exon 7|type:EXON_CODING_NON_SYNONYMOUS	geneSymbol:CTBP2|wild.codon:GAC|wild.aa:D|pos.cdna:627|kgId:uc009yal.2|position.protein:210|strand:-|mut.aa:Y|mut.codon:TAC|exon.name:Exon 7|type:EXON_CODING_NON_SYNONYMOUS	geneSymbol:CTBP2|wild.codon:GAC|wild.aa:D|pos.cdna:627|kgId:uc001lif.3|position.protein:210|strand:-|mut.aa:Y|mut.codon:TAC|exon.name:Exon 7|type:EXON_CODING_NON_SYNONYMOUS	geneSymbol:CTBP2|wild.codon:GAC|wild.aa:D|pos.cdna:627|kgId:uc001lih.3|position.protein:210|strand:-|mut.aa:Y|mut.codon:TAC|exon.name:Exon 7|type:EXON_CODING_NON_SYNONYMOUS
chr10	126727602	0	T	A	1210.02	AC=1	AF=0.50	AN=2	DP=114	Dels=0.00	HRun=0	HaplotypeScore=4.47	MQ=49.67	MQ0=1	QD=10.61	SB=-399.06	geneSymbol:CTBP2|wild.codon:AAA|wild.aa:K|pos.cdna:21|kgId:uc009yak.2|position.protein:8|strand:-|mut.aa:*|mut.codon:TAA|exon.name:Exon 3|type:EXON_STOP_GAINED	geneSymbol:CTBP2|wild.codon:AAA|wild.aa:K|pos.cdna:21|kgId:uc009yal.2|position.protein:8|strand:-|mut.aa:*|mut.codon:TAA|exon.name:Exon 3|type:EXON_STOP_GAINED	geneSymbol:CTBP2|wild.codon:AAA|wild.aa:K|pos.cdna:21|kgId:uc001lif.3|position.protein:8|strand:-|mut.aa:*|mut.codon:TAA|exon.name:Exon 3|type:EXON_STOP_GAINED	geneSymbol:CTBP2|wild.codon:AAA|wild.aa:K|pos.cdna:21|kgId:uc001lih.3|position.protein:8|strand:-|mut.aa:*|mut.codon:TAA|exon.name:Exon 3|type:EXON_STOP_GAINED
chr10	128974406	0	C	T	912.85	AC=1	AF=0.50	AN=2	DP=34	Dels=0.00	HRun=0	HaplotypeScore=1.00	MQ=58.34	MQ0=0	QD=26.85	SB=-402.20	geneSymbol:DOCK1|kgId:uc001ljt.2|intron.name:Intron 27|strand:+|type:INTRON	geneSymbol:DOCK1|kgId:uc010qun.1|intron.name:Intron 27|strand:+|type:INTRON	geneSymbol:FAM196A|wild.codon:CGC|wild.aa:R|pos.cdna:253|kgId:uc001lju.1|position.protein:85|strand:-|mut.aa:H|mut.codon:CAC|exon.name:Exon 1|type:EXON_CODING_NON_SYNONYMOUS	geneSymbol:FAM196A|wild.codon:CGC|wild.aa:R|pos.cdna:253|kgId:uc009yap.1|position.protein:85|strand:-|mut.aa:H|mut.codon:CAC|exon.name:Exon 1|type:EXON_CODING_NON_SYNONYMOUS	geneSymbol:FAM196A|wild.codon:CGC|wild.aa:R|pos.cdna:253|kgId:uc010quo.1|position.protein:85|strand:-|mut.aa:H|mut.codon:CAC|exon.name:Exon 2|type:EXON_CODING_NON_SYNONYMOUS	geneSymbol:FAM196A|wild.codon:CGC|wild.aa:R|pos.cdna:253|kgId:uc001ljv.1|position.protein:85|strand:-|mut.aa:H|mut.codon:CAC|exon.name:Exon 4|type:EXON_CODING_NON_SYNONYMOUS
chr10	129901517	0	G	A	2342.18	AC=1	AF=0.50	AN=2	DP=124	Dels=0.00	HRun=0	HaplotypeScore=0.94	MQ=59.09	MQ0=0	QD=18.89	SB=-1058.74	geneSymbol:MKI67|wild.codon:CAA|wild.aa:Q|pos.cdna:8586|kgId:uc001lke.2|position.protein:2863|strand:-|mut.aa:*|mut.codon:TAA|exon.name:Exon 13|type:EXON_STOP_GAINED	geneSymbol:MKI67|wild.codon:CAA|wild.aa:Q|pos.cdna:7506|kgId:uc001lkf.2|position.protein:2503|strand:-|mut.aa:*|mut.codon:TAA|exon.name:Exon 12|type:EXON_STOP_GAINED	geneSymbol:MKI67|wild.codon:CAA|wild.aa:Q|pos.cdna:7311|kgId:uc009yav.1|position.protein:2438|strand:-|mut.aa:*|mut.codon:TAA|exon.name:Exon 9|type:EXON_STOP_GAINED	geneSymbol:MKI67|wild.codon:CAA|wild.aa:Q|pos.cdna:6036|kgId:uc009yaw.1|position.protein:2013|strand:-|mut.aa:*|mut.codon:TAA|exon.name:Exon 2|type:EXON_STOP_GAINED
chr10	135082355	0	G	T	255.78	AC=1	AF=0.50	AN=2	DP=29	Dels=0.00	HRun=0	HaplotypeScore=2.10	MQ=57.82	MQ0=0	QD=8.82	SB=-148.64	geneSymbol:ADAM8|wild.codon:CTC|wild.aa:L|pos.cdna:1959|kgId:uc010quz.1|position.protein:654|strand:-|mut.aa:I|mut.codon:ATC|exon.name:Exon 19|type:EXON_CODING_NON_SYNONYMOUS	geneSymbol:ADAM8|kgId:uc009ybi.2|intron.name:Intron 19|strand:-|type:INTRON	geneSymbol:ADAM8|wild.codon:CTC|wild.aa:L|pos.cdna:1764|kgId:uc010qva.1|position.protein:589|strand:-|mut.aa:I|mut.codon:ATC|exon.name:Exon 17|type:EXON_CODING_NON_SYNONYMOUS
chr10	135195148	0	G	A	540	AC=1	AF=0.50	AN=2	DP=53	Dels=0.00	HRun=0	HaplotypeScore=2.83	MQ=55.53	MQ0=0	QD=10.19	SB=-260.19	geneSymbol:PAOX|wild.codon:GTC|wild.aa:V|pos.cdna:852|kgId:uc001lmv.2|position.protein:285|strand:+|mut.aa:I|mut.codon:ATC|exon.name:Exon 3|type:EXON_CODING_NON_SYNONYMOUS	geneSymbol:PAO|kgId:uc001lmw.2|strand:+|type:UTR3	geneSymbol:PAOX|wild.codon:GTC|wild.aa:V|pos.cdna:852|kgId:uc001lmx.2|position.protein:285|strand:+|mut.aa:I|mut.codon:ATC|exon.name:Exon 3|type:EXON_CODING_NON_SYNONYMOUS	geneSymbol:PAOX|wild.codon:GTC|wild.aa:V|pos.cdna:852|kgId:uc001lmy.2|position.protein:285|strand:+|mut.aa:I|mut.codon:ATC|exon.name:Exon 3|type:EXON_CODING_NON_SYNONYMOUS	geneSymbol:PAOX|kgId:uc001lmz.2|strand:+|type:UTR3	geneSymbol:PAO|kgId:uc001lna.2|strand:+|type:UTR3	geneSymbol:PAOX|kgId:uc001lnb.2|strand:+|type:UTR3	geneSymbol:PAO|kgId:uc001lnc.2|strand:+|type:UTR3
chr10	135438967	0	C	T	343.1	AC=1	AF=0.50	AN=2	DP=92	Dels=0.00	HRun=0	HaplotypeScore=7.56	MQ=42.25	MQ0=6	QD=3.73	SB=-169.04	geneSymbol:FRG2B|wild.codon:CGG|wild.aa:R|pos.cdna:472|kgId:uc010qvg.1|position.protein:158|strand:-|mut.aa:Q|mut.codon:CAG|exon.name:Exon 4|type:EXON_CODING_NON_SYNONYMOUS
chr10	135438977	0	G	A	371.91	AC=1	AF=0.50	AN=2	DP=90	Dels=0.00	HRun=0	HaplotypeScore=9.62	MQ=43.38	MQ0=7	QD=4.13	SB=-168.79	geneSymbol:FRG2B|wild.codon:CGC|wild.aa:R|pos.cdna:462|kgId:uc010qvg.1|position.protein:155|strand:-|mut.aa:C|mut.codon:TGC|exon.name:Exon 4|type:EXON_CODING_NON_SYNONYMOUS
chr10	88206187	0	C	T	495.33	AC=2	AF=1.00	AN=2	DP=13	Dels=0.00	HRun=0	HaplotypeScore=0.00	MQ=60.00	MQ0=0	QD=38.10	SB=-132.67	geneSymbol:WAPAL|wild.codon:CGG|wild.aa:R|pos.cdna:910|kgId:uc009xsv.2|position.protein:304|strand:-|mut.aa:Q|mut.codon:CAG|exon.name:Exon 8|type:EXON_CODING_NON_SYNONYMOUS	geneSymbol:WAPAL|wild.codon:CGG|wild.aa:R|pos.cdna:3244|kgId:uc001kdn.2|position.protein:1082|strand:-|mut.aa:Q|mut.codon:CAG|exon.name:Exon 17|type:EXON_CODING_NON_SYNONYMOUS	geneSymbol:WAPAL|wild.codon:CGG|wild.aa:R|pos.cdna:3133|kgId:uc001kdo.2|position.protein:1045|strand:-|mut.aa:Q|mut.codon:CAG|exon.name:Exon 16|type:EXON_CODING_NON_SYNONYMOUS	geneSymbol:WAPAL|wild.codon:CGG|wild.aa:R|pos.cdna:3115|kgId:uc009xsw.2|position.protein:1039|strand:-|mut.aa:Q|mut.codon:CAG|exon.name:Exon 16|type:EXON_CODING_NON_SYNONYMOUS
chr10	88277471	0	A	C	1101.73	AC=2	AF=1.00	AN=2	DP=31	Dels=0.00	HRun=0	HaplotypeScore=0.00	MQ=57.87	MQ0=0	QD=35.54	SB=-492.07	geneSymbol:WAPAL|wild.codon:ATT|wild.aa:I|pos.cdna:484|kgId:uc001kdn.2|position.protein:162|strand:-|mut.aa:S|mut.codon:AGT|exon.name:Exon 3|type:EXON_CODING_NON_SYNONYMOUS	geneSymbol:WAPAL|wild.codon:ATT|wild.aa:I|pos.cdna:355|kgId:uc001kdo.2|position.protein:119|strand:-|mut.aa:S|mut.codon:AGT|exon.name:Exon 2|type:EXON_CODING_NON_SYNONYMOUS	geneSymbol:WAPAL|wild.codon:ATT|wild.aa:I|pos.cdna:355|kgId:uc009xsw.2|position.protein:119|strand:-|mut.aa:S|mut.codon:AGT|exon.name:Exon 2|type:EXON_CODING_NON_SYNONYMOUS	geneSymbol:hWAPL|wild.codon:ATT|wild.aa:I|pos.cdna:355|kgId:uc010qmh.1|position.protein:119|strand:-|mut.aa:S|mut.codon:AGT|exon.name:Exon 3|type:EXON_CODING_NON_SYNONYMOUS	geneSymbol:hWAPL|wild.codon:ATT|wild.aa:I|pos.cdna:466|kgId:uc010qmi.1|position.protein:156|strand:-|mut.aa:S|mut.codon:AGT|exon.name:Exon 3|type:EXON_CODING_NON_SYNONYMOUS	geneSymbol:hWAPL|wild.codon:ATT|wild.aa:I|pos.cdna:355|kgId:uc010qmj.1|position.protein:119|strand:-|mut.aa:S|mut.codon:AGT|exon.name:Exon 3|type:EXON_CODING_NON_SYNONYMOUS
chr10	88769174	0	C	A	1635.43	AC=2	AF=1.00	AN=2	DP=104	Dels=0.00	HRun=0	HaplotypeScore=18.91	MQ=28.49	MQ0=30	QD=15.73	SB=-685.02	geneSymbol:AGAP11|wild.codon:CCA|wild.aa:P|pos.cdna:1164|kgId:uc001kee.2|position.protein:389|strand:+|mut.aa:T|mut.codon:ACA|exon.name:Exon 12|type:EXON_CODING_NON_SYNONYMOUS	geneSymbol:KIAA1975|kgId:uc001kef.2|intron.name:Intron 8|strand:+|type:INTRON
chr10	95660892	0	C	A	1724.85	AC=2	AF=1.00	AN=2	DP=52	Dels=0.00	HRun=0	HaplotypeScore=1.66	MQ=56.60	MQ0=0	QD=33.17	SB=-819.21	geneSymbol:TMEM20|wild.codon:TCT|wild.aa:S|pos.cdna:739|kgId:uc001kjf.1|position.protein:247|strand:+|mut.aa:Y|mut.codon:TAT|exon.name:Exon 3|type:EXON_CODING_NON_SYNONYMOUS	geneSymbol:TMEM20|wild.codon:TCT|wild.aa:S|pos.cdna:742|kgId:uc001kjg.1|position.protein:248|strand:+|mut.aa:Y|mut.codon:TAT|exon.name:Exon 3|type:EXON_CODING_NON_SYNONYMOUS	geneSymbol:TMEM20|kgId:uc001kjh.2|intron.name:Intron 1|strand:+|type:INTRON	geneSymbol:TMEM20|kgId:uc001kji.2|intron.name:Intron 1|strand:+|type:INTRON	geneSymbol:TMEM20|wild.codon:TCT|wild.aa:S|pos.cdna:691|kgId:uc010qnw.1|position.protein:231|strand:+|mut.aa:Y|mut.codon:TAT|exon.name:Exon 3|type:EXON_CODING_NON_SYNONYMOUS	geneSymbol:BC036382|kgId:uc001kjj.2|intron.name:Intron 1|strand:+|type:INTRON
chr11	212876	0	C	A	1241.11	AC=1	AF=0.50	AN=2	DP=71	Dels=0.00	HRun=0	HaplotypeScore=0.83	MQ=57.26	MQ0=0	QD=17.48	SB=-606.55	geneSymbol:RIC8A|wild.codon:GCT|wild.aa:A|pos.cdna:1267|kgId:uc001lof.2|position.protein:423|strand:+|mut.aa:D|mut.codon:GAT|exon.name:Exon 8|type:EXON_CODING_NON_SYNONYMOUS	geneSymbol:RIC8A|wild.codon:GCT|wild.aa:A|pos.cdna:1249|kgId:uc001log.2|position.protein:417|strand:+|mut.aa:D|mut.codon:GAT|exon.name:Exon 8|type:EXON_CODING_NON_SYNONYMOUS	geneSymbol:RIC8A|wild.codon:GCT|wild.aa:A|pos.cdna:1228|kgId:uc001loh.2|position.protein:410|strand:+|mut.aa:D|mut.codon:GAT|exon.name:Exon 6|type:EXON_CODING_NON_SYNONYMOUS
chr11	418924	0	T	A	271.07	AC=1	AF=0.50	AN=2	DP=27	Dels=0.00	HRun=1	HaplotypeScore=0.32	MQ=54.51	MQ0=1	QD=10.04	SB=-143.86	geneSymbol:ANO9|wild.codon:GAT|wild.aa:D|pos.cdna:1078|kgId:uc001lph.2|position.protein:360|strand:-|mut.aa:V|mut.codon:GTT|exon.name:Exon 12|type:EXON_CODING_NON_SYNONYMOUS	geneSymbol:ANO9|wild.codon:GAT|wild.aa:D|pos.cdna:1999|kgId:uc001lpi.2|position.protein:667|strand:-|mut.aa:V|mut.codon:GTT|exon.name:Exon 21|type:EXON_CODING_NON_SYNONYMOUS	geneSymbol:ANO9|wild.codon:GAT|wild.aa:D|pos.cdna:1567|kgId:uc010qvv.1|position.protein:523|strand:-|mut.aa:V|mut.codon:GTT|exon.name:Exon 20|type:EXON_CODING_NON_SYNONYMOUS
chr11	755974	0	G	A	469.76	AC=1	AF=0.50	AN=2	DP=36	Dels=0.00	HRun=0	HaplotypeScore=0.48	MQ=57.03	MQ0=1	QD=13.05	SB=-63.28	geneSymbol:TALDO1|wild.codon:GCG|wild.aa:A|pos.cdna:192|kgId:uc010qwl.1|position.protein:65|strand:+|mut.aa:T|mut.codon:ACG|exon.name:Exon 2|type:EXON_CODING_NON_SYNONYMOUS	geneSymbol:TALDO1|wild.codon:GCG|wild.aa:A|pos.cdna:192|kgId:uc001lqz.2|position.protein:65|strand:+|mut.aa:T|mut.codon:ACG|exon.name:Exon 2|type:EXON_CODING_NON_SYNONYMOUS	geneSymbol:TALDO1|wild.codon:GCG|wild.aa:A|pos.cdna:192|kgId:uc001lra.2|position.protein:65|strand:+|mut.aa:T|mut.codon:ACG|exon.name:Exon 2|type:EXON_CODING_NON_SYNONYMOUS
chr11	800441	0	G	T	444.94	AC=1	AF=0.50	AN=2	DP=29	Dels=0.00	HRun=1	HaplotypeScore=0.16	MQ=56.58	MQ0=1	QD=15.34	SB=-212.59	geneSymbol:LRDD|kgId:uc009yck.1|strand:-|exon.name:Exon 10|type:UTR5	geneSymbol:LRDD|wild.codon:GAC|wild.aa:D|pos.cdna:2051|kgId:uc001lrk.1|position.protein:684|strand:-|mut.aa:E|mut.codon:GAA|exon.name:Exon 12|type:EXON_CODING_NON_SYNONYMOUS	geneSymbol:LRDD|wild.codon:GAC|wild.aa:D|pos.cdna:1580|kgId:uc001lrl.1|position.protein:527|strand:-|mut.aa:E|mut.codon:GAA|exon.name:Exon 12|type:EXON_CODING_NON_SYNONYMOUS	geneSymbol:LRDD|wild.codon:GAC|wild.aa:D|pos.cdna:1112|kgId:uc001lrm.1|position.protein:371|strand:-|mut.aa:E|mut.codon:GAA|exon.name:Exon 11|type:EXON_CODING_NON_SYNONYMOUS	geneSymbol:LRDD|wild.codon:GAC|wild.aa:D|pos.cdna:1580|kgId:uc001lrn.1|position.protein:527|strand:-|mut.aa:E|mut.codon:GAA|exon.name:Exon 13|type:EXON_CODING_NON_SYNONYMOUS	geneSymbol:LRDD|wild.codon:GAC|wild.aa:D|pos.cdna:2051|kgId:uc001lro.1|position.protein:684|strand:-|mut.aa:E|mut.codon:GAA|exon.name:Exon 13|type:EXON_CODING_NON_SYNONYMOUS	geneSymbol:LRDD|wild.codon:GAC|wild.aa:D|pos.cdna:1037|kgId:uc001lrp.1|position.protein:346|strand:-|mut.aa:E|mut.codon:GAA|exon.name:Exon 9|type:EXON_CODING_NON_SYNONYMOUS
chr11	800445	0	G	T	462.85	AC=1	AF=0.50	AN=2	DP=33	Dels=0.00	HRun=0	HaplotypeScore=0.58	MQ=57.00	MQ0=1	QD=14.03	SB=-205.58	geneSymbol:LRDD|kgId:uc009yck.1|strand:-|exon.name:Exon 10|type:UTR5	geneSymbol:LRDD|wild.codon:CCT|wild.aa:P|pos.cdna:2047|kgId:uc001lrk.1|position.protein:683|strand:-|mut.aa:H|mut.codon:CAT|exon.name:Exon 12|type:EXON_CODING_NON_SYNONYMOUS	geneSymbol:LRDD|wild.codon:CCT|wild.aa:P|pos.cdna:1576|kgId:uc001lrl.1|position.protein:526|strand:-|mut.aa:H|mut.codon:CAT|exon.name:Exon 12|type:EXON_CODING_NON_SYNONYMOUS	geneSymbol:LRDD|wild.codon:CCT|wild.aa:P|pos.cdna:1108|kgId:uc001lrm.1|position.protein:370|strand:-|mut.aa:H|mut.codon:CAT|exon.name:Exon 11|type:EXON_CODING_NON_SYNONYMOUS	geneSymbol:LRDD|wild.codon:CCT|wild.aa:P|pos.cdna:1576|kgId:uc001lrn.1|position.protein:526|strand:-|mut.aa:H|mut.codon:CAT|exon.name:Exon 13|type:EXON_CODING_NON_SYNONYMOUS	geneSymbol:LRDD|wild.codon:CCT|wild.aa:P|pos.cdna:2047|kgId:uc001lro.1|position.protein:683|strand:-|mut.aa:H|mut.codon:CAT|exon.name:Exon 13|type:EXON_CODING_NON_SYNONYMOUS	geneSymbol:LRDD|wild.codon:CCT|wild.aa:P|pos.cdna:1033|kgId:uc001lrp.1|position.protein:345|strand:-|mut.aa:H|mut.codon:CAT|exon.name:Exon 9|type:EXON_CODING_NON_SYNONYMOUS
chr11	1307249	0	C	A	86.91	AC=1	AF=0.50	AN=2	DP=16	Dels=0.00	HRun=0	HaplotypeScore=0.00	MQ=55.99	MQ0=0	QD=5.43	SB=-62.85	geneSymbol:TOLLIP|wild.codon:GGC|wild.aa:G|pos.cdna:385|kgId:uc001ltd.2|position.protein:129|strand:-|mut.aa:V|mut.codon:GTC|exon.name:Exon 5|type:EXON_CODING_NON_SYNONYMOUS	geneSymbol:TOLLIP|wild.codon:GGC|wild.aa:G|pos.cdna:592|kgId:uc001lte.2|position.protein:198|strand:-|mut.aa:V|mut.codon:GTC|exon.name:Exon 5|type:EXON_CODING_NON_SYNONYMOUS	geneSymbol:tollip|wild.codon:GGC|wild.aa:G|pos.cdna:409|kgId:uc009ycu.2|position.protein:137|strand:-|mut.aa:V|mut.codon:GTC|exon.name:Exon 4|type:EXON_CODING_NON_SYNONYMOUS	geneSymbol:tollip|wild.codon:GGC|wild.aa:G|pos.cdna:442|kgId:uc001ltf.2|position.protein:148|strand:-|mut.aa:V|mut.codon:GTC|exon.name:Exon 4|type:EXON_CODING_NON_SYNONYMOUS
chr11	1628948	0	G	A	2010.24	AC=1	AF=0.50	AN=2	DP=117	Dels=0.00	HRun=1	HaplotypeScore=11.39	MQ=50.66	MQ0=2	QD=17.18	SB=-743.27	geneSymbol:HCCA2|kgId:uc001ltq.1|intron.name:Intron 2|strand:-|type:INTRON	geneSymbol:KRTAP5-3|wild.codon:TCC|wild.aa:S|pos.cdna:667|kgId:uc001ltw.1|position.protein:223|strand:-|mut.aa:F|mut.codon:TTC|exon.name:Exon 1|type:EXON_CODING_NON_SYNONYMOUS
chr11	1651140	0	T	C	430.63	AC=1	AF=0.50	AN=2	DP=48	Dels=0.00	HRun=1	HaplotypeScore=2.26	MQ=40.72	MQ0=3	QD=8.97	SB=-24.61	geneSymbol:HCCA2|kgId:uc001ltq.1|intron.name:Intron 2|strand:-|type:INTRON	geneSymbol:KRTAP5-5|wild.codon:TGT|wild.aa:C|pos.cdna:69|kgId:uc001lty.2|position.protein:24|strand:+|mut.aa:R|mut.codon:CGT|exon.name:Exon 1|type:EXON_CODING_NON_SYNONYMOUS
chr11	3140794	0	G	A	379.57	AC=1	AF=0.50	AN=2	DP=27	Dels=0.00	HRun=0	HaplotypeScore=5.44	MQ=56.21	MQ0=0	QD=14.06	SB=-199.22	geneSymbol:OSBPL5|wild.codon:GCC|wild.aa:A|pos.cdna:406|kgId:uc010qxq.1|position.protein:136|strand:-|mut.aa:V|mut.codon:GTC|exon.name:Exon 5|type:EXON_CODING_NON_SYNONYMOUS	geneSymbol:OSBPL5|wild.codon:GCC|wild.aa:A|pos.cdna:673|kgId:uc001lxk.2|position.protein:225|strand:-|mut.aa:V|mut.codon:GTC|exon.name:Exon 7|type:EXON_CODING_NON_SYNONYMOUS	geneSymbol:OSBPL5|wild.codon:GCC|wild.aa:A|pos.cdna:469|kgId:uc009ydw.2|position.protein:157|strand:-|mut.aa:V|mut.codon:GTC|exon.name:Exon 6|type:EXON_CODING_NON_SYNONYMOUS	geneSymbol:OSBPL5|wild.codon:GCC|wild.aa:A|pos.cdna:469|kgId:uc001lxl.2|position.protein:157|strand:-|mut.aa:V|mut.codon:GTC|exon.name:Exon 6|type:EXON_CODING_NON_SYNONYMOUS	geneSymbol:OSBPL5|wild.codon:GCC|wild.aa:A|pos.cdna:745|kgId:uc009ydx.2|position.protein:249|strand:-|mut.aa:V|mut.codon:GTC|exon.name:Exon 7|type:EXON_CODING_NON_SYNONYMOUS
chr11	3381001	0	C	T	2574.9	AC=1	AF=0.50	AN=2	DP=132	Dels=0.00	HRun=1	HaplotypeScore=14.11	MQ=57.88	MQ0=0	QD=19.51	SB=-1091.77	geneSymbol:ZNF195|wild.codon:GAG|wild.aa:E|pos.cdna:1236|kgId:uc001lxt.2|position.protein:413|strand:-|mut.aa:K|mut.codon:AAG|exon.name:Exon 6|type:EXON_CODING_NON_SYNONYMOUS	geneSymbol:ZNF195|wild.codon:GAG|wild.aa:E|pos.cdna:1167|kgId:uc001lxv.2|position.protein:390|strand:-|mut.aa:K|mut.codon:AAG|exon.name:Exon 5|type:EXON_CODING_NON_SYNONYMOUS	geneSymbol:ZNF195|wild.codon:GAG|wild.aa:E|pos.cdna:1020|kgId:uc001lxs.2|position.protein:341|strand:-|mut.aa:K|mut.codon:AAG|exon.name:Exon 4|type:EXON_CODING_NON_SYNONYMOUS	geneSymbol:ZNF195|wild.codon:GAG|wild.aa:E|pos.cdna:1179|kgId:uc010qxr.1|position.protein:394|strand:-|mut.aa:K|mut.codon:AAG|exon.name:Exon 6|type:EXON_CODING_NON_SYNONYMOUS	geneSymbol:ZNF195|wild.codon:GAG|wild.aa:E|pos.cdna:1101|kgId:uc009ydz.2|position.protein:368|strand:-|mut.aa:K|mut.codon:AAG|exon.name:Exon 6|type:EXON_CODING_NON_SYNONYMOUS	geneSymbol:ZNF195|wild.codon:GAG|wild.aa:E|pos.cdna:1032|kgId:uc001lxu.2|position.protein:345|strand:-|mut.aa:K|mut.codon:AAG|exon.name:Exon 6|type:EXON_CODING_NON_SYNONYMOUS
chr11	3794929	0	C	T	277.85	AC=1	AF=0.50	AN=2	DP=30	Dels=0.00	HRun=1	HaplotypeScore=0.00	MQ=60.00	MQ0=0	QD=9.26	SB=-160.66	geneSymbol:NUP98|wild.codon:AGC|wild.aa:S|pos.cdna:535|kgId:uc001lyh.2|position.protein:179|strand:-|mut.aa:N|mut.codon:AAC|exon.name:Exon 6|type:EXON_CODING_NON_SYNONYMOUS	geneSymbol:NUP98|wild.codon:AGC|wild.aa:S|pos.cdna:535|kgId:uc001lyi.2|position.protein:179|strand:-|mut.aa:N|mut.codon:AAC|exon.name:Exon 6|type:EXON_CODING_NON_SYNONYMOUS	geneSymbol:NUP98|wild.codon:AGC|wild.aa:S|pos.cdna:535|kgId:uc001lyj.1|position.protein:179|strand:-|mut.aa:N|mut.codon:AAC|exon.name:Exon 6|type:EXON_CODING_NON_SYNONYMOUS	geneSymbol:NUP98|wild.codon:AGC|wild.aa:S|pos.cdna:535|kgId:uc001lyk.1|position.protein:179|strand:-|mut.aa:N|mut.codon:AAC|exon.name:Exon 6|type:EXON_CODING_NON_SYNONYMOUS	geneSymbol:NUP98|wild.codon:AGC|wild.aa:S|pos.cdna:424|kgId:uc010qxv.1|position.protein:142|strand:-|mut.aa:N|mut.codon:AAC|exon.name:Exon 6|type:EXON_CODING_NON_SYNONYMOUS
chr11	4674656	0	G	T	1515.01	AC=1	AF=0.50	AN=2	DP=117	Dels=0.00	HRun=0	HaplotypeScore=3.99	MQ=57.47	MQ0=0	QD=12.95	SB=-382.87	geneSymbol:OR51E1|wild.codon:GAG|wild.aa:E|pos.cdna:899|kgId:uc001lzi.3|position.protein:300|strand:+|mut.aa:D|mut.codon:GAT|exon.name:Exon 2|type:EXON_CODING_NON_SYNONYMOUS
chr11	5221317	0	C	A	1054.58	AC=1	AF=0.50	AN=2	DP=64	Dels=0.00	HRun=2	HaplotypeScore=0.83	MQ=58.02	MQ0=0	QD=16.48	SB=-472.88	geneSymbol:OR51V1|wild.codon:AGT|wild.aa:S|pos.cdna:613|kgId:uc010qyz.1|position.protein:205|strand:-|mut.aa:I|mut.codon:ATT|exon.name:Exon 1|type:EXON_CODING_NON_SYNONYMOUS
chr11	5373095	0	T	C	952.15	AC=1	AF=0.50	AN=2	DP=80	Dels=0.00	HRun=1	HaplotypeScore=0.00	MQ=53.31	MQ0=0	QD=11.90	SB=-471.90	geneSymbol:HBG2|kgId:uc001mak.1|intron.name:Intron 5|strand:-|type:INTRON	geneSymbol:HBE1|kgId:uc001mam.1|intron.name:Intron 2|strand:-|type:INTRON	geneSymbol:OR51B5|kgId:uc001maq.1|intron.name:Intron 2|strand:-|type:INTRON	geneSymbol:OR51B6|wild.codon:TGT|wild.aa:C|pos.cdna:357|kgId:uc010qzb.1|position.protein:120|strand:+|mut.aa:R|mut.codon:CGT|exon.name:Exon 1|type:EXON_CODING_NON_SYNONYMOUS
chr11	5373309	0	C	A	1248.85	AC=1	AF=0.50	AN=2	DP=104	Dels=0.00	HRun=1	HaplotypeScore=2.64	MQ=56.90	MQ0=0	QD=12.01	SB=-586.40	geneSymbol:HBG2|kgId:uc001mak.1|intron.name:Intron 5|strand:-|type:INTRON	geneSymbol:HBE1|kgId:uc001mam.1|intron.name:Intron 2|strand:-|type:INTRON	geneSymbol:OR51B5|kgId:uc001maq.1|intron.name:Intron 2|strand:-|type:INTRON	geneSymbol:OR51B6|wild.codon:ACC|wild.aa:T|pos.cdna:571|kgId:uc010qzb.1|position.protein:191|strand:+|mut.aa:N|mut.codon:AAC|exon.name:Exon 1|type:EXON_CODING_NON_SYNONYMOUS
chr11	5461834	0	C	G	1305.67	AC=1	AF=0.50	AN=2	DP=110	Dels=0.00	HRun=0	HaplotypeScore=2.53	MQ=57.03	MQ0=0	QD=11.87	SB=-458.70	geneSymbol:HBG2|kgId:uc001mak.1|intron.name:Intron 5|strand:-|type:INTRON	geneSymbol:HBE1|kgId:uc001mam.1|intron.name:Intron 2|strand:-|type:INTRON	geneSymbol:OR51B5|kgId:uc001maq.1|intron.name:Intron 2|strand:-|type:INTRON	geneSymbol:OR51I1|wild.codon:GGG|wild.aa:G|pos.cdna:910|kgId:uc010qze.1|position.protein:304|strand:-|mut.aa:A|mut.codon:GCG|exon.name:Exon 1|type:EXON_CODING_NON_SYNONYMOUS
chr11	6519876	0	C	T	684.93	AC=1	AF=0.50	AN=2	DP=55	Dels=0.00	HRun=2	HaplotypeScore=0.00	MQ=55.91	MQ0=0	QD=12.45	SB=-356.86	geneSymbol:DNHD1|wild.codon:GCT|wild.aa:A|pos.cdna:430|kgId:uc001mdp.2|position.protein:144|strand:+|mut.aa:V|mut.codon:GTT|exon.name:Exon 2|type:EXON_CODING_NON_SYNONYMOUS	geneSymbol:DNHD1|wild.codon:GCT|wild.aa:A|pos.cdna:430|kgId:uc001mdw.3|position.protein:144|strand:+|mut.aa:V|mut.codon:GTT|exon.name:Exon 3|type:EXON_CODING_NON_SYNONYMOUS
chr11	7818204	0	G	A	740.26	AC=1	AF=0.50	AN=2	DP=53	Dels=0.00	HRun=0	HaplotypeScore=2.31	MQ=57.86	MQ0=0	QD=13.97	SB=-288.77	geneSymbol:OR5P2|wild.codon:CAG|wild.aa:Q|pos.cdna:285|kgId:uc001mfp.1|position.protein:96|strand:-|mut.aa:*|mut.codon:TAG|exon.name:Exon 1|type:EXON_STOP_GAINED
chr11	8457643	0	G	A	264.14	AC=1	AF=0.50	AN=2	DP=21	Dels=0.05	HRun=5	HaplotypeScore=8.99	MQ=59.11	MQ0=0	QD=12.58	SB=-115.94	geneSymbol:STK33|wild.codon:CTT|wild.aa:L|pos.cdna:990|kgId:uc001mgi.1|position.protein:331|strand:-|mut.aa:F|mut.codon:TTT|exon.name:Exon 9|type:EXON_CODING_NON_SYNONYMOUS	geneSymbol:STK33|wild.codon:CTT|wild.aa:L|pos.cdna:990|kgId:uc001mgj.1|position.protein:331|strand:-|mut.aa:F|mut.codon:TTT|exon.name:Exon 11|type:EXON_CODING_NON_SYNONYMOUS	geneSymbol:STK33|wild.codon:CTT|wild.aa:L|pos.cdna:990|kgId:uc001mgk.1|position.protein:331|strand:-|mut.aa:F|mut.codon:TTT|exon.name:Exon 10|type:EXON_CODING_NON_SYNONYMOUS	geneSymbol:STK33|wild.codon:CTT|wild.aa:L|pos.cdna:867|kgId:uc010rbn.1|position.protein:290|strand:-|mut.aa:F|mut.codon:TTT|exon.name:Exon 11|type:EXON_CODING_NON_SYNONYMOUS	geneSymbol:STK33|wild.codon:CTT|wild.aa:L|pos.cdna:429|kgId:uc001mgl.3|position.protein:144|strand:-|mut.aa:F|mut.codon:TTT|exon.name:Exon 8|type:EXON_CODING_NON_SYNONYMOUS	geneSymbol:STK33|wild.codon:CTT|wild.aa:L|pos.cdna:156|kgId:uc009yfp.2|position.protein:53|strand:-|mut.aa:F|mut.codon:TTT|exon.name:Exon 4|type:EXON_CODING_NON_SYNONYMOUS
chr11	11373924	0	A	G	1407.63	AC=1	AF=0.50	AN=2	DP=108	Dels=0.00	HRun=0	HaplotypeScore=1.80	MQ=54.44	MQ0=3	QD=13.03	SB=-587.28	geneSymbol:GALNTL4|kgId:uc001mjo.2|intron.name:Intron 7|strand:-|type:INTRON	geneSymbol:CSNK2A1|wild.codon:TTT|wild.aa:F|pos.cdna:742|kgId:uc001mjp.2|position.protein:248|strand:-|mut.aa:S|mut.codon:TCT|exon.name:Exon 1|type:EXON_CODING_NON_SYNONYMOUS
chr11	11976462	0	A	T	444.58	AC=1	AF=0.50	AN=2	DP=48	Dels=0.00	HRun=2	HaplotypeScore=3.45	MQ=56.70	MQ0=1	QD=9.26	SB=-128.84	geneSymbol:USP47|wild.codon:ATT|wild.aa:I|pos.cdna:3528|kgId:uc001mjr.2|position.protein:1177|strand:+|mut.aa:F|mut.codon:TTT|exon.name:Exon 25|type:EXON_CODING_NON_SYNONYMOUS	geneSymbol:USP47|wild.codon:ATT|wild.aa:I|pos.cdna:3732|kgId:uc001mjs.2|position.protein:1245|strand:+|mut.aa:F|mut.codon:TTT|exon.name:Exon 26|type:EXON_CODING_NON_SYNONYMOUS	geneSymbol:USP47|wild.codon:ATT|wild.aa:I|pos.cdna:138|kgId:uc009ygi.2|position.protein:47|strand:+|mut.aa:F|mut.codon:TTT|exon.name:Exon 4|type:EXON_CODING_NON_SYNONYMOUS
chr11	17190390	0	G	A	1663.58	AC=1	AF=0.50	AN=2	DP=106	Dels=0.00	HRun=0	HaplotypeScore=2.66	MQ=57.25	MQ0=0	QD=15.69	SB=-849.18	geneSymbol:PIK3C2A|kgId:uc009ygu.1|intron.name:Intron 2|strand:-|type:INTRON	geneSymbol:PIK3C2A|wild.codon:GCA|wild.aa:A|pos.cdna:898|kgId:uc001mmq.3|position.protein:300|strand:-|mut.aa:V|mut.codon:GTA|exon.name:Exon 1|type:EXON_CODING_NON_SYNONYMOUS	geneSymbol:PIK3C2A|kgId:uc010rcw.1|intron.name:Intron 2|strand:-|type:INTRON	geneSymbol:PIK3C2A|kgId:uc001mmr.3|strand:-|exon.name:Exon 2|type:UTR5	geneSymbol:PIK3C2A|wild.codon:GCA|wild.aa:A|pos.cdna:898|kgId:uc010rcx.1|position.protein:300|strand:-|mut.aa:V|mut.codon:GTA|exon.name:Exon 2|type:EXON_CODING_NON_SYNONYMOUS	geneSymbol:PIK3C2A|wild.codon:GCA|wild.aa:A|pos.cdna:898|kgId:uc009ygv.1|position.protein:300|strand:-|mut.aa:V|mut.codon:GTA|exon.name:Exon 2|type:EXON_CODING_NON_SYNONYMOUS
chr11	17316892	0	C	A	2580.18	AC=1	AF=0.50	AN=2	DP=186	Dels=0.00	HRun=0	HaplotypeScore=4.99	MQ=58.41	MQ0=0	QD=13.87	SB=-1302.96	geneSymbol:NUCB2|wild.codon:CTA|wild.aa:L|pos.cdna:24|kgId:uc001mms.1|position.protein:9|strand:+|mut.aa:I|mut.codon:ATA|exon.name:Exon 9|type:EXON_CODING_NON_SYNONYMOUS	geneSymbol:NUCB2|wild.codon:CTA|wild.aa:L|pos.cdna:21|kgId:uc001mmt.1|position.protein:8|strand:+|mut.aa:I|mut.codon:ATA|exon.name:Exon 5|type:EXON_CODING_NON_SYNONYMOUS	geneSymbol:Nucb2|kgId:uc009ygw.1|strand:+|type:UTR3	geneSymbol:NUCB2|wild.codon:CTA|wild.aa:L|pos.cdna:21|kgId:uc001mmv.1|position.protein:8|strand:+|mut.aa:I|mut.codon:ATA|exon.name:Exon 3|type:EXON_CODING_NON_SYNONYMOUS	geneSymbol:Nucb2|kgId:uc009ygx.1|strand:+|type:UTR3	geneSymbol:NUCB2|wild.codon:CTA|wild.aa:L|pos.cdna:21|kgId:uc009ygy.1|position.protein:8|strand:+|mut.aa:I|mut.codon:ATA|exon.name:Exon 3|type:EXON_CODING_NON_SYNONYMOUS	geneSymbol:NUCB2|wild.codon:CTA|wild.aa:L|pos.cdna:21|kgId:uc001mmw.2|position.protein:8|strand:+|mut.aa:I|mut.codon:ATA|exon.name:Exon 3|type:EXON_CODING_NON_SYNONYMOUS	geneSymbol:NUCB2|wild.codon:CTA|wild.aa:L|pos.cdna:21|kgId:uc009ygz.2|position.protein:8|strand:+|mut.aa:I|mut.codon:ATA|exon.name:Exon 1|type:EXON_CODING_NON_SYNONYMOUS
chr11	17522667	0	C	T	475.82	AC=1	AF=0.50	AN=2	DP=33	Dels=0.00	HRun=0	HaplotypeScore=1.15	MQ=55.24	MQ0=0	QD=14.42	SB=-256.55	geneSymbol:USH1C|wild.codon:GGT|wild.aa:G|pos.cdna:1302|kgId:uc001mnd.2|position.protein:435|strand:-|mut.aa:S|mut.codon:AGT|exon.name:Exon 17|type:EXON_CODING_NON_SYNONYMOUS	geneSymbol:USH1C|wild.codon:GGT|wild.aa:G|pos.cdna:2310|kgId:uc001mne.2|position.protein:771|strand:-|mut.aa:S|mut.codon:AGT|exon.name:Exon 23|type:EXON_CODING_NON_SYNONYMOUS	geneSymbol:USH1C|wild.codon:GGT|wild.aa:G|pos.cdna:1410|kgId:uc001mnf.2|position.protein:471|strand:-|mut.aa:S|mut.codon:AGT|exon.name:Exon 18|type:EXON_CODING_NON_SYNONYMOUS	geneSymbol:USH1C|wild.codon:GGT|wild.aa:G|pos.cdna:1353|kgId:uc009yhb.2|position.protein:452|strand:-|mut.aa:S|mut.codon:AGT|exon.name:Exon 17|type:EXON_CODING_NON_SYNONYMOUS	geneSymbol:aie-75|kgId:uc001mng.2|strand:-|exon.name:Exon 17|type:UTR5
chr11	17537795	0	A	G	317.92	AC=1	AF=0.50	AN=2	DP=30	Dels=0.00	HRun=2	HaplotypeScore=0.74	MQ=57.96	MQ0=0	QD=10.60	SB=-164.30	geneSymbol:USH1C|kgId:uc001mnd.2|intron.name:Intron 15|strand:-|type:INTRON	geneSymbol:USH1C|wild.codon:ATC|wild.aa:I|pos.cdna:1252|kgId:uc001mne.2|position.protein:418|strand:-|mut.aa:T|mut.codon:ACC|exon.name:Exon 15|type:EXON_CODING_NON_SYNONYMOUS	geneSymbol:USH1C|kgId:uc001mnf.2|intron.name:Intron 16|strand:-|type:INTRON	geneSymbol:USH1C|kgId:uc009yhb.2|intron.name:Intron 15|strand:-|type:INTRON	geneSymbol:aie-75|kgId:uc001mng.2|intron.name:Intron 15|strand:-|type:INTRON
chr11	18159668	0	T	C	307.9	AC=1	AF=0.50	AN=2	DP=33	Dels=0.00	HRun=0	HaplotypeScore=2.94	MQ=53.05	MQ0=1	QD=9.33	SB=-162.32	geneSymbol:MRGPRX3|wild.codon:TGG|wild.aa:W|pos.cdna:918|kgId:uc001mnu.2|position.protein:307|strand:+|mut.aa:R|mut.codon:CGG|exon.name:Exon 3|type:EXON_CODING_NON_SYNONYMOUS
chr11	18159669	0	G	A	323.37	AC=1	AF=0.50	AN=2	DP=33	Dels=0.00	HRun=0	HaplotypeScore=2.94	MQ=53.05	MQ0=1	QD=9.80	SB=-176.23	geneSymbol:MRGPRX3|wild.codon:TGG|wild.aa:W|pos.cdna:919|kgId:uc001mnu.2|position.protein:307|strand:+|mut.aa:*|mut.codon:TAG|exon.name:Exon 3|type:EXON_STOP_GAINED
chr11	18956121	0	C	T	1088.88	AC=1	AF=0.50	AN=2	DP=97	Dels=0.00	HRun=1	HaplotypeScore=2.02	MQ=57.36	MQ0=0	QD=11.23	SB=-426.38	geneSymbol:MRGPRX1|wild.codon:GCA|wild.aa:A|pos.cdna:210|kgId:uc001mpg.2|position.protein:71|strand:-|mut.aa:T|mut.codon:ACA|exon.name:Exon 1|type:EXON_CODING_NON_SYNONYMOUS
chr11	19955553	0	G	A	315.17	AC=1	AF=0.50	AN=2	DP=23	Dels=0.00	HRun=0	HaplotypeScore=0.00	MQ=58.99	MQ0=0	QD=13.70	SB=-121.62	geneSymbol:NAV2|wild.codon:CGG|wild.aa:R|pos.cdna:1570|kgId:uc001mpp.2|position.protein:524|strand:+|mut.aa:Q|mut.codon:CAG|exon.name:Exon 7|type:EXON_CODING_NON_SYNONYMOUS	geneSymbol:NAV2|wild.codon:CGG|wild.aa:R|pos.cdna:1831|kgId:uc010rdm.1|position.protein:611|strand:+|mut.aa:Q|mut.codon:CAG|exon.name:Exon 8|type:EXON_CODING_NON_SYNONYMOUS	geneSymbol:NAV2|wild.codon:CGG|wild.aa:R|pos.cdna:1762|kgId:uc001mpr.3|position.protein:588|strand:+|mut.aa:Q|mut.codon:CAG|exon.name:Exon 7|type:EXON_CODING_NON_SYNONYMOUS
chr11	26582649	0	G	T	2137.22	AC=1	AF=0.50	AN=2	DP=111	Dels=0.00	HRun=0	HaplotypeScore=3.70	MQ=58.70	MQ0=0	QD=19.25	SB=-923.09	geneSymbol:ANO3|kgId:uc010rdr.1|intron.name:Intron 15|strand:+|type:INTRON	geneSymbol:ANO3|kgId:uc001mqt.3|intron.name:Intron 14|strand:+|type:INTRON	geneSymbol:ANO3|kgId:uc010rds.1|intron.name:Intron 10|strand:+|type:INTRON	geneSymbol:ANO3|kgId:uc010rdt.1|intron.name:Intron 11|strand:+|type:INTRON	geneSymbol:MUC15|wild.codon:CCT|wild.aa:P|pos.cdna:1048|kgId:uc001mqw.2|position.protein:350|strand:-|mut.aa:H|mut.codon:CAT|exon.name:Exon 5|type:EXON_CODING_NON_SYNONYMOUS	geneSymbol:MUC15|wild.codon:CCT|wild.aa:P|pos.cdna:967|kgId:uc001mqx.2|position.protein:323|strand:-|mut.aa:H|mut.codon:CAT|exon.name:Exon 4|type:EXON_CODING_NON_SYNONYMOUS	geneSymbol:MUC15|wild.codon:CCT|wild.aa:P|pos.cdna:898|kgId:uc001mqy.2|position.protein:300|strand:-|mut.aa:H|mut.codon:CAT|exon.name:Exon 4|type:EXON_CODING_NON_SYNONYMOUS
chr11	27016339	0	G	A	378.95	AC=1	AF=0.50	AN=2	DP=28	Dels=0.00	HRun=0	HaplotypeScore=2.23	MQ=59.05	MQ0=0	QD=13.53	SB=-123.12	geneSymbol:FIBIN|wild.codon:CGC|wild.aa:R|pos.cdna:265|kgId:uc001mrd.2|position.protein:89|strand:+|mut.aa:H|mut.codon:CAC|exon.name:Exon 1|type:EXON_CODING_NON_SYNONYMOUS
chr11	32657303	0	A	G	343.46	AC=1	AF=0.50	AN=2	DP=17	Dels=0.00	HRun=0	HaplotypeScore=0.00	MQ=57.77	MQ0=0	QD=20.20	SB=-154.77	geneSymbol:CCDC73|wild.codon:TTA|wild.aa:L|pos.cdna:1123|kgId:uc001mtv.2|position.protein:375|strand:-|mut.aa:S|mut.codon:TCA|exon.name:Exon 14|type:EXON_CODING_NON_SYNONYMOUS	geneSymbol:CCDC73|wild.codon:TTA|wild.aa:L|pos.cdna:1093|kgId:uc001mtw.1|position.protein:365|strand:-|mut.aa:S|mut.codon:TCA|exon.name:Exon 14|type:EXON_CODING_NON_SYNONYMOUS
chr11	43333703	0	G	A	491.34	AC=1	AF=0.50	AN=2	DP=37	Dels=0.00	HRun=0	HaplotypeScore=0.79	MQ=53.74	MQ0=0	QD=13.28	SB=-259.57	geneSymbol:API5|kgId:uc010rfg.1|strand:+|exon.name:Exon 1|type:UTR5	geneSymbol:API5|wild.codon:CGC|wild.aa:R|pos.cdna:25|kgId:uc010rfh.1|position.protein:9|strand:+|mut.aa:H|mut.codon:CAC|exon.name:Exon 1|type:EXON_CODING_NON_SYNONYMOUS	geneSymbol:API5|wild.codon:CGC|wild.aa:R|pos.cdna:25|kgId:uc001mxf.2|position.protein:9|strand:+|mut.aa:H|mut.codon:CAC|exon.name:Exon 1|type:EXON_CODING_NON_SYNONYMOUS	geneSymbol:API5|wild.codon:CGC|wild.aa:R|pos.cdna:25|kgId:uc010rfi.1|position.protein:9|strand:+|mut.aa:H|mut.codon:CAC|exon.name:Exon 1|type:EXON_CODING_NON_SYNONYMOUS
chr11	43411327	0	T	A	272.39	AC=1	AF=0.50	AN=2	DP=33	Dels=0.00	HRun=1	HaplotypeScore=6.94	MQ=58.29	MQ0=0	QD=8.25	SB=-119.83	geneSymbol:TTC17|wild.codon:GAT|wild.aa:D|pos.cdna:374|kgId:uc001mxh.2|position.protein:125|strand:+|mut.aa:E|mut.codon:GAA|exon.name:Exon 3|type:EXON_CODING_NON_SYNONYMOUS	geneSymbol:TTC17|wild.codon:GAT|wild.aa:D|pos.cdna:374|kgId:uc001mxi.2|position.protein:125|strand:+|mut.aa:E|mut.codon:GAA|exon.name:Exon 3|type:EXON_CODING_NON_SYNONYMOUS	geneSymbol:TTC17|wild.codon:GAT|wild.aa:D|pos.cdna:203|kgId:uc010rfj.1|position.protein:68|strand:+|mut.aa:E|mut.codon:GAA|exon.name:Exon 2|type:EXON_CODING_NON_SYNONYMOUS
chr11	44069935	0	C	T	1329.83	AC=1	AF=0.50	AN=2	DP=83	Dels=0.00	HRun=0	HaplotypeScore=4.16	MQ=58.18	MQ0=0	QD=16.02	SB=-676.23	geneSymbol:ACCSL|wild.codon:CCT|wild.aa:P|pos.cdna:348|kgId:uc001mxw.1|position.protein:117|strand:+|mut.aa:S|mut.codon:TCT|exon.name:Exon 1|type:EXON_CODING_NON_SYNONYMOUS	geneSymbol:ACCSL|kgId:uc009ykr.2|strand:+|exon.name:Exon 1|type:UTR5
chr11	45877537	0	C	A	302.48	AC=1	AF=0.50	AN=2	DP=30	Dels=0.00	HRun=0	HaplotypeScore=0.00	MQ=58.11	MQ0=0	QD=10.08	SB=-53.84	geneSymbol:CRY2|wild.codon:CTA|wild.aa:L|pos.cdna:36|kgId:uc009ykw.2|position.protein:13|strand:+|mut.aa:I|mut.codon:ATA|exon.name:Exon 2|type:EXON_CODING_NON_SYNONYMOUS	geneSymbol:CRY2|wild.codon:CTA|wild.aa:L|pos.cdna:282|kgId:uc010rgn.1|position.protein:95|strand:+|mut.aa:I|mut.codon:ATA|exon.name:Exon 2|type:EXON_CODING_NON_SYNONYMOUS
chr11	46637195	0	T	C	730.09	AC=1	AF=0.50	AN=2	DP=98	Dels=0.00	HRun=2	HaplotypeScore=3.45	MQ=58.01	MQ0=0	QD=7.45	SB=-270.93	geneSymbol:HARBI1|wild.codon:CAG|wild.aa:Q|pos.cdna:592|kgId:uc001ncy.2|position.protein:198|strand:-|mut.aa:R|mut.codon:CGG|exon.name:Exon 2|type:EXON_CODING_NON_SYNONYMOUS
chr11	46800089	0	T	C	1768.96	AC=1	AF=0.50	AN=2	DP=117	Dels=0.00	HRun=0	HaplotypeScore=2.15	MQ=57.96	MQ0=0	QD=15.12	SB=-672.87	geneSymbol:CKAP5|wild.codon:ACA|wild.aa:T|pos.cdna:2151|kgId:uc009ylg.1|position.protein:718|strand:-|mut.aa:A|mut.codon:GCA|exon.name:Exon 19|type:EXON_CODING_NON_SYNONYMOUS	geneSymbol:CKAP5|wild.codon:ACA|wild.aa:T|pos.cdna:2493|kgId:uc001ndi.1|position.protein:832|strand:-|mut.aa:A|mut.codon:GCA|exon.name:Exon 21|type:EXON_CODING_NON_SYNONYMOUS	geneSymbol:CKAP5|wild.codon:ACA|wild.aa:T|pos.cdna:2493|kgId:uc001ndj.1|position.protein:832|strand:-|mut.aa:A|mut.codon:GCA|exon.name:Exon 21|type:EXON_CODING_NON_SYNONYMOUS
chr11	47282003	0	G	A	154.07	AC=1	AF=0.50	AN=2	DP=23	Dels=0.00	HRun=0	HaplotypeScore=0.00	MQ=55.61	MQ0=0	QD=6.70	SB=-82.55	geneSymbol:NR1H3|wild.codon:ATG|wild.aa:M|pos.cdna:293|kgId:uc009yll.1|position.protein:98|strand:+|mut.aa:I|mut.codon:ATA|exon.name:Exon 4|type:EXON_CODING_NON_SYNONYMOUS	geneSymbol:NR1H3|wild.codon:ATG|wild.aa:M|pos.cdna:293|kgId:uc010rhk.1|position.protein:98|strand:+|mut.aa:I|mut.codon:ATA|exon.name:Exon 4|type:EXON_CODING_NON_SYNONYMOUS	geneSymbol:NR1H3|wild.codon:ATG|wild.aa:M|pos.cdna:140|kgId:uc001nek.2|position.protein:47|strand:+|mut.aa:I|mut.codon:ATA|exon.name:Exon 3|type:EXON_CODING_NON_SYNONYMOUS	geneSymbol:NR1H3|wild.codon:ATG|wild.aa:M|pos.cdna:275|kgId:uc001nej.2|position.protein:92|strand:+|mut.aa:I|mut.codon:ATA|exon.name:Exon 4|type:EXON_CODING_NON_SYNONYMOUS	geneSymbol:NR1H3|wild.codon:ATG|wild.aa:M|pos.cdna:140|kgId:uc001nel.2|position.protein:47|strand:+|mut.aa:I|mut.codon:ATA|exon.name:Exon 3|type:EXON_CODING_NON_SYNONYMOUS	geneSymbol:NR1H3|wild.codon:ATG|wild.aa:M|pos.cdna:275|kgId:uc009ylm.2|position.protein:92|strand:+|mut.aa:I|mut.codon:ATA|exon.name:Exon 4|type:EXON_CODING_NON_SYNONYMOUS	geneSymbol:NR1H3|wild.codon:ATG|wild.aa:M|pos.cdna:275|kgId:uc001nen.3|position.protein:92|strand:+|mut.aa:I|mut.codon:ATA|exon.name:Exon 4|type:EXON_CODING_NON_SYNONYMOUS	geneSymbol:NR1H3|wild.codon:ATG|wild.aa:M|pos.cdna:275|kgId:uc001nem.2|position.protein:92|strand:+|mut.aa:I|mut.codon:ATA|exon.name:Exon 3|type:EXON_CODING_NON_SYNONYMOUS	geneSymbol:NR1H3|wild.codon:ATG|wild.aa:M|pos.cdna:2|kgId:uc001nep.2|position.protein:1|strand:+|mut.aa:I|mut.codon:ATA|exon.name:Exon 1|type:EXON_CODING_NON_SYNONYMOUS
chr11	47689155	0	T	A	525.69	AC=1	AF=0.50	AN=2	DP=51	Dels=0.00	HRun=1	HaplotypeScore=0.00	MQ=58.15	MQ0=0	QD=10.31	SB=-260.68	geneSymbol:AGBL2|kgId:uc001ngf.2|strand:-|exon.name:Exon 6|type:UTR5	geneSymbol:AGBL2|wild.codon:ATG|wild.aa:M|pos.cdna:2307|kgId:uc001ngg.2|position.protein:770|strand:-|mut.aa:L|mut.codon:TTG|exon.name:Exon 15|type:EXON_CODING_NON_SYNONYMOUS	geneSymbol:AGBL2|wild.codon:ATG|wild.aa:M|pos.cdna:2193|kgId:uc010rhq.1|position.protein:732|strand:-|mut.aa:L|mut.codon:TTG|exon.name:Exon 14|type:EXON_CODING_NON_SYNONYMOUS
chr11	48346916	0	G	C	2736.51	AC=1	AF=0.50	AN=2	DP=197	Dels=0.00	HRun=0	HaplotypeScore=5.25	MQ=55.43	MQ0=0	QD=13.89	SB=-838.51	geneSymbol:OR4C3|wild.codon:GTG|wild.aa:V|pos.cdna:423|kgId:uc010rhv.1|position.protein:142|strand:+|mut.aa:L|mut.codon:CTG|exon.name:Exon 1|type:EXON_CODING_NON_SYNONYMOUS
chr11	48346932	0	G	A	1598.11	AC=1	AF=0.50	AN=2	DP=157	Dels=0.00	HRun=0	HaplotypeScore=1.95	MQ=54.36	MQ0=0	QD=10.18	SB=-589.62	geneSymbol:OR4C3|wild.codon:CGC|wild.aa:R|pos.cdna:439|kgId:uc010rhv.1|position.protein:147|strand:+|mut.aa:H|mut.codon:CAC|exon.name:Exon 1|type:EXON_CODING_NON_SYNONYMOUS
chr11	48346961	0	A	T	1130.82	AC=1	AF=0.50	AN=2	DP=134	Dels=0.00	HRun=0	HaplotypeScore=1.66	MQ=54.85	MQ0=0	QD=8.44	SB=-242.19	geneSymbol:OR4C3|wild.codon:AAT|wild.aa:N|pos.cdna:468|kgId:uc010rhv.1|position.protein:157|strand:+|mut.aa:Y|mut.codon:TAT|exon.name:Exon 1|type:EXON_CODING_NON_SYNONYMOUS
chr11	48346962	0	A	G	1034.28	AC=1	AF=0.50	AN=2	DP=133	Dels=0.00	HRun=0	HaplotypeScore=1.66	MQ=54.81	MQ0=0	QD=7.78	SB=-268.33	geneSymbol:OR4C3|wild.codon:AAT|wild.aa:N|pos.cdna:469|kgId:uc010rhv.1|position.protein:157|strand:+|mut.aa:S|mut.codon:AGT|exon.name:Exon 1|type:EXON_CODING_NON_SYNONYMOUS
chr11	55541710	0	C	A	997.07	AC=1	AF=0.50	AN=2	DP=63	Dels=0.00	HRun=0	HaplotypeScore=0.00	MQ=57.08	MQ0=0	QD=15.83	SB=-288.65	geneSymbol:OR5D13|wild.codon:CCT|wild.aa:P|pos.cdna:796|kgId:uc010ril.1|position.protein:266|strand:+|mut.aa:H|mut.codon:CAT|exon.name:Exon 1|type:EXON_CODING_NON_SYNONYMOUS
chr11	55703248	0	A	T	304.12	AC=1	AF=0.50	AN=2	DP=19	Dels=0.00	HRun=3	HaplotypeScore=0.32	MQ=60.00	MQ0=0	QD=16.01	SB=-10.01	geneSymbol:OR5I1|wild.codon:ATC|wild.aa:I|pos.cdna:628|kgId:uc010ris.1|position.protein:210|strand:-|mut.aa:N|mut.codon:AAC|exon.name:Exon 1|type:EXON_CODING_NON_SYNONYMOUS
chr11	56020150	0	C	T	2646.76	AC=1	AF=0.50	AN=2	DP=187	Dels=0.00	HRun=0	HaplotypeScore=12.37	MQ=58.61	MQ0=3	QD=14.15	SB=-1134.80	geneSymbol:OR5T3|wild.codon:CCT|wild.aa:P|pos.cdna:474|kgId:uc010rjd.1|position.protein:159|strand:+|mut.aa:S|mut.codon:TCT|exon.name:Exon 1|type:EXON_CODING_NON_SYNONYMOUS
chr11	56043302	0	G	A	934.42	AC=1	AF=0.50	AN=2	DP=59	Dels=0.00	HRun=0	HaplotypeScore=0.58	MQ=56.43	MQ0=0	QD=15.84	SB=-409.34	geneSymbol:OR5T1|wild.codon:GGG|wild.aa:G|pos.cdna:187|kgId:uc001nio.1|position.protein:63|strand:+|mut.aa:E|mut.codon:GAG|exon.name:Exon 1|type:EXON_CODING_NON_SYNONYMOUS
chr11	56409209	0	G	A	819.57	AC=1	AF=0.50	AN=2	DP=59	Dels=0.00	HRun=2	HaplotypeScore=1.42	MQ=57.67	MQ0=0	QD=13.89	SB=-314.77	geneSymbol:OR8U8|kgId:uc001nit.2|intron.name:Intron 1|strand:+|type:INTRON	geneSymbol:OR5AP2|wild.codon:TCG|wild.aa:S|pos.cdna:706|kgId:uc001njb.1|position.protein:236|strand:-|mut.aa:L|mut.codon:TTG|exon.name:Exon 1|type:EXON_CODING_NON_SYNONYMOUS
chr11	56409597	0	A	G	535.42	AC=1	AF=0.50	AN=2	DP=36	Dels=0.00	HRun=0	HaplotypeScore=0.32	MQ=58.30	MQ0=0	QD=14.87	SB=-289.97	geneSymbol:OR8U8|kgId:uc001nit.2|intron.name:Intron 1|strand:+|type:INTRON	geneSymbol:OR5AP2|wild.codon:TTC|wild.aa:F|pos.cdna:318|kgId:uc001njb.1|position.protein:107|strand:-|mut.aa:L|mut.codon:CTC|exon.name:Exon 1|type:EXON_CODING_NON_SYNONYMOUS
chr11	56431708	0	C	T	2921.57	AC=1	AF=0.50	AN=2	DP=164	Dels=0.00	HRun=0	HaplotypeScore=3.27	MQ=58.42	MQ0=1	QD=17.81	SB=-1392.48	geneSymbol:OR8U8|kgId:uc001nit.2|intron.name:Intron 1|strand:+|type:INTRON	geneSymbol:OR5AR1|wild.codon:CCA|wild.aa:P|pos.cdna:546|kgId:uc010rjm.1|position.protein:183|strand:+|mut.aa:S|mut.codon:TCA|exon.name:Exon 1|type:EXON_CODING_NON_SYNONYMOUS
chr11	56468449	0	A	T	862.41	AC=1	AF=0.50	AN=2	DP=100	Dels=0.00	HRun=2	HaplotypeScore=14.14	MQ=53.98	MQ0=0	QD=8.62	SB=-408.04	geneSymbol:OR8U8|kgId:uc001nit.2|intron.name:Intron 1|strand:+|type:INTRON	geneSymbol:OR9G9|wild.codon:ATT|wild.aa:I|pos.cdna:585|kgId:uc010rjn.1|position.protein:196|strand:+|mut.aa:F|mut.codon:TTT|exon.name:Exon 1|type:EXON_CODING_NON_SYNONYMOUS
chr11	56468452	0	A	C	927.44	AC=1	AF=0.50	AN=2	DP=106	Dels=0.00	HRun=0	HaplotypeScore=2.51	MQ=54.14	MQ0=0	QD=8.75	SB=-474.71	geneSymbol:OR8U8|kgId:uc001nit.2|intron.name:Intron 1|strand:+|type:INTRON	geneSymbol:OR9G9|wild.codon:ATG|wild.aa:M|pos.cdna:588|kgId:uc010rjn.1|position.protein:197|strand:+|mut.aa:L|mut.codon:CTG|exon.name:Exon 1|type:EXON_CODING_NON_SYNONYMOUS
chr11	56468699	0	T	A	890.96	AC=1	AF=0.50	AN=2	DP=97	Dels=0.00	HRun=0	HaplotypeScore=2.39	MQ=53.92	MQ0=0	QD=9.19	SB=-225.62	geneSymbol:OR8U8|kgId:uc001nit.2|intron.name:Intron 1|strand:+|type:INTRON	geneSymbol:OR9G9|wild.codon:GTG|wild.aa:V|pos.cdna:835|kgId:uc010rjn.1|position.protein:279|strand:+|mut.aa:E|mut.codon:GAG|exon.name:Exon 1|type:EXON_CODING_NON_SYNONYMOUS
chr11	56468704	0	T	C	869.73	AC=1	AF=0.50	AN=2	DP=90	Dels=0.00	HRun=0	HaplotypeScore=2.07	MQ=53.41	MQ0=0	QD=9.66	SB=-222.20	geneSymbol:OR8U8|kgId:uc001nit.2|intron.name:Intron 1|strand:+|type:INTRON	geneSymbol:OR9G9|wild.codon:TTC|wild.aa:F|pos.cdna:840|kgId:uc010rjn.1|position.protein:281|strand:+|mut.aa:L|mut.codon:CTC|exon.name:Exon 1|type:EXON_CODING_NON_SYNONYMOUS
chr11	56949699	0	G	T	802.55	AC=1	AF=0.50	AN=2	DP=51	Dels=0.00	HRun=0	HaplotypeScore=1.42	MQ=54.80	MQ0=0	QD=15.74	SB=-382.29	geneSymbol:LRRC55|wild.codon:CGA|wild.aa:R|pos.cdna:331|kgId:uc001njl.1|position.protein:111|strand:+|mut.aa:L|mut.codon:CTA|exon.name:Exon 1|type:EXON_CODING_NON_SYNONYMOUS
chr11	57947160	0	C	A	2023.95	AC=1	AF=0.50	AN=2	DP=132	Dels=0.00	HRun=0	HaplotypeScore=8.37	MQ=58.40	MQ0=0	QD=15.33	SB=-671.14	geneSymbol:OR9Q1|wild.codon:CTG|wild.aa:L|pos.cdna:243|kgId:uc001nmj.2|position.protein:82|strand:+|mut.aa:M|mut.codon:ATG|exon.name:Exon 3|type:EXON_CODING_NON_SYNONYMOUS
chr11	57947163	0	G	A	2156.35	AC=1	AF=0.50	AN=2	DP=124	Dels=0.00	HRun=0	HaplotypeScore=5.39	MQ=58.80	MQ0=0	QD=17.39	SB=-705.20	geneSymbol:OR9Q1|wild.codon:GCA|wild.aa:A|pos.cdna:246|kgId:uc001nmj.2|position.protein:83|strand:+|mut.aa:T|mut.codon:ACA|exon.name:Exon 3|type:EXON_CODING_NON_SYNONYMOUS
chr11	59132812	0	G	T	426.78	AC=1	AF=0.50	AN=2	DP=29	Dels=0.00	HRun=0	HaplotypeScore=0.00	MQ=58.70	MQ0=0	QD=14.72	SB=-137.72	geneSymbol:OR5AN1|wild.codon:AGG|wild.aa:R|pos.cdna:880|kgId:uc010rks.1|position.protein:294|strand:+|mut.aa:M|mut.codon:ATG|exon.name:Exon 1|type:EXON_CODING_NON_SYNONYMOUS
chr11	59361095	0	G	T	981.61	AC=1	AF=0.50	AN=2	DP=55	Dels=0.00	HRun=0	HaplotypeScore=0.00	MQ=56.42	MQ0=1	QD=17.85	SB=-467.94	geneSymbol:OSBP|wild.codon:CTC|wild.aa:L|pos.cdna:1659|kgId:uc001noc.1|position.protein:554|strand:-|mut.aa:I|mut.codon:ATC|exon.name:Exon 9|type:EXON_CODING_NON_SYNONYMOUS	geneSymbol:OSBP1|kgId:uc009ymr.1|intron.name:Intron 4|strand:-|type:INTRON
chr11	59574161	0	G	A	1190.66	AC=1	AF=0.50	AN=2	DP=66	Dels=0.00	HRun=1	HaplotypeScore=2.81	MQ=59.43	MQ0=0	QD=18.04	SB=-431.84	geneSymbol:MRPL16|wild.codon:CGC|wild.aa:R|pos.cdna:414|kgId:uc001noh.2|position.protein:139|strand:-|mut.aa:C|mut.codon:TGC|exon.name:Exon 4|type:EXON_CODING_NON_SYNONYMOUS
chr11	61094323	0	G	A	947.89	AC=1	AF=0.50	AN=2	DP=70	Dels=0.00	HRun=0	HaplotypeScore=2.20	MQ=55.18	MQ0=0	QD=13.54	SB=-400.80	geneSymbol:DDB1|wild.codon:CGA|wild.aa:R|pos.cdna:591|kgId:uc001nrc.3|position.protein:198|strand:-|mut.aa:*|mut.codon:TGA|exon.name:Exon 5|type:EXON_STOP_GAINED	geneSymbol:DDB1|kgId:uc010rle.1|intron.name:Intron 3|strand:-|type:INTRON	geneSymbol:DDB1|wild.codon:CGA|wild.aa:R|pos.cdna:591|kgId:uc010rlf.1|position.protein:198|strand:-|mut.aa:*|mut.codon:TGA|exon.name:Exon 7|type:EXON_STOP_GAINED	geneSymbol:DDB1|kgId:uc010rlg.1|strand:-|exon.name:Exon 2|type:UTR5	geneSymbol:DDB1|wild.codon:CGA|wild.aa:R|pos.cdna:591|kgId:uc001nrd.2|position.protein:198|strand:-|mut.aa:*|mut.codon:TGA|exon.name:Exon 5|type:EXON_STOP_GAINED	geneSymbol:DDB1|wild.codon:CGA|wild.aa:R|pos.cdna:252|kgId:uc009ynl.1|position.protein:85|strand:-|mut.aa:*|mut.codon:TGA|exon.name:Exon 3|type:EXON_STOP_GAINED
chr11	62285813	0	C	T	2402.97	AC=1	AF=0.50	AN=2	DP=139	Dels=0.00	HRun=0	HaplotypeScore=6.31	MQ=57.69	MQ0=1	QD=17.29	SB=-1134.63	geneSymbol:AHNAK|kgId:uc001ntk.1|intron.name:Intron 5|strand:-|type:INTRON	geneSymbol:AHNAK|wild.codon:GGG|wild.aa:G|pos.cdna:16075|kgId:uc001ntl.2|position.protein:5359|strand:-|mut.aa:E|mut.codon:GAG|exon.name:Exon 5|type:EXON_CODING_NON_SYNONYMOUS
chr11	62293836	0	C	T	3140.15	AC=1	AF=0.50	AN=2	DP=206	Dels=0.00	HRun=2	HaplotypeScore=18.38	MQ=58.17	MQ0=0	QD=15.24	SB=-1495.55	geneSymbol:AHNAK|kgId:uc001ntk.1|intron.name:Intron 5|strand:-|type:INTRON	geneSymbol:AHNAK|wild.codon:GGA|wild.aa:G|pos.cdna:8052|kgId:uc001ntl.2|position.protein:2685|strand:-|mut.aa:R|mut.codon:AGA|exon.name:Exon 5|type:EXON_CODING_NON_SYNONYMOUS
chr11	62299329	0	G	T	3087.94	AC=1	AF=0.50	AN=2	DP=235	Dels=0.00	HRun=2	HaplotypeScore=6.85	MQ=58.67	MQ0=0	QD=13.14	SB=-1505.50	geneSymbol:AHNAK|kgId:uc001ntk.1|intron.name:Intron 5|strand:-|type:INTRON	geneSymbol:AHNAK|wild.codon:CTT|wild.aa:L|pos.cdna:2559|kgId:uc001ntl.2|position.protein:854|strand:-|mut.aa:I|mut.codon:ATT|exon.name:Exon 5|type:EXON_CODING_NON_SYNONYMOUS
chr11	63662638	0	T	C	130.49	AC=1	AF=0.50	AN=2	DP=17	Dels=0.00	HRun=0	HaplotypeScore=0.00	MQ=60.00	MQ0=0	QD=7.68	SB=-64.87	geneSymbol:MARK2|wild.codon:TTG|wild.aa:L|pos.cdna:61|kgId:uc001nxw.2|position.protein:21|strand:+|mut.aa:S|mut.codon:TCG|exon.name:Exon 2|type:EXON_CODING_NON_SYNONYMOUS	geneSymbol:MARK2|wild.codon:TTG|wild.aa:L|pos.cdna:61|kgId:uc001nxv.3|position.protein:21|strand:+|mut.aa:S|mut.codon:TCG|exon.name:Exon 2|type:EXON_CODING_NON_SYNONYMOUS	geneSymbol:MARK2|wild.codon:TTG|wild.aa:L|pos.cdna:61|kgId:uc001nxx.2|position.protein:21|strand:+|mut.aa:S|mut.codon:TCG|exon.name:Exon 2|type:EXON_CODING_NON_SYNONYMOUS	geneSymbol:MARK2|wild.codon:TTG|wild.aa:L|pos.cdna:61|kgId:uc001nxy.2|position.protein:21|strand:+|mut.aa:S|mut.codon:TCG|exon.name:Exon 2|type:EXON_CODING_NON_SYNONYMOUS	geneSymbol:MARK2|wild.codon:TTG|wild.aa:L|pos.cdna:121|kgId:uc009yox.2|position.protein:41|strand:+|mut.aa:S|mut.codon:TCG|exon.name:Exon 3|type:EXON_CODING_NON_SYNONYMOUS	geneSymbol:MARK2|kgId:uc001nxz.3|strand:+|exon.name:Exon 2|type:UTR5	geneSymbol:MARK2|kgId:uc009yoy.2|strand:+|exon.name:Exon 1|type:UTR5
chr11	63919787	0	G	A	1508.55	AC=1	AF=0.50	AN=2	DP=92	Dels=0.00	HRun=0	HaplotypeScore=5.23	MQ=57.32	MQ0=0	QD=16.40	SB=-662.65	geneSymbol:MACROD1|wild.codon:CCG|wild.aa:P|pos.cdna:376|kgId:uc001nyh.2|position.protein:126|strand:-|mut.aa:L|mut.codon:CTG|exon.name:Exon 2|type:EXON_CODING_NON_SYNONYMOUS
chr11	64331822	0	A	T	397.76	AC=1	AF=0.50	AN=2	DP=25	Dels=0.00	HRun=0	HaplotypeScore=0.00	MQ=58.24	MQ0=0	QD=15.91	SB=-217.83	geneSymbol:hOAT4|kgId:uc001oah.1|intron.name:Intron 3|strand:+|type:INTRON	geneSymbol:SLC22A11|wild.codon:AAA|wild.aa:K|pos.cdna:863|kgId:uc001oai.2|position.protein:288|strand:+|mut.aa:N|mut.codon:AAT|exon.name:Exon 5|type:EXON_CODING_NON_SYNONYMOUS	geneSymbol:SLC22A11|wild.codon:AAA|wild.aa:K|pos.cdna:863|kgId:uc001oaj.2|position.protein:288|strand:+|mut.aa:N|mut.codon:AAT|exon.name:Exon 5|type:EXON_CODING_NON_SYNONYMOUS	geneSymbol:SLC22A11|wild.codon:AAA|wild.aa:K|pos.cdna:863|kgId:uc009ypq.2|position.protein:288|strand:+|mut.aa:N|mut.codon:AAT|exon.name:Exon 5|type:EXON_CODING_NON_SYNONYMOUS	geneSymbol:SLC22A11|wild.codon:AAA|wild.aa:K|pos.cdna:350|kgId:uc001oak.1|position.protein:117|strand:+|mut.aa:N|mut.codon:AAT|exon.name:Exon 3|type:EXON_CODING_NON_SYNONYMOUS
chr11	64506912	0	C	T	312.32	AC=1	AF=0.50	AN=2	DP=34	Dels=0.00	HRun=0	HaplotypeScore=1.92	MQ=57.77	MQ0=0	QD=9.19	SB=-86.57	geneSymbol:RASGRP2|wild.codon:GCA|wild.aa:A|pos.cdna:438|kgId:uc001oat.2|position.protein:147|strand:-|mut.aa:T|mut.codon:ACA|exon.name:Exon 3|type:EXON_CODING_NON_SYNONYMOUS	geneSymbol:RASGRP2|wild.codon:GCA|wild.aa:A|pos.cdna:297|kgId:uc001oau.2|position.protein:100|strand:-|mut.aa:T|mut.codon:ACA|exon.name:Exon 5|type:EXON_CODING_NON_SYNONYMOUS	geneSymbol:RASGRP2|wild.codon:GCA|wild.aa:A|pos.cdna:732|kgId:uc009ypu.2|position.protein:245|strand:-|mut.aa:T|mut.codon:ACA|exon.name:Exon 8|type:EXON_CODING_NON_SYNONYMOUS	geneSymbol:RASGRP2|wild.codon:GCA|wild.aa:A|pos.cdna:732|kgId:uc009ypv.2|position.protein:245|strand:-|mut.aa:T|mut.codon:ACA|exon.name:Exon 8|type:EXON_CODING_NON_SYNONYMOUS	geneSymbol:RASGRP2|wild.codon:GCA|wild.aa:A|pos.cdna:732|kgId:uc009ypw.2|position.protein:245|strand:-|mut.aa:T|mut.codon:ACA|exon.name:Exon 8|type:EXON_CODING_NON_SYNONYMOUS
chr11	64573814	0	A	T	124.04	AC=1	AF=0.50	AN=2	DP=12	Dels=0.00	HRun=1	HaplotypeScore=0.33	MQ=58.43	MQ0=0	QD=10.34	SB=-70.92	geneSymbol:MEN1|wild.codon:TAT|wild.aa:Y|pos.cdna:953|kgId:uc001obj.2|position.protein:318|strand:-|mut.aa:*|mut.codon:TAA|exon.name:Exon 7|type:EXON_STOP_GAINED	geneSymbol:MEN1|wild.codon:TAT|wild.aa:Y|pos.cdna:953|kgId:uc001obk.2|position.protein:318|strand:-|mut.aa:*|mut.codon:TAA|exon.name:Exon 7|type:EXON_STOP_GAINED	geneSymbol:MEN1|wild.codon:TAT|wild.aa:Y|pos.cdna:833|kgId:uc001obl.2|position.protein:278|strand:-|mut.aa:*|mut.codon:TAA|exon.name:Exon 7|type:EXON_STOP_GAINED	geneSymbol:MEN1|wild.codon:TAT|wild.aa:Y|pos.cdna:938|kgId:uc001obm.2|position.protein:313|strand:-|mut.aa:*|mut.codon:TAA|exon.name:Exon 7|type:EXON_STOP_GAINED	geneSymbol:MEN1|wild.codon:TAT|wild.aa:Y|pos.cdna:953|kgId:uc001obn.2|position.protein:318|strand:-|mut.aa:*|mut.codon:TAA|exon.name:Exon 7|type:EXON_STOP_GAINED	geneSymbol:MEN1|wild.codon:TAT|wild.aa:Y|pos.cdna:953|kgId:uc001obo.2|position.protein:318|strand:-|mut.aa:*|mut.codon:TAA|exon.name:Exon 7|type:EXON_STOP_GAINED	geneSymbol:MEN1|wild.codon:TAT|wild.aa:Y|pos.cdna:938|kgId:uc001obp.2|position.protein:313|strand:-|mut.aa:*|mut.codon:TAA|exon.name:Exon 7|type:EXON_STOP_GAINED	geneSymbol:MEN1|wild.codon:TAT|wild.aa:Y|pos.cdna:953|kgId:uc001obq.2|position.protein:318|strand:-|mut.aa:*|mut.codon:TAA|exon.name:Exon 8|type:EXON_STOP_GAINED	geneSymbol:MEN1|wild.codon:TAT|wild.aa:Y|pos.cdna:953|kgId:uc001obr.2|position.protein:318|strand:-|mut.aa:*|mut.codon:TAA|exon.name:Exon 7|type:EXON_STOP_GAINED
chr11	64622847	0	C	A	521.41	AC=1	AF=0.50	AN=2	DP=49	Dels=0.00	HRun=2	HaplotypeScore=6.96	MQ=57.17	MQ0=1	QD=10.64	SB=-277.98	geneSymbol:EHD1|wild.codon:GAG|wild.aa:E|pos.cdna:75|kgId:uc001obt.1|position.protein:26|strand:-|mut.aa:*|mut.codon:TAG|exon.name:Exon 2|type:EXON_STOP_GAINED	geneSymbol:EHD1|wild.codon:GAG|wild.aa:E|pos.cdna:1026|kgId:uc001obu.1|position.protein:343|strand:-|mut.aa:*|mut.codon:TAG|exon.name:Exon 4|type:EXON_STOP_GAINED	geneSymbol:EHD1|wild.codon:GAG|wild.aa:E|pos.cdna:1026|kgId:uc001obv.1|position.protein:343|strand:-|mut.aa:*|mut.codon:TAG|exon.name:Exon 6|type:EXON_STOP_GAINED	geneSymbol:EHD1|wild.codon:GAG|wild.aa:E|pos.cdna:1068|kgId:uc010rnq.1|position.protein:357|strand:-|mut.aa:*|mut.codon:TAG|exon.name:Exon 5|type:EXON_STOP_GAINED
chr11	65146959	0	A	G	225.15	AC=1	AF=0.50	AN=2	DP=15	Dels=0.00	HRun=1	HaplotypeScore=0.16	MQ=58.45	MQ0=0	QD=15.01	SB=-121.85	geneSymbol:SLC25A45|kgId:uc009yqi.1|intron.name:Intron 4|strand:-|type:INTRON	geneSymbol:SLC25A45|wild.codon:GTC|wild.aa:V|pos.cdna:226|kgId:uc001odp.1|position.protein:76|strand:-|mut.aa:A|mut.codon:GCC|exon.name:Exon 4|type:EXON_CODING_NON_SYNONYMOUS	geneSymbol:SLC25A45|wild.codon:GTC|wild.aa:V|pos.cdna:154|kgId:uc001odq.1|position.protein:52|strand:-|mut.aa:A|mut.codon:GCC|exon.name:Exon 3|type:EXON_CODING_NON_SYNONYMOUS	geneSymbol:SLC25A45|wild.codon:GTC|wild.aa:V|pos.cdna:226|kgId:uc001odr.1|position.protein:76|strand:-|mut.aa:A|mut.codon:GCC|exon.name:Exon 5|type:EXON_CODING_NON_SYNONYMOUS	geneSymbol:SLC25A45|wild.codon:GTC|wild.aa:V|pos.cdna:100|kgId:uc001ods.1|position.protein:34|strand:-|mut.aa:A|mut.codon:GCC|exon.name:Exon 4|type:EXON_CODING_NON_SYNONYMOUS	geneSymbol:SLC25A45|wild.codon:GTC|wild.aa:V|pos.cdna:100|kgId:uc001odt.1|position.protein:34|strand:-|mut.aa:A|mut.codon:GCC|exon.name:Exon 8|type:EXON_CODING_NON_SYNONYMOUS
chr11	65293135	0	T	A	575.49	AC=1	AF=0.50	AN=2	DP=44	Dels=0.00	HRun=0	HaplotypeScore=1.00	MQ=58.29	MQ0=0	QD=13.08	SB=-225.94	geneSymbol:SCYL1|wild.codon:TTC|wild.aa:F|pos.cdna:201|kgId:uc009yqk.2|position.protein:68|strand:+|mut.aa:I|mut.codon:ATC|exon.name:Exon 2|type:EXON_CODING_NON_SYNONYMOUS	geneSymbol:SCYL1|wild.codon:TTC|wild.aa:F|pos.cdna:201|kgId:uc001oea.1|position.protein:68|strand:+|mut.aa:I|mut.codon:ATC|exon.name:Exon 2|type:EXON_CODING_NON_SYNONYMOUS	geneSymbol:SCYL1|wild.codon:TTC|wild.aa:F|pos.cdna:201|kgId:uc001oeb.1|position.protein:68|strand:+|mut.aa:I|mut.codon:ATC|exon.name:Exon 2|type:EXON_CODING_NON_SYNONYMOUS	geneSymbol:SCYL1|wild.codon:TTC|wild.aa:F|pos.cdna:201|kgId:uc001oec.1|position.protein:68|strand:+|mut.aa:I|mut.codon:ATC|exon.name:Exon 2|type:EXON_CODING_NON_SYNONYMOUS	geneSymbol:SCYL1|kgId:uc001oed.1|strand:+|exon.name:Exon 1|type:UTR5
chr11	65293610	0	C	A	339.58	AC=1	AF=0.50	AN=2	DP=20	Dels=0.00	HRun=0	HaplotypeScore=0.79	MQ=54.29	MQ0=1	QD=16.98	SB=-71.86	geneSymbol:SCYL1|wild.codon:CTG|wild.aa:L|pos.cdna:390|kgId:uc009yqk.2|position.protein:131|strand:+|mut.aa:M|mut.codon:ATG|exon.name:Exon 4|type:EXON_CODING_NON_SYNONYMOUS	geneSymbol:SCYL1|wild.codon:CTG|wild.aa:L|pos.cdna:390|kgId:uc001oea.1|position.protein:131|strand:+|mut.aa:M|mut.codon:ATG|exon.name:Exon 4|type:EXON_CODING_NON_SYNONYMOUS	geneSymbol:SCYL1|wild.codon:CTG|wild.aa:L|pos.cdna:390|kgId:uc001oeb.1|position.protein:131|strand:+|mut.aa:M|mut.codon:ATG|exon.name:Exon 4|type:EXON_CODING_NON_SYNONYMOUS	geneSymbol:SCYL1|wild.codon:CTG|wild.aa:L|pos.cdna:390|kgId:uc001oec.1|position.protein:131|strand:+|mut.aa:M|mut.codon:ATG|exon.name:Exon 4|type:EXON_CODING_NON_SYNONYMOUS	geneSymbol:SCYL1|kgId:uc001oed.1|strand:+|exon.name:Exon 3|type:UTR5
chr11	65314029	0	T	C	218.14	AC=1	AF=0.50	AN=2	DP=16	Dels=0.00	HRun=0	HaplotypeScore=0.32	MQ=53.44	MQ0=0	QD=13.63	SB=-102.81	geneSymbol:LTBP3|kgId:uc001oeg.2|strand:-|exon.name:Exon 1|type:UTR5	geneSymbol:LTBP3|wild.codon:AAC|wild.aa:N|pos.cdna:526|kgId:uc001oeh.2|position.protein:176|strand:-|mut.aa:S|mut.codon:AGC|exon.name:Exon 5|type:EXON_CODING_NON_SYNONYMOUS	geneSymbol:LTBP3|wild.codon:AAC|wild.aa:N|pos.cdna:2236|kgId:uc001oej.2|position.protein:746|strand:-|mut.aa:S|mut.codon:AGC|exon.name:Exon 16|type:EXON_CODING_NON_SYNONYMOUS	geneSymbol:LTBP3|wild.codon:AAC|wild.aa:N|pos.cdna:1885|kgId:uc010roi.1|position.protein:629|strand:-|mut.aa:S|mut.codon:AGC|exon.name:Exon 16|type:EXON_CODING_NON_SYNONYMOUS	geneSymbol:LTBP3|wild.codon:AAC|wild.aa:N|pos.cdna:2236|kgId:uc001oei.2|position.protein:746|strand:-|mut.aa:S|mut.codon:AGC|exon.name:Exon 16|type:EXON_CODING_NON_SYNONYMOUS	geneSymbol:LTBP3|wild.codon:AAC|wild.aa:N|pos.cdna:1339|kgId:uc010roj.1|position.protein:447|strand:-|mut.aa:S|mut.codon:AGC|exon.name:Exon 11|type:EXON_CODING_NON_SYNONYMOUS	geneSymbol:LTBP3|wild.codon:AAC|wild.aa:N|pos.cdna:1969|kgId:uc010rok.1|position.protein:657|strand:-|mut.aa:S|mut.codon:AGC|exon.name:Exon 17|type:EXON_CODING_NON_SYNONYMOUS
chr11	65409056	0	T	C	393.59	AC=1	AF=0.50	AN=2	DP=26	Dels=0.00	HRun=0	HaplotypeScore=0.00	MQ=58.55	MQ0=0	QD=15.14	SB=-195.01	geneSymbol:SIPA1|wild.codon:TAC|wild.aa:Y|pos.cdna:663|kgId:uc001ofb.2|position.protein:222|strand:+|mut.aa:H|mut.codon:CAC|exon.name:Exon 2|type:EXON_CODING_NON_SYNONYMOUS	geneSymbol:SIPA1|wild.codon:TAC|wild.aa:Y|pos.cdna:663|kgId:uc010rom.1|position.protein:222|strand:+|mut.aa:H|mut.codon:CAC|exon.name:Exon 2|type:EXON_CODING_NON_SYNONYMOUS	geneSymbol:SIPA1|wild.codon:TAC|wild.aa:Y|pos.cdna:663|kgId:uc001ofd.2|position.protein:222|strand:+|mut.aa:H|mut.codon:CAC|exon.name:Exon 2|type:EXON_CODING_NON_SYNONYMOUS
chr11	65638688	0	C	T	212.28	AC=1	AF=0.50	AN=2	DP=17	Dels=0.00	HRun=0	HaplotypeScore=2.01	MQ=56.62	MQ0=0	QD=12.49	SB=-7.00	geneSymbol:EFEMP2|wild.codon:GCT|wild.aa:A|pos.cdna:306|kgId:uc001ofy.3|position.protein:103|strand:-|mut.aa:T|mut.codon:ACT|exon.name:Exon 4|type:EXON_CODING_NON_SYNONYMOUS	geneSymbol:EFEMP2|kgId:uc001ofz.2|strand:-|exon.name:Exon 4|type:UTR5	geneSymbol:EFEMP2|wild.codon:GCT|wild.aa:A|pos.cdna:306|kgId:uc001oga.2|position.protein:103|strand:-|mut.aa:T|mut.codon:ACT|exon.name:Exon 4|type:EXON_CODING_NON_SYNONYMOUS
chr11	66113622	0	G	C	2296.41	AC=1	AF=0.50	AN=2	DP=99	Dels=0.00	HRun=0	HaplotypeScore=1.98	MQ=59.43	MQ0=0	QD=23.20	SB=-632.94	geneSymbol:B3GNT1|wild.codon:TTC|wild.aa:F|pos.cdna:1145|kgId:uc001ohr.2|position.protein:382|strand:-|mut.aa:L|mut.codon:TTG|exon.name:Exon 2|type:EXON_CODING_NON_SYNONYMOUS
chr11	66482812	0	C	T	716.98	AC=1	AF=0.50	AN=2	DP=47	Dels=0.00	HRun=0	HaplotypeScore=1.37	MQ=57.32	MQ0=1	QD=15.25	SB=-258.24	geneSymbol:SPTBN2|wild.codon:GCA|wild.aa:A|pos.cdna:363|kgId:uc001ojd.2|position.protein:122|strand:-|mut.aa:T|mut.codon:ACA|exon.name:Exon 4|type:EXON_CODING_NON_SYNONYMOUS
chr11	67818252	0	T	C	845.41	AC=1	AF=0.50	AN=2	DP=58	Dels=0.00	HRun=1	HaplotypeScore=2.01	MQ=54.32	MQ0=1	QD=14.58	SB=-187.42	geneSymbol:TCIRG1|wild.codon:CTG|wild.aa:L|pos.cdna:2458|kgId:uc001one.2|position.protein:820|strand:+|mut.aa:P|mut.codon:CCG|exon.name:Exon 20|type:EXON_CODING_NON_SYNONYMOUS	geneSymbol:TCIRG1|wild.codon:CTG|wild.aa:L|pos.cdna:1810|kgId:uc001ong.2|position.protein:604|strand:+|mut.aa:P|mut.codon:CCG|exon.name:Exon 15|type:EXON_CODING_NON_SYNONYMOUS	geneSymbol:TCIRG1|wild.codon:CTG|wild.aa:L|pos.cdna:1564|kgId:uc001onh.2|position.protein:522|strand:+|mut.aa:P|mut.codon:CCG|exon.name:Exon 13|type:EXON_CODING_NON_SYNONYMOUS	geneSymbol:TCIRG1|wild.codon:CTG|wild.aa:L|pos.cdna:970|kgId:uc001oni.2|position.protein:324|strand:+|mut.aa:P|mut.codon:CCG|exon.name:Exon 11|type:EXON_CODING_NON_SYNONYMOUS	geneSymbol:TIRC7|kgId:uc009ysd.2|strand:+|type:UTR3
chr11	68707089	0	A	G	217.41	AC=1	AF=0.50	AN=2	DP=16	Dels=0.00	HRun=1	HaplotypeScore=0.00	MQ=56.41	MQ0=0	QD=13.59	SB=-130.76	geneSymbol:IGHMBP2|wild.codon:AAC|wild.aa:N|pos.cdna:2871|kgId:uc001ook.1|position.protein:958|strand:+|mut.aa:D|mut.codon:GAC|exon.name:Exon 15|type:EXON_CODING_NON_SYNONYMOUS	geneSymbol:IGHMBP2|wild.codon:AAC|wild.aa:N|pos.cdna:1743|kgId:uc001ool.1|position.protein:582|strand:+|mut.aa:D|mut.codon:GAC|exon.name:Exon 8|type:EXON_CODING_NON_SYNONYMOUS
chr11	70049756	0	G	A	398.92	AC=1	AF=0.50	AN=2	DP=28	Dels=0.00	HRun=0	HaplotypeScore=0.16	MQ=55.16	MQ0=0	QD=14.25	SB=-152.63	geneSymbol:FADD|wild.codon:CGC|wild.aa:R|pos.cdna:190|kgId:uc001opm.2|position.protein:64|strand:+|mut.aa:H|mut.codon:CAC|exon.name:Exon 1|type:EXON_CODING_NON_SYNONYMOUS
chr11	71175133	0	G	A	761.37	AC=1	AF=0.50	AN=2	DP=36	Dels=0.00	HRun=0	HaplotypeScore=2.07	MQ=56.82	MQ0=0	QD=21.15	SB=-365.90	geneSymbol:NADSYN1|kgId:uc001oqm.2|strand:+|type:UTR3	geneSymbol:NADSYN1|wild.codon:GCC|wild.aa:A|pos.cdna:351|kgId:uc001oqn.2|position.protein:118|strand:+|mut.aa:T|mut.codon:ACC|exon.name:Exon 5|type:EXON_CODING_NON_SYNONYMOUS	geneSymbol:NADSYN1|kgId:uc001oqo.2|strand:+|exon.name:Exon 4|type:UTR5
chr11	71712895	0	G	T	147.69	AC=1	AF=0.50	AN=2	DP=12	Dels=0.00	HRun=0	HaplotypeScore=0.26	MQ=45.48	MQ0=0	QD=12.31	SB=-58.84	geneSymbol:IL18BP|wild.codon:CAG|wild.aa:Q|pos.cdna:572|kgId:uc001ore.1|position.protein:191|strand:+|mut.aa:H|mut.codon:CAT|exon.name:Exon 7|type:EXON_CODING_NON_SYNONYMOUS	geneSymbol:IL18BP|wild.codon:CAG|wild.aa:Q|pos.cdna:572|kgId:uc001orf.1|position.protein:191|strand:+|mut.aa:H|mut.codon:CAT|exon.name:Exon 6|type:EXON_CODING_NON_SYNONYMOUS	geneSymbol:IL18BP|kgId:uc009ysu.1|strand:+|type:UTR3	geneSymbol:IL18BP|wild.codon:CAG|wild.aa:Q|pos.cdna:572|kgId:uc001org.1|position.protein:191|strand:+|mut.aa:H|mut.codon:CAT|exon.name:Exon 5|type:EXON_CODING_NON_SYNONYMOUS	geneSymbol:IL18BP|kgId:uc001orh.1|strand:+|type:UTR3	geneSymbol:IL18BP|wild.codon:CAG|wild.aa:Q|pos.cdna:572|kgId:uc001ori.2|position.protein:191|strand:+|mut.aa:H|mut.codon:CAT|exon.name:Exon 6|type:EXON_CODING_NON_SYNONYMOUS	geneSymbol:IL18BP|wild.codon:GCA|wild.aa:A|pos.cdna:300|kgId:uc009ysv.1|position.protein:101|strand:+|mut.aa:S|mut.codon:TCA|exon.name:Exon 3|type:EXON_CODING_NON_SYNONYMOUS
chr11	73020606	0	C	A	239.56	AC=1	AF=0.50	AN=2	DP=21	Dels=0.00	HRun=0	HaplotypeScore=0.95	MQ=57.28	MQ0=0	QD=11.41	SB=-134.73	geneSymbol:ARHGEF17|wild.codon:CCT|wild.aa:P|pos.cdna:922|kgId:uc001otu.2|position.protein:308|strand:+|mut.aa:H|mut.codon:CAT|exon.name:Exon 1|type:EXON_CODING_NON_SYNONYMOUS
chr11	73635686	0	C	T	1271.11	AC=1	AF=0.50	AN=2	DP=75	Dels=0.00	HRun=0	HaplotypeScore=1.98	MQ=58.41	MQ0=0	QD=16.95	SB=-489.69	geneSymbol:PAAF1|wild.codon:CAA|wild.aa:Q|pos.cdna:1044|kgId:uc001ouk.1|position.protein:349|strand:+|mut.aa:*|mut.codon:TAA|exon.name:Exon 11|type:EXON_STOP_GAINED	geneSymbol:PAAF1|wild.codon:CAA|wild.aa:Q|pos.cdna:993|kgId:uc001oul.1|position.protein:332|strand:+|mut.aa:*|mut.codon:TAA|exon.name:Exon 12|type:EXON_STOP_GAINED	geneSymbol:PAAF1|kgId:uc009ytx.1|strand:+|type:UTR3	geneSymbol:PAAF1|wild.codon:CAA|wild.aa:Q|pos.cdna:993|kgId:uc001oum.1|position.protein:332|strand:+|mut.aa:*|mut.codon:TAA|exon.name:Exon 11|type:EXON_STOP_GAINED	geneSymbol:PAAF1|kgId:uc001oun.1|strand:+|type:UTR3
chr11	73686678	0	C	T	126.1	AC=1	AF=0.50	AN=2	DP=13	Dels=0.00	HRun=1	HaplotypeScore=0.48	MQ=60.00	MQ0=0	QD=9.70	SB=-30.51	geneSymbol:UCP2|wild.codon:GGC|wild.aa:G|pos.cdna:672|kgId:uc001oup.1|position.protein:225|strand:-|mut.aa:S|mut.codon:AGC|exon.name:Exon 7|type:EXON_CODING_NON_SYNONYMOUS	geneSymbol:UCP2|kgId:uc001ouq.1|intron.name:Intron 7|strand:-|type:INTRON
chr11	74407608	0	G	A	808.3	AC=1	AF=0.50	AN=2	DP=50	Dels=0.00	HRun=0	HaplotypeScore=2.89	MQ=58.11	MQ0=0	QD=16.17	SB=-385.36	geneSymbol:CHRDL2|wild.codon:GCC|wild.aa:A|pos.cdna:887|kgId:uc001ovg.2|position.protein:296|strand:-|mut.aa:A|mut.codon:GCT|exon.name:Exon 9|type:EXON_CODING_SYNONYMOUS	geneSymbol:CHRDL2|wild.codon:CCA|wild.aa:P|pos.cdna:1290|kgId:uc001ovh.2|position.protein:431|strand:-|mut.aa:S|mut.codon:TCA|exon.name:Exon 12|type:EXON_CODING_NON_SYNONYMOUS	geneSymbol:CHRDL2|wild.codon:GCC|wild.aa:A|pos.cdna:1235|kgId:uc001ovi.2|position.protein:412|strand:-|mut.aa:A|mut.codon:GCT|exon.name:Exon 11|type:EXON_CODING_SYNONYMOUS
chr11	77917064	0	C	T	477.18	AC=1	AF=0.50	AN=2	DP=42	Dels=0.00	HRun=2	HaplotypeScore=0.77	MQ=59.56	MQ0=0	QD=11.36	SB=-136.10	geneSymbol:USP35|wild.codon:GCC|wild.aa:A|pos.cdna:641|kgId:uc001oze.2|position.protein:214|strand:+|mut.aa:A|mut.codon:GCT|exon.name:Exon 6|type:EXON_CODING_SYNONYMOUS	geneSymbol:USP35|wild.codon:GCC|wild.aa:A|pos.cdna:77|kgId:uc001ozc.2|position.protein:26|strand:+|mut.aa:A|mut.codon:GCT|exon.name:Exon 2|type:EXON_CODING_SYNONYMOUS	geneSymbol:USP35|kgId:uc010rsp.1|intron.name:Intron 1|strand:+|type:INTRON	geneSymbol:USP35|wild.codon:GCC|wild.aa:A|pos.cdna:1373|kgId:uc009yva.1|position.protein:458|strand:+|mut.aa:A|mut.codon:GCT|exon.name:Exon 7|type:EXON_CODING_SYNONYMOUS	geneSymbol:USP35|wild.codon:CCT|wild.aa:P|pos.cdna:202|kgId:uc001ozd.2|position.protein:68|strand:+|mut.aa:L|mut.codon:CTT|exon.name:Exon 5|type:EXON_CODING_NON_SYNONYMOUS	geneSymbol:USP35|wild.codon:GCC|wild.aa:A|pos.cdna:566|kgId:uc001ozf.2|position.protein:189|strand:+|mut.aa:A|mut.codon:GCT|exon.name:Exon 4|type:EXON_CODING_SYNONYMOUS
chr11	82693395	0	C	T	929.79	AC=1	AF=0.50	AN=2	DP=63	Dels=0.00	HRun=2	HaplotypeScore=1.76	MQ=59.04	MQ0=0	QD=14.76	SB=-417.48	geneSymbol:RAB30|wild.codon:GAA|wild.aa:E|pos.cdna:417|kgId:uc009yve.2|position.protein:140|strand:-|mut.aa:K|mut.codon:AAA|exon.name:Exon 5|type:EXON_CODING_NON_SYNONYMOUS	geneSymbol:RAB30|wild.codon:GAA|wild.aa:E|pos.cdna:423|kgId:uc001ozu.2|position.protein:142|strand:-|mut.aa:K|mut.codon:AAA|exon.name:Exon 6|type:EXON_CODING_NON_SYNONYMOUS	geneSymbol:RAB30|wild.codon:GAA|wild.aa:E|pos.cdna:417|kgId:uc010rst.1|position.protein:140|strand:-|mut.aa:K|mut.codon:AAA|exon.name:Exon 5|type:EXON_CODING_NON_SYNONYMOUS	geneSymbol:DKFZp686J07132|wild.codon:CAG|wild.aa:Q|pos.cdna:413|kgId:uc001ozv.2|position.protein:138|strand:-|mut.aa:Q|mut.codon:CAA|exon.name:Exon 5|type:EXON_CODING_SYNONYMOUS
chr11	83344285	0	G	A	325.52	AC=1	AF=0.50	AN=2	DP=30	Dels=0.00	HRun=0	HaplotypeScore=0.00	MQ=56.66	MQ0=0	QD=10.85	SB=-165.66	geneSymbol:DLG2|wild.codon:CGA|wild.aa:R|pos.cdna:39|kgId:uc010rsw.1|position.protein:14|strand:-|mut.aa:*|mut.codon:TGA|exon.name:Exon 2|type:EXON_STOP_GAINED	geneSymbol:DLG2|wild.codon:CGA|wild.aa:R|pos.cdna:36|kgId:uc010rsx.1|position.protein:13|strand:-|mut.aa:*|mut.codon:TGA|exon.name:Exon 2|type:EXON_STOP_GAINED	geneSymbol:DLG2|wild.codon:CGA|wild.aa:R|pos.cdna:1284|kgId:uc001pai.2|position.protein:429|strand:-|mut.aa:*|mut.codon:TGA|exon.name:Exon 11|type:EXON_STOP_GAINED	geneSymbol:DLG2|wild.codon:CGA|wild.aa:R|pos.cdna:1494|kgId:uc010rsy.1|position.protein:499|strand:-|mut.aa:*|mut.codon:TGA|exon.name:Exon 13|type:EXON_STOP_GAINED	geneSymbol:DLG2|wild.codon:CGA|wild.aa:R|pos.cdna:1593|kgId:uc001paj.2|position.protein:532|strand:-|mut.aa:*|mut.codon:TGA|exon.name:Exon 14|type:EXON_STOP_GAINED	geneSymbol:DLG2|wild.codon:CGA|wild.aa:R|pos.cdna:1593|kgId:uc010rsz.1|position.protein:532|strand:-|mut.aa:*|mut.codon:TGA|exon.name:Exon 14|type:EXON_STOP_GAINED	geneSymbol:DLG2|wild.codon:CGA|wild.aa:R|pos.cdna:1593|kgId:uc010rta.1|position.protein:532|strand:-|mut.aa:*|mut.codon:TGA|exon.name:Exon 14|type:EXON_STOP_GAINED	geneSymbol:DLG2|wild.codon:CGA|wild.aa:R|pos.cdna:1908|kgId:uc001pak.2|position.protein:637|strand:-|mut.aa:*|mut.codon:TGA|exon.name:Exon 19|type:EXON_STOP_GAINED	geneSymbol:DLG2|wild.codon:CGA|wild.aa:R|pos.cdna:1494|kgId:uc010rtb.1|position.protein:499|strand:-|mut.aa:*|mut.codon:TGA|exon.name:Exon 13|type:EXON_STOP_GAINED	geneSymbol:DLG2|wild.codon:CGA|wild.aa:R|pos.cdna:1593|kgId:uc001pal.1|position.protein:532|strand:-|mut.aa:*|mut.codon:TGA|exon.name:Exon 14|type:EXON_STOP_GAINED
chr11	85361312	0	A	G	182.37	AC=1	AF=0.50	AN=2	DP=13	Dels=0.00	HRun=0	HaplotypeScore=0.00	MQ=53.44	MQ0=0	QD=14.03	SB=-36.65	geneSymbol:TMEM126A|wild.codon:AAA|wild.aa:K|pos.cdna:12|kgId:uc001par.2|position.protein:5|strand:+|mut.aa:E|mut.codon:GAA|exon.name:Exon 2|type:EXON_CODING_NON_SYNONYMOUS
chr11	85375739	0	C	T	258.85	AC=1	AF=0.50	AN=2	DP=19	Dels=0.00	HRun=2	HaplotypeScore=2.76	MQ=55.45	MQ0=0	QD=13.62	SB=-112.60	geneSymbol:CREBZF|kgId:uc010rtc.1|strand:-|exon.name:Exon 1|type:UTR5	geneSymbol:CREBZF|kgId:uc010rtd.1|strand:-|exon.name:Exon 1|type:UTR5	geneSymbol:CREBZF|wild.codon:GGA|wild.aa:G|pos.cdna:180|kgId:uc001pas.2|position.protein:61|strand:-|mut.aa:R|mut.codon:AGA|exon.name:Exon 1|type:EXON_CODING_NON_SYNONYMOUS
chr11	88242652	0	G	T	275.39	AC=1	AF=0.50	AN=2	DP=19	Dels=0.00	HRun=1	HaplotypeScore=0.73	MQ=56.49	MQ0=0	QD=14.49	SB=-108.80	geneSymbol:GRM5|wild.codon:ACG|wild.aa:T|pos.cdna:2746|kgId:uc001pcq.2|position.protein:916|strand:-|mut.aa:K|mut.codon:AAG|exon.name:Exon 9|type:EXON_CODING_NON_SYNONYMOUS	geneSymbol:GRM5|wild.codon:ACG|wild.aa:T|pos.cdna:2650|kgId:uc009yvm.2|position.protein:884|strand:-|mut.aa:K|mut.codon:AAG|exon.name:Exon 9|type:EXON_CODING_NON_SYNONYMOUS
chr11	94134275	0	A	G	947.83	AC=1	AF=0.50	AN=2	DP=63	Dels=0.00	HRun=1	HaplotypeScore=0.91	MQ=56.29	MQ0=1	QD=15.04	SB=-472.25	geneSymbol:GPR83|wild.codon:TAC|wild.aa:Y|pos.cdna:138|kgId:uc001pet.2|position.protein:47|strand:-|mut.aa:H|mut.codon:CAC|exon.name:Exon 1|type:EXON_CODING_NON_SYNONYMOUS
chr11	102196248	0	G	A	3149.07	AC=1	AF=0.50	AN=2	DP=213	Dels=0.00	HRun=0	HaplotypeScore=4.12	MQ=56.63	MQ0=0	QD=14.78	SB=-1562.54	geneSymbol:BIRC3|wild.codon:TGG|wild.aa:W|pos.cdna:904|kgId:uc001pgx.2|position.protein:302|strand:+|mut.aa:*|mut.codon:TAG|exon.name:Exon 3|type:EXON_STOP_GAINED
chr11	102584488	0	C	A	1367.77	AC=1	AF=0.50	AN=2	DP=75	Dels=0.00	HRun=0	HaplotypeScore=14.37	MQ=58.37	MQ0=0	QD=18.24	SB=-682.49	geneSymbol:MMP8|kgId:uc010rut.1|strand:-|type:UTR3	geneSymbol:MMP8|wild.codon:GAA|wild.aa:E|pos.cdna:1290|kgId:uc001phe.2|position.protein:431|strand:-|mut.aa:*|mut.codon:TAA|exon.name:Exon 9|type:EXON_STOP_GAINED	geneSymbol:MMP8|wild.codon:GAA|wild.aa:E|pos.cdna:1221|kgId:uc010ruu.1|position.protein:408|strand:-|mut.aa:*|mut.codon:TAA|exon.name:Exon 10|type:EXON_STOP_GAINED
chr11	102593266	0	C	T	1129.11	AC=1	AF=0.50	AN=2	DP=74	Dels=0.00	HRun=3	HaplotypeScore=1.26	MQ=58.67	MQ0=0	QD=15.26	SB=-561.97	geneSymbol:MMP8|wild.codon:GAA|wild.aa:E|pos.cdna:45|kgId:uc010rut.1|position.protein:16|strand:-|mut.aa:K|mut.codon:AAA|exon.name:Exon 1|type:EXON_CODING_NON_SYNONYMOUS	geneSymbol:MMP8|wild.codon:GAA|wild.aa:E|pos.cdna:240|kgId:uc001phe.2|position.protein:81|strand:-|mut.aa:K|mut.codon:AAA|exon.name:Exon 2|type:EXON_CODING_NON_SYNONYMOUS	geneSymbol:MMP8|wild.codon:GAA|wild.aa:E|pos.cdna:171|kgId:uc010ruu.1|position.protein:58|strand:-|mut.aa:K|mut.codon:AAA|exon.name:Exon 3|type:EXON_CODING_NON_SYNONYMOUS
chr11	104904947	0	C	A	1524.11	AC=1	AF=0.50	AN=2	DP=131	Dels=0.00	HRun=0	HaplotypeScore=1.85	MQ=51.22	MQ0=2	QD=11.63	SB=-416.82	geneSymbol:CASP1|kgId:uc001pig.2|intron.name:Intron 3|strand:-|type:INTRON	geneSymbol:CASP1|wild.codon:GGA|wild.aa:G|pos.cdna:213|kgId:uc001pik.2|position.protein:72|strand:-|mut.aa:*|mut.codon:TGA|exon.name:Exon 2|type:EXON_STOP_GAINED	geneSymbol:CASP1|wild.codon:GGA|wild.aa:G|pos.cdna:261|kgId:uc010rve.1|position.protein:88|strand:-|mut.aa:*|mut.codon:TGA|exon.name:Exon 2|type:EXON_STOP_GAINED	geneSymbol:CASP1|kgId:uc010rvf.1|intron.name:Intron 3|strand:-|type:INTRON	geneSymbol:CASP1|wild.codon:GGA|wild.aa:G|pos.cdna:261|kgId:uc010rvg.1|position.protein:88|strand:-|mut.aa:*|mut.codon:TGA|exon.name:Exon 2|type:EXON_STOP_GAINED	geneSymbol:CASP1|kgId:uc010rvh.1|intron.name:Intron 3|strand:-|type:INTRON	geneSymbol:CASP1|kgId:uc010rvi.1|intron.name:Intron 3|strand:-|type:INTRON	geneSymbol:CASP1|wild.codon:GGA|wild.aa:G|pos.cdna:261|kgId:uc001pim.3|position.protein:88|strand:-|mut.aa:*|mut.codon:TGA|exon.name:Exon 2|type:EXON_STOP_GAINED	geneSymbol:CASP1|wild.codon:GGA|wild.aa:G|pos.cdna:261|kgId:uc009yxi.2|position.protein:88|strand:-|mut.aa:*|mut.codon:TGA|exon.name:Exon 2|type:EXON_STOP_GAINED	geneSymbol:CASP1|wild.codon:GGA|wild.aa:G|pos.cdna:261|kgId:uc010rvj.1|position.protein:88|strand:-|mut.aa:*|mut.codon:TGA|exon.name:Exon 2|type:EXON_STOP_GAINED	geneSymbol:CASP1|kgId:uc009yxj.2|strand:-|exon.name:Exon 2|type:UTR5	geneSymbol:CASP1|wild.codon:GGA|wild.aa:G|pos.cdna:144|kgId:uc010rvk.1|position.protein:49|strand:-|mut.aa:*|mut.codon:TGA|exon.name:Exon 2|type:EXON_STOP_GAINED	geneSymbol:CASP1|wild.codon:GGA|wild.aa:G|pos.cdna:261|kgId:uc010rvl.1|position.protein:88|strand:-|mut.aa:*|mut.codon:TGA|exon.name:Exon 2|type:EXON_STOP_GAINED
chr11	107965158	0	G	T	427.75	AC=1	AF=0.50	AN=2	DP=40	Dels=0.00	HRun=0	HaplotypeScore=0.00	MQ=58.59	MQ0=0	QD=10.69	SB=-218.49	geneSymbol:CUL5|kgId:uc001pju.2|strand:+|type:UTR3	geneSymbol:CUL5|wild.codon:AGA|wild.aa:R|pos.cdna:1483|kgId:uc001pjv.2|position.protein:495|strand:+|mut.aa:I|mut.codon:ATA|exon.name:Exon 14|type:EXON_CODING_NON_SYNONYMOUS
chr11	108043199	0	T	C	802.86	AC=1	AF=0.50	AN=2	DP=62	Dels=0.00	HRun=0	HaplotypeScore=0.33	MQ=58.79	MQ0=0	QD=12.95	SB=-254.89	geneSymbol:NPAT|wild.codon:AAT|wild.aa:N|pos.cdna:2511|kgId:uc001pjz.3|position.protein:838|strand:-|mut.aa:D|mut.codon:GAT|exon.name:Exon 13|type:EXON_CODING_NON_SYNONYMOUS	geneSymbol:NPAT|wild.codon:AAT|wild.aa:N|pos.cdna:1896|kgId:uc001pka.2|position.protein:633|strand:-|mut.aa:D|mut.codon:GAT|exon.name:Exon 8|type:EXON_CODING_NON_SYNONYMOUS
chr11	111154853	0	C	A	351.26	AC=1	AF=0.50	AN=2	DP=30	Dels=0.00	HRun=1	HaplotypeScore=0.63	MQ=56.66	MQ0=0	QD=11.71	SB=-149.83	geneSymbol:C11orf53|wild.codon:GAC|wild.aa:D|pos.cdna:59|kgId:uc001plc.2|position.protein:20|strand:+|mut.aa:E|mut.codon:GAA|exon.name:Exon 3|type:EXON_CODING_NON_SYNONYMOUS
chr11	111594833	0	G	A	505.08	AC=1	AF=0.50	AN=2	DP=56	Dels=0.00	HRun=0	HaplotypeScore=0.48	MQ=57.89	MQ0=0	QD=9.02	SB=-221.62	geneSymbol:SIK2|wild.codon:GGG|wild.aa:G|pos.cdna:2760|kgId:uc001plt.2|position.protein:921|strand:+|mut.aa:R|mut.codon:AGG|exon.name:Exon 15|type:EXON_CODING_NON_SYNONYMOUS
chr11	113679078	0	G	T	451.62	AC=1	AF=0.50	AN=2	DP=42	Dels=0.00	HRun=0	HaplotypeScore=0.33	MQ=57.13	MQ0=0	QD=10.75	SB=-242.30	geneSymbol:USP28|wild.codon:GCT|wild.aa:A|pos.cdna:1369|kgId:uc001pog.2|position.protein:457|strand:-|mut.aa:D|mut.codon:GAT|exon.name:Exon 9|type:EXON_CODING_NON_SYNONYMOUS	geneSymbol:USP28|wild.codon:GCT|wild.aa:A|pos.cdna:2245|kgId:uc001poh.2|position.protein:749|strand:-|mut.aa:D|mut.codon:GAT|exon.name:Exon 18|type:EXON_CODING_NON_SYNONYMOUS	geneSymbol:KIAA1515|wild.codon:GCT|wild.aa:A|pos.cdna:1870|kgId:uc010rwy.1|position.protein:624|strand:-|mut.aa:D|mut.codon:GAT|exon.name:Exon 16|type:EXON_CODING_NON_SYNONYMOUS	geneSymbol:KIAA1515|wild.codon:GCT|wild.aa:A|pos.cdna:310|kgId:uc001poi.2|position.protein:104|strand:-|mut.aa:D|mut.codon:GAT|exon.name:Exon 17|type:EXON_CODING_NON_SYNONYMOUS
chr11	117098936	0	T	C	356.56	AC=1	AF=0.50	AN=2	DP=25	Dels=0.00	HRun=0	HaplotypeScore=1.00	MQ=56.76	MQ0=0	QD=14.26	SB=-174.94	geneSymbol:PCSK7|wild.codon:AAC|wild.aa:N|pos.cdna:598|kgId:uc001pqr.2|position.protein:200|strand:-|mut.aa:S|mut.codon:AGC|exon.name:Exon 4|type:EXON_CODING_NON_SYNONYMOUS
chr11	117859165	0	A	G	354.45	AC=1	AF=0.50	AN=2	DP=37	Dels=0.00	HRun=2	HaplotypeScore=0.16	MQ=58.87	MQ0=0	QD=9.58	SB=-187.93	geneSymbol:IL10RA|wild.codon:ACA|wild.aa:T|pos.cdna:75|kgId:uc010rxl.1|position.protein:26|strand:+|mut.aa:A|mut.codon:GCA|exon.name:Exon 3|type:EXON_CODING_NON_SYNONYMOUS	geneSymbol:IL10RA|wild.codon:ACA|wild.aa:T|pos.cdna:135|kgId:uc001prv.2|position.protein:46|strand:+|mut.aa:A|mut.codon:GCA|exon.name:Exon 2|type:EXON_CODING_NON_SYNONYMOUS	geneSymbol:IL10RA|wild.codon:ACA|wild.aa:T|pos.cdna:75|kgId:uc010rxm.1|position.protein:26|strand:+|mut.aa:A|mut.codon:GCA|exon.name:Exon 3|type:EXON_CODING_NON_SYNONYMOUS	geneSymbol:IL10RA|kgId:uc010rxn.1|strand:+|exon.name:Exon 2|type:UTR5	geneSymbol:IL10RA|kgId:uc001prw.2|strand:+|exon.name:Exon 1|type:UTR5
chr11	118081367	0	G	A	1380.78	AC=1	AF=0.50	AN=2	DP=116	Dels=0.00	HRun=0	HaplotypeScore=1.00	MQ=58.94	MQ0=0	QD=11.90	SB=-678.56	geneSymbol:AMICA1|wild.codon:CGC|wild.aa:R|pos.cdna:141|kgId:uc001psh.2|position.protein:48|strand:-|mut.aa:C|mut.codon:TGC|exon.name:Exon 3|type:EXON_CODING_NON_SYNONYMOUS	geneSymbol:AMICA1|kgId:uc009yzw.1|strand:-|exon.name:Exon 3|type:UTR5	geneSymbol:AMICA1|wild.codon:CGC|wild.aa:R|pos.cdna:228|kgId:uc001psi.2|position.protein:77|strand:-|mut.aa:C|mut.codon:TGC|exon.name:Exon 3|type:EXON_CODING_NON_SYNONYMOUS	geneSymbol:AMICA1|wild.codon:CGC|wild.aa:R|pos.cdna:258|kgId:uc001psj.2|position.protein:87|strand:-|mut.aa:C|mut.codon:TGC|exon.name:Exon 3|type:EXON_CODING_NON_SYNONYMOUS	geneSymbol:AMICA1|wild.codon:CGC|wild.aa:R|pos.cdna:258|kgId:uc001psk.2|position.protein:87|strand:-|mut.aa:C|mut.codon:TGC|exon.name:Exon 4|type:EXON_CODING_NON_SYNONYMOUS	geneSymbol:AMICA1|wild.codon:CGC|wild.aa:R|pos.cdna:141|kgId:uc010rxw.1|position.protein:48|strand:-|mut.aa:C|mut.codon:TGC|exon.name:Exon 3|type:EXON_CODING_NON_SYNONYMOUS	geneSymbol:AMICA1|wild.codon:CGC|wild.aa:R|pos.cdna:258|kgId:uc010rxx.1|position.protein:87|strand:-|mut.aa:C|mut.codon:TGC|exon.name:Exon 4|type:EXON_CODING_NON_SYNONYMOUS	geneSymbol:AMICA1|wild.codon:CGC|wild.aa:R|pos.cdna:126|kgId:uc001psl.1|position.protein:43|strand:-|mut.aa:C|mut.codon:TGC|exon.name:Exon 3|type:EXON_CODING_NON_SYNONYMOUS
chr11	118771796	0	G	A	417.7	AC=1	AF=0.50	AN=2	DP=28	Dels=0.00	HRun=0	HaplotypeScore=2.14	MQ=58.33	MQ0=0	QD=14.92	SB=-208.90	geneSymbol:BCL9L|wild.codon:CGG|wild.aa:R|pos.cdna:2655|kgId:uc001pug.2|position.protein:886|strand:-|mut.aa:W|mut.codon:TGG|exon.name:Exon 6|type:EXON_CODING_NON_SYNONYMOUS	geneSymbol:BCL9L|wild.codon:CGG|wild.aa:R|pos.cdna:2640|kgId:uc009zal.2|position.protein:881|strand:-|mut.aa:W|mut.codon:TGG|exon.name:Exon 6|type:EXON_CODING_NON_SYNONYMOUS
chr11	119027101	0	G	A	1585.75	AC=1	AF=0.50	AN=2	DP=102	Dels=0.00	HRun=0	HaplotypeScore=2.74	MQ=57.73	MQ0=0	QD=15.55	SB=-744.28	geneSymbol:ABCG4|wild.codon:GGC|wild.aa:G|pos.cdna:748|kgId:uc001pvs.2|position.protein:250|strand:+|mut.aa:D|mut.codon:GAC|exon.name:Exon 7|type:EXON_CODING_NON_SYNONYMOUS	geneSymbol:ABCG4|wild.codon:GGC|wild.aa:G|pos.cdna:748|kgId:uc009zar.2|position.protein:250|strand:+|mut.aa:D|mut.codon:GAC|exon.name:Exon 7|type:EXON_CODING_NON_SYNONYMOUS
chr11	120176468	0	T	C	458.28	AC=1	AF=0.50	AN=2	DP=36	Dels=0.00	HRun=4	HaplotypeScore=0.73	MQ=59.48	MQ0=0	QD=12.73	SB=-186.94	geneSymbol:POU2F3|wild.codon:CTG|wild.aa:L|pos.cdna:742|kgId:uc001pxc.2|position.protein:248|strand:+|mut.aa:P|mut.codon:CCG|exon.name:Exon 8|type:EXON_CODING_NON_SYNONYMOUS	geneSymbol:OCT11|wild.codon:CTG|wild.aa:L|pos.cdna:604|kgId:uc010rzk.1|position.protein:202|strand:+|mut.aa:P|mut.codon:CCG|exon.name:Exon 9|type:EXON_CODING_NON_SYNONYMOUS	geneSymbol:OCT11|wild.codon:CTG|wild.aa:L|pos.cdna:532|kgId:uc010rzl.1|position.protein:178|strand:+|mut.aa:P|mut.codon:CCG|exon.name:Exon 9|type:EXON_CODING_NON_SYNONYMOUS	geneSymbol:POU2F3|wild.codon:CTG|wild.aa:L|pos.cdna:97|kgId:uc001pxe.1|position.protein:33|strand:+|mut.aa:P|mut.codon:CCG|exon.name:Exon 1|type:EXON_CODING_NON_SYNONYMOUS
chr11	120916413	0	G	T	209.18	AC=1	AF=0.50	AN=2	DP=16	Dels=0.00	HRun=1	HaplotypeScore=0.79	MQ=56.41	MQ0=0	QD=13.07	SB=-123.69	geneSymbol:TBCEL|wild.codon:AGT|wild.aa:S|pos.cdna:13|kgId:uc009zay.2|position.protein:5|strand:+|mut.aa:I|mut.codon:ATT|exon.name:Exon 2|type:EXON_CODING_NON_SYNONYMOUS	geneSymbol:TBCEL|wild.codon:AGT|wild.aa:S|pos.cdna:13|kgId:uc001pxo.2|position.protein:5|strand:+|mut.aa:I|mut.codon:ATT|exon.name:Exon 2|type:EXON_CODING_NON_SYNONYMOUS	geneSymbol:TBCEL|kgId:uc001pxp.2|strand:+|exon.name:Exon 2|type:UTR5	geneSymbol:TBCEL|kgId:uc001pxq.2|strand:+|type:UTR3
chr11	120996039	0	T	A	391.83	AC=1	AF=0.50	AN=2	DP=16	Dels=0.00	HRun=0	HaplotypeScore=0.00	MQ=56.82	MQ0=0	QD=24.49	SB=-97.13	geneSymbol:TECTA|wild.codon:GTC|wild.aa:V|pos.cdna:1231|kgId:uc010rzo.1|position.protein:411|strand:+|mut.aa:D|mut.codon:GAC|exon.name:Exon 7|type:EXON_CODING_NON_SYNONYMOUS
chr11	123676388	0	G	A	519.55	AC=1	AF=0.50	AN=2	DP=29	Dels=0.00	HRun=0	HaplotypeScore=0.63	MQ=57.89	MQ0=0	QD=17.92	SB=-279.32	geneSymbol:OR6M1|wild.codon:CGT|wild.aa:R|pos.cdna:669|kgId:uc010rzz.1|position.protein:224|strand:-|mut.aa:C|mut.codon:TGT|exon.name:Exon 1|type:EXON_CODING_NON_SYNONYMOUS
chr11	123886307	0	C	T	3016.59	AC=1	AF=0.50	AN=2	DP=207	Dels=0.00	HRun=0	HaplotypeScore=4.79	MQ=51.46	MQ0=0	QD=14.57	SB=-872.74	geneSymbol:OR10G4|wild.codon:GCA|wild.aa:A|pos.cdna:25|kgId:uc010sac.1|position.protein:9|strand:+|mut.aa:V|mut.codon:GTA|exon.name:Exon 1|type:EXON_CODING_NON_SYNONYMOUS
chr11	123887141	0	A	G	1133.81	AC=1	AF=0.50	AN=2	DP=101	Dels=0.00	HRun=0	HaplotypeScore=1.80	MQ=52.26	MQ0=4	QD=11.23	SB=-566.02	geneSymbol:OR10G4|wild.codon:TAC|wild.aa:Y|pos.cdna:859|kgId:uc010sac.1|position.protein:287|strand:+|mut.aa:C|mut.codon:TGC|exon.name:Exon 1|type:EXON_CODING_NON_SYNONYMOUS
chr11	124189307	0	G	T	920.64	AC=1	AF=0.50	AN=2	DP=57	Dels=0.00	HRun=0	HaplotypeScore=18.00	MQ=58.68	MQ0=0	QD=16.15	SB=-417.97	geneSymbol:OR8D2|wild.codon:CCT|wild.aa:P|pos.cdna:786|kgId:uc010sah.1|position.protein:263|strand:-|mut.aa:T|mut.codon:ACT|exon.name:Exon 1|type:EXON_CODING_NON_SYNONYMOUS
chr11	124189898	0	A	T	959.71	AC=1	AF=0.50	AN=2	DP=51	Dels=0.00	HRun=0	HaplotypeScore=4.89	MQ=59.42	MQ0=0	QD=18.82	SB=-395.59	geneSymbol:OR8D2|wild.codon:TTG|wild.aa:L|pos.cdna:195|kgId:uc010sah.1|position.protein:66|strand:-|mut.aa:M|mut.codon:ATG|exon.name:Exon 1|type:EXON_CODING_NON_SYNONYMOUS
chr11	124310518	0	C	T	929.04	AC=1	AF=0.50	AN=2	DP=82	Dels=0.00	HRun=0	HaplotypeScore=2.94	MQ=57.95	MQ0=0	QD=11.33	SB=-434.59	geneSymbol:OR8B8|wild.codon:GGG|wild.aa:G|pos.cdna:463|kgId:uc010sal.1|position.protein:155|strand:-|mut.aa:E|mut.codon:GAG|exon.name:Exon 1|type:EXON_CODING_NON_SYNONYMOUS
chr11	125864206	0	T	C	154.39	AC=1	AF=0.50	AN=2	DP=19	Dels=0.00	HRun=1	HaplotypeScore=0.95	MQ=58.01	MQ0=0	QD=8.13	SB=-75.77	geneSymbol:CDON|wild.codon:AGT|wild.aa:S|pos.cdna:753|kgId:uc001qdb.3|position.protein:252|strand:-|mut.aa:G|mut.codon:GGT|exon.name:Exon 5|type:EXON_CODING_NON_SYNONYMOUS	geneSymbol:CDON|wild.codon:AGT|wild.aa:S|pos.cdna:2622|kgId:uc001qdc.3|position.protein:875|strand:-|mut.aa:G|mut.codon:GGT|exon.name:Exon 14|type:EXON_CODING_NON_SYNONYMOUS	geneSymbol:CDON|wild.codon:AGT|wild.aa:S|pos.cdna:2622|kgId:uc009zbw.2|position.protein:875|strand:-|mut.aa:G|mut.codon:GGT|exon.name:Exon 14|type:EXON_CODING_NON_SYNONYMOUS
chr11	128844091	0	A	T	851.56	AC=1	AF=0.50	AN=2	DP=68	Dels=0.00	HRun=2	HaplotypeScore=1.87	MQ=59.45	MQ0=0	QD=12.52	SB=-213.76	geneSymbol:RICS|kgId:uc009zco.2|strand:-|exon.name:Exon 10|type:UTR5	geneSymbol:RICS|wild.codon:TTG|wild.aa:L|pos.cdna:1911|kgId:uc001qez.2|position.protein:638|strand:-|mut.aa:M|mut.codon:ATG|exon.name:Exon 11|type:EXON_CODING_NON_SYNONYMOUS	geneSymbol:RICS|wild.codon:TTG|wild.aa:L|pos.cdna:2958|kgId:uc009zcp.2|position.protein:987|strand:-|mut.aa:M|mut.codon:ATG|exon.name:Exon 20|type:EXON_CODING_NON_SYNONYMOUS	geneSymbol:DKFZp451F1115|wild.codon:TTG|wild.aa:L|pos.cdna:2838|kgId:uc009zcq.1|position.protein:947|strand:-|mut.aa:M|mut.codon:ATG|exon.name:Exon 19|type:EXON_CODING_NON_SYNONYMOUS
chr11	129830832	0	C	T	744.11	AC=1	AF=0.50	AN=2	DP=55	Dels=0.00	HRun=0	HaplotypeScore=1.32	MQ=58.29	MQ0=0	QD=13.53	SB=-384.71	geneSymbol:PRDM10|wild.codon:GTG|wild.aa:V|pos.cdna:27|kgId:uc001qfm.2|position.protein:10|strand:-|mut.aa:M|mut.codon:ATG|exon.name:Exon 2|type:EXON_CODING_NON_SYNONYMOUS	geneSymbol:PRDM10|wild.codon:GTG|wild.aa:V|pos.cdna:27|kgId:uc001qfn.2|position.protein:10|strand:-|mut.aa:M|mut.codon:ATG|exon.name:Exon 2|type:EXON_CODING_NON_SYNONYMOUS	geneSymbol:PRDM10|wild.codon:GTG|wild.aa:V|pos.cdna:27|kgId:uc009zct.1|position.protein:10|strand:-|mut.aa:M|mut.codon:ATG|exon.name:Exon 2|type:EXON_CODING_NON_SYNONYMOUS
chr11	132527152	0	G	T	819.87	AC=1	AF=0.50	AN=2	DP=80	Dels=0.00	HRun=0	HaplotypeScore=3.88	MQ=57.44	MQ0=0	QD=10.25	SB=-407.05	geneSymbol:OPCML|wild.codon:GCT|wild.aa:A|pos.cdna:229|kgId:uc001qgs.2|position.protein:77|strand:-|mut.aa:D|mut.codon:GAT|exon.name:Exon 2|type:EXON_CODING_NON_SYNONYMOUS	geneSymbol:OPCML|wild.codon:GCT|wild.aa:A|pos.cdna:229|kgId:uc010sck.1|position.protein:77|strand:-|mut.aa:D|mut.codon:GAT|exon.name:Exon 2|type:EXON_CODING_NON_SYNONYMOUS	geneSymbol:OPCML|wild.codon:GCT|wild.aa:A|pos.cdna:229|kgId:uc001qgt.2|position.protein:77|strand:-|mut.aa:D|mut.codon:GAT|exon.name:Exon 2|type:EXON_CODING_NON_SYNONYMOUS	geneSymbol:OPCML|wild.codon:GCT|wild.aa:A|pos.cdna:106|kgId:uc010scl.1|position.protein:36|strand:-|mut.aa:D|mut.codon:GAT|exon.name:Exon 3|type:EXON_CODING_NON_SYNONYMOUS	geneSymbol:OPCML|wild.codon:GCT|wild.aa:A|pos.cdna:208|kgId:uc001qgu.2|position.protein:70|strand:-|mut.aa:D|mut.codon:GAT|exon.name:Exon 3|type:EXON_CODING_NON_SYNONYMOUS
chr11	71238453	0	G	C	2977.31	AC=2	AF=1.00	AN=2	DP=85	Dels=0.00	HRun=0	HaplotypeScore=10.88	MQ=44.67	MQ0=10	QD=35.03	SB=-1309.37	geneSymbol:KRTAP5-7|wild.codon:TGT|wild.aa:C|pos.cdna:106|kgId:uc001oqq.1|position.protein:36|strand:+|mut.aa:S|mut.codon:TCT|exon.name:Exon 1|type:EXON_CODING_NON_SYNONYMOUS
chr12	332397	0	C	T	709.83	AC=1	AF=0.50	AN=2	DP=48	Dels=0.00	HRun=0	HaplotypeScore=0.99	MQ=58.05	MQ0=1	QD=14.79	SB=-128.13	geneSymbol:SLC6A13|wild.codon:GGA|wild.aa:G|pos.cdna:1284|kgId:uc009zdj.1|position.protein:429|strand:-|mut.aa:R|mut.codon:AGA|exon.name:Exon 11|type:EXON_CODING_NON_SYNONYMOUS	geneSymbol:SLC6A13|wild.codon:GGA|wild.aa:G|pos.cdna:1314|kgId:uc001qic.1|position.protein:439|strand:-|mut.aa:R|mut.codon:AGA|exon.name:Exon 12|type:EXON_CODING_NON_SYNONYMOUS	geneSymbol:SLC6A13|wild.codon:GGA|wild.aa:G|pos.cdna:1038|kgId:uc010sdl.1|position.protein:347|strand:-|mut.aa:R|mut.codon:AGA|exon.name:Exon 10|type:EXON_CODING_NON_SYNONYMOUS
chr12	346401	0	C	T	208.77	AC=1	AF=0.50	AN=2	DP=23	Dels=0.00	HRun=1	HaplotypeScore=0.92	MQ=57.97	MQ0=0	QD=9.08	SB=-104.58	geneSymbol:SLC6A13|wild.codon:GAG|wild.aa:E|pos.cdna:618|kgId:uc009zdj.1|position.protein:207|strand:-|mut.aa:K|mut.codon:AAG|exon.name:Exon 5|type:EXON_CODING_NON_SYNONYMOUS	geneSymbol:SLC6A13|wild.codon:GAG|wild.aa:E|pos.cdna:618|kgId:uc001qic.1|position.protein:207|strand:-|mut.aa:K|mut.codon:AAG|exon.name:Exon 6|type:EXON_CODING_NON_SYNONYMOUS	geneSymbol:SLC6A13|wild.codon:GAG|wild.aa:E|pos.cdna:342|kgId:uc010sdl.1|position.protein:115|strand:-|mut.aa:K|mut.codon:AAG|exon.name:Exon 4|type:EXON_CODING_NON_SYNONYMOUS	geneSymbol:SLC6A13|wild.codon:GAG|wild.aa:E|pos.cdna:261|kgId:uc010sdm.1|position.protein:88|strand:-|mut.aa:K|mut.codon:AAG|exon.name:Exon 3|type:EXON_CODING_NON_SYNONYMOUS
chr12	438063	0	A	G	1029.37	AC=1	AF=0.50	AN=2	DP=75	Dels=0.00	HRun=1	HaplotypeScore=2.93	MQ=57.81	MQ0=0	QD=13.72	SB=-319.05	geneSymbol:KDM5A|wild.codon:TGC|wild.aa:C|pos.cdna:1905|kgId:uc001qie.1|position.protein:636|strand:-|mut.aa:R|mut.codon:CGC|exon.name:Exon 14|type:EXON_CODING_NON_SYNONYMOUS	geneSymbol:KDM5A|wild.codon:TGC|wild.aa:C|pos.cdna:1905|kgId:uc001qif.1|position.protein:636|strand:-|mut.aa:R|mut.codon:CGC|exon.name:Exon 14|type:EXON_CODING_NON_SYNONYMOUS	geneSymbol:KDM5A|wild.codon:TGC|wild.aa:C|pos.cdna:1782|kgId:uc010sdn.1|position.protein:595|strand:-|mut.aa:R|mut.codon:CGC|exon.name:Exon 13|type:EXON_CODING_NON_SYNONYMOUS	geneSymbol:JARID1A variant protein|wild.codon:TGC|wild.aa:C|pos.cdna:762|kgId:uc010sdo.1|position.protein:255|strand:-|mut.aa:R|mut.codon:CGC|exon.name:Exon 5|type:EXON_CODING_NON_SYNONYMOUS
chr12	670520	0	C	T	370.9	AC=1	AF=0.50	AN=2	DP=20	Dels=0.00	HRun=0	HaplotypeScore=0.87	MQ=57.14	MQ0=0	QD=18.55	SB=-150.62	geneSymbol:B4GALNT3|wild.codon:GCG|wild.aa:A|pos.cdna:2899|kgId:uc001qii.1|position.protein:967|strand:+|mut.aa:V|mut.codon:GTG|exon.name:Exon 20|type:EXON_CODING_NON_SYNONYMOUS	geneSymbol:B4GALNT3|wild.codon:GCG|wild.aa:A|pos.cdna:1546|kgId:uc001qik.1|position.protein:516|strand:+|mut.aa:V|mut.codon:GTG|exon.name:Exon 7|type:EXON_CODING_NON_SYNONYMOUS
chr12	2929311	0	C	T	515.33	AC=1	AF=0.50	AN=2	DP=28	Dels=0.00	HRun=0	HaplotypeScore=0.33	MQ=58.66	MQ0=0	QD=18.40	SB=-152.15	geneSymbol:ITFG2|wild.codon:CGC|wild.aa:R|pos.cdna:465|kgId:uc001qlb.1|position.protein:156|strand:+|mut.aa:C|mut.codon:TGC|exon.name:Exon 5|type:EXON_CODING_NON_SYNONYMOUS	geneSymbol:ITFG2|kgId:uc010seb.1|strand:+|exon.name:Exon 2|type:UTR5	geneSymbol:ITFG2|kgId:uc010sec.1|strand:+|type:UTR3
chr12	2967958	0	G	C	1033.62	AC=1	AF=0.50	AN=2	DP=61	Dels=0.00	HRun=1	HaplotypeScore=4.56	MQ=58.07	MQ0=0	QD=16.94	SB=-341.39	geneSymbol:U90917|kgId:uc001qld.2|intron.name:Intron 1|strand:+|type:INTRON	geneSymbol:FOXM1|wild.codon:GCA|wild.aa:A|pos.cdna:2251|kgId:uc001qle.2|position.protein:751|strand:-|mut.aa:G|mut.codon:GGA|exon.name:Exon 10|type:EXON_CODING_NON_SYNONYMOUS	geneSymbol:FOXM1|wild.codon:GCA|wild.aa:A|pos.cdna:2137|kgId:uc001qlf.2|position.protein:713|strand:-|mut.aa:G|mut.codon:GGA|exon.name:Exon 9|type:EXON_CODING_NON_SYNONYMOUS	geneSymbol:FOXM1|wild.codon:GCA|wild.aa:A|pos.cdna:2092|kgId:uc001qlg.2|position.protein:698|strand:-|mut.aa:G|mut.codon:GGA|exon.name:Exon 8|type:EXON_CODING_NON_SYNONYMOUS	geneSymbol:FOXM1|wild.codon:GCA|wild.aa:A|pos.cdna:2092|kgId:uc009zea.2|position.protein:698|strand:-|mut.aa:G|mut.codon:GGA|exon.name:Exon 8|type:EXON_CODING_NON_SYNONYMOUS	geneSymbol:FOXM1|wild.codon:GCA|wild.aa:A|pos.cdna:2089|kgId:uc009zeb.2|position.protein:697|strand:-|mut.aa:G|mut.codon:GGA|exon.name:Exon 8|type:EXON_CODING_NON_SYNONYMOUS
chr12	2975677	0	C	T	1016.46	AC=1	AF=0.50	AN=2	DP=79	Dels=0.00	HRun=0	HaplotypeScore=11.26	MQ=55.73	MQ0=0	QD=12.87	SB=-324.80	geneSymbol:FOXM1|wild.codon:CGC|wild.aa:R|pos.cdna:856|kgId:uc001qle.2|position.protein:286|strand:-|mut.aa:H|mut.codon:CAC|exon.name:Exon 5|type:EXON_CODING_NON_SYNONYMOUS	geneSymbol:FOXM1|wild.codon:CGC|wild.aa:R|pos.cdna:856|kgId:uc001qlf.2|position.protein:286|strand:-|mut.aa:H|mut.codon:CAC|exon.name:Exon 5|type:EXON_CODING_NON_SYNONYMOUS	geneSymbol:FOXM1|wild.codon:CGC|wild.aa:R|pos.cdna:856|kgId:uc001qlg.2|position.protein:286|strand:-|mut.aa:H|mut.codon:CAC|exon.name:Exon 5|type:EXON_CODING_NON_SYNONYMOUS	geneSymbol:FOXM1|wild.codon:CGC|wild.aa:R|pos.cdna:853|kgId:uc009zea.2|position.protein:285|strand:-|mut.aa:H|mut.codon:CAC|exon.name:Exon 5|type:EXON_CODING_NON_SYNONYMOUS	geneSymbol:FOXM1|wild.codon:CGC|wild.aa:R|pos.cdna:853|kgId:uc009zeb.2|position.protein:285|strand:-|mut.aa:H|mut.codon:CAC|exon.name:Exon 5|type:EXON_CODING_NON_SYNONYMOUS
chr12	2997143	0	G	A	952.89	AC=1	AF=0.50	AN=2	DP=64	Dels=0.00	HRun=0	HaplotypeScore=2.23	MQ=57.85	MQ0=0	QD=14.89	SB=-500.58	geneSymbol:C12orf32|wild.codon:GCG|wild.aa:A|pos.cdna:234|kgId:uc001qlh.2|position.protein:79|strand:+|mut.aa:T|mut.codon:ACG|exon.name:Exon 3|type:EXON_CODING_NON_SYNONYMOUS	geneSymbol:HKMT1188|wild.codon:GCG|wild.aa:A|pos.cdna:192|kgId:uc010see.1|position.protein:65|strand:+|mut.aa:T|mut.codon:ACG|exon.name:Exon 3|type:EXON_CODING_NON_SYNONYMOUS	geneSymbol:HKMT1188|kgId:uc001qli.2|strand:+|exon.name:Exon 2|type:UTR5	geneSymbol:HKMT1188|kgId:uc010sef.1|intron.name:Intron 1|strand:+|type:INTRON
chr12	6061565	0	C	T	1060.11	AC=1	AF=0.50	AN=2	DP=84	Dels=0.00	HRun=0	HaplotypeScore=2.62	MQ=57.21	MQ0=0	QD=12.62	SB=-550.53	geneSymbol:VWF|wild.codon:GCT|wild.aa:A|pos.cdna:8106|kgId:uc001qnn.1|position.protein:2703|strand:-|mut.aa:T|mut.codon:ACT|exon.name:Exon 49|type:EXON_CODING_NON_SYNONYMOUS	geneSymbol:VWF|kgId:uc010set.1|intron.name:Intron 17|strand:-|type:INTRON
chr12	6702295	0	C	T	868.48	AC=1	AF=0.50	AN=2	DP=50	Dels=0.00	HRun=0	HaplotypeScore=0.74	MQ=59.63	MQ0=0	QD=17.37	SB=-314.87	geneSymbol:CHD4|wild.codon:GTG|wild.aa:V|pos.cdna:2592|kgId:uc001qpn.2|position.protein:865|strand:-|mut.aa:M|mut.codon:ATG|exon.name:Exon 16|type:EXON_CODING_NON_SYNONYMOUS	geneSymbol:CHD4|wild.codon:GTG|wild.aa:V|pos.cdna:2613|kgId:uc001qpo.2|position.protein:872|strand:-|mut.aa:M|mut.codon:ATG|exon.name:Exon 17|type:EXON_CODING_NON_SYNONYMOUS	geneSymbol:CHD4|wild.codon:GTG|wild.aa:V|pos.cdna:2604|kgId:uc001qpp.2|position.protein:869|strand:-|mut.aa:M|mut.codon:ATG|exon.name:Exon 17|type:EXON_CODING_NON_SYNONYMOUS
chr12	6749509	0	C	A	146.09	AC=1	AF=0.50	AN=2	DP=21	Dels=0.00	HRun=0	HaplotypeScore=1.93	MQ=53.59	MQ0=1	QD=6.96	SB=-18.88	geneSymbol:ACRBP|wild.codon:CAG|wild.aa:Q|splicing:INTRON_SPLICING_DONOR|pos.cdna:1256|kgId:uc001qpu.1|position.protein:419|strand:-|mut.aa:H|mut.codon:CAT|exon.name:Exon 7|type:EXON_CODING_NON_SYNONYMOUS	geneSymbol:ACRBP|wild.codon:CAG|wild.aa:Q|splicing:INTRON_SPLICING_DONOR|pos.cdna:1157|kgId:uc010sfg.1|position.protein:386|strand:-|mut.aa:H|mut.codon:CAT|exon.name:Exon 7|type:EXON_CODING_NON_SYNONYMOUS
chr12	6756100	0	G	A	205.98	AC=1	AF=0.50	AN=2	DP=14	Dels=0.00	HRun=0	HaplotypeScore=0.00	MQ=60.00	MQ0=0	QD=14.71	SB=-71.29	geneSymbol:ACRBP|wild.codon:ACC|wild.aa:T|pos.cdna:121|kgId:uc001qpu.1|position.protein:41|strand:-|mut.aa:I|mut.codon:ATC|exon.name:Exon 2|type:EXON_CODING_NON_SYNONYMOUS	geneSymbol:ACRBP|wild.codon:ACC|wild.aa:T|pos.cdna:121|kgId:uc010sfg.1|position.protein:41|strand:-|mut.aa:I|mut.codon:ATC|exon.name:Exon 2|type:EXON_CODING_NON_SYNONYMOUS
chr12	6954897	0	C	T	583.65	AC=1	AF=0.50	AN=2	DP=42	Dels=0.00	HRun=0	HaplotypeScore=3.07	MQ=55.06	MQ0=0	QD=13.90	SB=-316.79	geneSymbol:GNB3|wild.codon:CGC|wild.aa:R|pos.cdna:714|kgId:uc001qrc.2|position.protein:239|strand:+|mut.aa:C|mut.codon:TGC|exon.name:Exon 8|type:EXON_CODING_NON_SYNONYMOUS	geneSymbol:GNB3|wild.codon:CGC|wild.aa:R|pos.cdna:846|kgId:uc001qrd.2|position.protein:283|strand:+|mut.aa:C|mut.codon:TGC|exon.name:Exon 10|type:EXON_CODING_NON_SYNONYMOUS	geneSymbol:GNB3|wild.codon:CGC|wild.aa:R|pos.cdna:843|kgId:uc009zfe.2|position.protein:282|strand:+|mut.aa:C|mut.codon:TGC|exon.name:Exon 9|type:EXON_CODING_NON_SYNONYMOUS	geneSymbol:CDCA3|kgId:uc001qre.2|strand:-|type:UTR3	geneSymbol:AK097957|kgId:uc001qrf.1|strand:-|exon.name:Exon 3|type:UTR5
chr12	6970751	0	C	T	344.05	AC=1	AF=0.50	AN=2	DP=21	Dels=0.00	HRun=0	HaplotypeScore=0.92	MQ=60.00	MQ0=0	QD=16.38	SB=-42.55	geneSymbol:USP5|wild.codon:ACG|wild.aa:T|pos.cdna:1642|kgId:uc001qrh.3|position.protein:548|strand:+|mut.aa:M|mut.codon:ATG|exon.name:Exon 13|type:EXON_CODING_NON_SYNONYMOUS	geneSymbol:USP5|wild.codon:ACG|wild.aa:T|pos.cdna:1642|kgId:uc001qri.3|position.protein:548|strand:+|mut.aa:M|mut.codon:ATG|exon.name:Exon 13|type:EXON_CODING_NON_SYNONYMOUS
chr12	6979495	0	G	A	781.33	AC=1	AF=0.50	AN=2	DP=62	Dels=0.00	HRun=0	HaplotypeScore=2.52	MQ=49.59	MQ0=3	QD=12.60	SB=-291.80	geneSymbol:TPI1|wild.codon:GGT|wild.aa:G|pos.cdna:697|kgId:uc001qrk.2|position.protein:233|strand:+|mut.aa:D|mut.codon:GAT|exon.name:Exon 7|type:EXON_CODING_NON_SYNONYMOUS	geneSymbol:TPI1|wild.codon:GGT|wild.aa:G|pos.cdna:451|kgId:uc010sfo.1|position.protein:151|strand:+|mut.aa:D|mut.codon:GAT|exon.name:Exon 7|type:EXON_CODING_NON_SYNONYMOUS
chr12	7249273	0	C	A	396.36	AC=1	AF=0.50	AN=2	DP=39	Dels=0.00	HRun=0	HaplotypeScore=2.42	MQ=57.02	MQ0=1	QD=10.16	SB=-205.44	geneSymbol:C1RL|wild.codon:AGG|wild.aa:R|pos.cdna:1177|kgId:uc001qsn.2|position.protein:393|strand:-|mut.aa:M|mut.codon:ATG|exon.name:Exon 6|type:EXON_CODING_NON_SYNONYMOUS	geneSymbol:C1RL|kgId:uc009zft.2|strand:-|type:UTR3
chr12	7522246	0	C	T	811.9	AC=1	AF=0.50	AN=2	DP=48	Dels=0.00	HRun=0	HaplotypeScore=0.48	MQ=55.24	MQ0=1	QD=16.91	SB=-400.46	geneSymbol:CD163L1|wild.codon:CGT|wild.aa:R|pos.cdna:3745|kgId:uc001qsy.2|position.protein:1249|strand:-|mut.aa:H|mut.codon:CAT|exon.name:Exon 15|type:EXON_CODING_NON_SYNONYMOUS	geneSymbol:CD163L1|wild.codon:CGT|wild.aa:R|pos.cdna:3775|kgId:uc010sge.1|position.protein:1259|strand:-|mut.aa:H|mut.codon:CAT|exon.name:Exon 15|type:EXON_CODING_NON_SYNONYMOUS
chr12	8074055	0	T	C	2613.58	AC=1	AF=0.50	AN=2	DP=194	Dels=0.00	HRun=2	HaplotypeScore=8.91	MQ=42.63	MQ0=29	QD=13.47	SB=-891.51	geneSymbol:SLC2A3|wild.codon:GAG|wild.aa:E|pos.cdna:1444|kgId:uc001qtr.2|position.protein:482|strand:-|mut.aa:G|mut.codon:GGG|exon.name:Exon 10|type:EXON_CODING_NON_SYNONYMOUS
chr12	9360886	0	G	A	1593.54	AC=1	AF=0.50	AN=2	DP=84	Dels=0.00	HRun=3	HaplotypeScore=4.78	MQ=58.22	MQ0=0	QD=18.97	SB=-726.99	geneSymbol:PZP|wild.codon:CTT|wild.aa:L|pos.cdna:51|kgId:uc001qvl.2|position.protein:18|strand:-|mut.aa:F|mut.codon:TTT|exon.name:Exon 1|type:EXON_CODING_NON_SYNONYMOUS	geneSymbol:PZP|kgId:uc009zgl.2|strand:-|exon.name:Exon 1|type:UTR5
chr12	9574084	0	T	C	177.63	AC=1	AF=0.50	AN=2	DP=23	Dels=0.00	HRun=0	HaplotypeScore=2.00	MQ=38.78	MQ0=1	QD=7.72	SB=-102.00	geneSymbol:DDX12|wild.codon:CAC|wild.aa:H|pos.cdna:1951|kgId:uc010sgs.1|position.protein:651|strand:-|mut.aa:R|mut.codon:CGC|exon.name:Exon 20|type:EXON_CODING_NON_SYNONYMOUS
chr12	11286249	0	T	C	335.39	AC=1	AF=0.50	AN=2	DP=96	Dels=0.00	HRun=0	HaplotypeScore=3.95	MQ=51.51	MQ0=0	QD=3.49	SB=-191.25	geneSymbol:PRR4|kgId:uc009zhp.2|intron.name:Intron 2|strand:-|type:INTRON	geneSymbol:PROL4|kgId:uc001qzb.3|intron.name:Intron 2|strand:-|type:INTRON	geneSymbol:PRH1|kgId:uc001qzc.2|intron.name:Intron 2|strand:-|type:INTRON	geneSymbol:PRB4|kgId:uc001qzf.1|intron.name:Intron 4|strand:-|type:INTRON	geneSymbol:PRR4|kgId:uc001qzj.2|intron.name:Intron 2|strand:-|type:INTRON	geneSymbol:TAS2R30|wild.codon:ATC|wild.aa:I|pos.cdna:594|kgId:uc009zhs.1|position.protein:199|strand:-|mut.aa:V|mut.codon:GTC|exon.name:Exon 1|type:EXON_CODING_NON_SYNONYMOUS
chr12	11506669	0	G	T	2998.21	AC=1	AF=0.50	AN=2	DP=250	Dels=0.00	HRun=1	HaplotypeScore=9.68	MQ=30.70	MQ0=30	QD=11.99	SB=-1306.51	geneSymbol:PRB1|kgId:uc001qzu.1|intron.name:Intron 4|strand:-|type:INTRON	geneSymbol:PRB1|kgId:uc001qzv.1|intron.name:Intron 4|strand:-|type:INTRON	geneSymbol:PRB1|wild.codon:CCA|wild.aa:P|pos.cdna:367|kgId:uc001qzw.1|position.protein:123|strand:-|mut.aa:Q|mut.codon:CAA|exon.name:Exon 3|type:EXON_CODING_NON_SYNONYMOUS
chr12	11546686	0	C	T	1797.13	AC=1	AF=0.50	AN=2	DP=250	Dels=0.00	HRun=2	HaplotypeScore=89.39	MQ=31.88	MQ0=54	QD=7.19	SB=-656.20	geneSymbol:PRB2|wild.codon:CGA|wild.aa:R|pos.cdna:325|kgId:uc010shk.1|position.protein:109|strand:-|mut.aa:Q|mut.codon:CAA|exon.name:Exon 3|type:EXON_CODING_NON_SYNONYMOUS
chr12	12674032	0	T	C	393.23	AC=1	AF=0.50	AN=2	DP=32	Dels=0.00	HRun=0	HaplotypeScore=0.92	MQ=57.26	MQ0=0	QD=12.29	SB=-101.98	geneSymbol:KIAA1700|kgId:uc001ran.1|strand:-|exon.name:Exon 1|type:UTR5	geneSymbol:DUSP16|wild.codon:ATG|wild.aa:M|pos.cdna:0|kgId:uc001rao.1|position.protein:1|strand:-|mut.aa:V|mut.codon:GTG|exon.name:Exon 2|type:EXON_CODING_NON_SYNONYMOUS
chr12	13102939	0	G	A	2305.58	AC=1	AF=0.50	AN=2	DP=154	Dels=0.00	HRun=0	HaplotypeScore=0.99	MQ=57.91	MQ0=0	QD=14.97	SB=-1132.83	geneSymbol:GPRC5D|wild.codon:ACG|wild.aa:T|pos.cdna:379|kgId:uc010shp.1|position.protein:127|strand:-|mut.aa:M|mut.codon:ATG|exon.name:Exon 1|type:EXON_CODING_NON_SYNONYMOUS
chr12	14578230	0	G	A	607.34	AC=1	AF=0.50	AN=2	DP=47	Dels=0.02	HRun=1	HaplotypeScore=9.00	MQ=59.60	MQ0=0	QD=12.92	SB=-308.84	geneSymbol:ATF7IP|wild.codon:GAT|wild.aa:D|pos.cdna:1380|kgId:uc010shs.1|position.protein:461|strand:+|mut.aa:N|mut.codon:AAT|exon.name:Exon 2|type:EXON_CODING_NON_SYNONYMOUS	geneSymbol:ATF7IP|wild.codon:GAT|wild.aa:D|pos.cdna:1380|kgId:uc001rbu.2|position.protein:461|strand:+|mut.aa:N|mut.codon:AAT|exon.name:Exon 2|type:EXON_CODING_NON_SYNONYMOUS	geneSymbol:ATF7IP|wild.codon:GAT|wild.aa:D|pos.cdna:1380|kgId:uc001rbv.1|position.protein:461|strand:+|mut.aa:N|mut.codon:AAT|exon.name:Exon 2|type:EXON_CODING_NON_SYNONYMOUS	geneSymbol:ATF7IP|wild.codon:GAT|wild.aa:D|pos.cdna:1380|kgId:uc001rbw.2|position.protein:461|strand:+|mut.aa:N|mut.codon:AAT|exon.name:Exon 2|type:EXON_CODING_NON_SYNONYMOUS	geneSymbol:ATF7IP|wild.codon:GAT|wild.aa:D|pos.cdna:1380|kgId:uc001rbx.2|position.protein:461|strand:+|mut.aa:N|mut.codon:AAT|exon.name:Exon 2|type:EXON_CODING_NON_SYNONYMOUS	geneSymbol:ATF7IP|wild.codon:GAT|wild.aa:D|pos.cdna:1380|kgId:uc010sht.1|position.protein:461|strand:+|mut.aa:N|mut.codon:AAT|exon.name:Exon 2|type:EXON_CODING_NON_SYNONYMOUS	geneSymbol:ATF7IP|wild.codon:GAT|wild.aa:D|pos.cdna:1380|kgId:uc001rby.3|position.protein:461|strand:+|mut.aa:N|mut.codon:AAT|exon.name:Exon 2|type:EXON_CODING_NON_SYNONYMOUS	geneSymbol:ATF7IP|wild.codon:GAT|wild.aa:D|pos.cdna:1380|kgId:uc001rbz.1|position.protein:461|strand:+|mut.aa:N|mut.codon:AAT|exon.name:Exon 2|type:EXON_CODING_NON_SYNONYMOUS	geneSymbol:ATF7IP|wild.codon:GAT|wild.aa:D|pos.cdna:1380|kgId:uc001rca.2|position.protein:461|strand:+|mut.aa:N|mut.codon:AAT|exon.name:Exon 1|type:EXON_CODING_NON_SYNONYMOUS	geneSymbol:BC067269|wild.codon:GAT|wild.aa:D|pos.cdna:213|kgId:uc001rcb.2|position.protein:72|strand:+|mut.aa:N|mut.codon:AAT|exon.name:Exon 1|type:EXON_CODING_NON_SYNONYMOUS
chr12	14659923	0	C	T	1592.52	AC=1	AF=0.50	AN=2	DP=91	Dels=0.00	HRun=0	HaplotypeScore=1.87	MQ=57.45	MQ0=0	QD=17.50	SB=-780.88	geneSymbol:PLBD1|wild.codon:CGT|wild.aa:R|pos.cdna:1315|kgId:uc001rcc.1|position.protein:439|strand:-|mut.aa:H|mut.codon:CAT|exon.name:Exon 9|type:EXON_CODING_NON_SYNONYMOUS
chr12	14959553	0	A	C	954.42	AC=1	AF=0.50	AN=2	DP=66	Dels=0.00	HRun=0	HaplotypeScore=0.42	MQ=57.70	MQ0=0	QD=14.46	SB=-458.74	geneSymbol:C12orf60|kgId:uc001rcj.3|intron.name:Intron 1|strand:+|type:INTRON	geneSymbol:C12orf69|wild.codon:CTT|wild.aa:L|pos.cdna:61|kgId:uc001rck.1|position.protein:21|strand:-|mut.aa:R|mut.codon:CGT|exon.name:Exon 2|type:EXON_CODING_NON_SYNONYMOUS
chr12	14959610	0	G	T	819.29	AC=1	AF=0.50	AN=2	DP=48	Dels=0.00	HRun=0	HaplotypeScore=1.00	MQ=58.03	MQ0=0	QD=17.07	SB=-235.52	geneSymbol:C12orf60|kgId:uc001rcj.3|intron.name:Intron 1|strand:+|type:INTRON	geneSymbol:C12orf69|wild.codon:GCC|wild.aa:A|pos.cdna:4|kgId:uc001rck.1|position.protein:2|strand:-|mut.aa:D|mut.codon:GAC|exon.name:Exon 2|type:EXON_CODING_NON_SYNONYMOUS
chr12	18836225	0	C	T	1163.53	AC=1	AF=0.50	AN=2	DP=79	Dels=0.00	HRun=0	HaplotypeScore=0.00	MQ=57.21	MQ0=0	QD=14.73	SB=-510.29	geneSymbol:PLCZ1|wild.codon:GGT|wild.aa:G|pos.cdna:1120|kgId:uc001rdu.1|position.protein:374|strand:-|mut.aa:D|mut.codon:GAT|exon.name:Exon 11|type:EXON_CODING_NON_SYNONYMOUS	geneSymbol:PLCZ1|kgId:uc009zil.1|strand:-|exon.name:Exon 12|type:UTR5	geneSymbol:PLCZ1|wild.codon:GGT|wild.aa:G|pos.cdna:1462|kgId:uc001rdv.3|position.protein:488|strand:-|mut.aa:D|mut.codon:GAT|exon.name:Exon 13|type:EXON_CODING_NON_SYNONYMOUS	geneSymbol:PLCZ1|wild.codon:GGT|wild.aa:G|pos.cdna:997|kgId:uc001rdw.3|position.protein:333|strand:-|mut.aa:D|mut.codon:GAT|exon.name:Exon 10|type:EXON_CODING_NON_SYNONYMOUS	geneSymbol:PLCZ1|wild.codon:GGT|wild.aa:G|pos.cdna:1774|kgId:uc010sid.1|position.protein:592|strand:-|mut.aa:D|mut.codon:GAT|exon.name:Exon 15|type:EXON_CODING_NON_SYNONYMOUS
chr12	21007987	0	G	T	442.4	AC=1	AF=0.50	AN=2	DP=30	Dels=0.00	HRun=0	HaplotypeScore=1.40	MQ=55.49	MQ0=0	QD=14.75	SB=-245.43	geneSymbol:SLCO1B3|wild.codon:AGC|wild.aa:S|pos.cdna:109|kgId:uc001rek.2|position.protein:37|strand:+|mut.aa:I|mut.codon:ATC|exon.name:Exon 3|type:EXON_CODING_NON_SYNONYMOUS	geneSymbol:SLCO1B3|wild.codon:AGC|wild.aa:S|pos.cdna:109|kgId:uc001rel.2|position.protein:37|strand:+|mut.aa:I|mut.codon:ATC|exon.name:Exon 4|type:EXON_CODING_NON_SYNONYMOUS	geneSymbol:LST3|wild.codon:AGC|wild.aa:S|pos.cdna:109|kgId:uc010sil.1|position.protein:37|strand:+|mut.aa:I|mut.codon:ATC|exon.name:Exon 2|type:EXON_CODING_NON_SYNONYMOUS	geneSymbol:LST-3TM12|wild.codon:AGC|wild.aa:S|pos.cdna:109|kgId:uc010sim.1|position.protein:37|strand:+|mut.aa:I|mut.codon:ATC|exon.name:Exon 2|type:EXON_CODING_NON_SYNONYMOUS
chr12	21689995	0	C	T	1158.49	AC=1	AF=0.50	AN=2	DP=87	Dels=0.00	HRun=1	HaplotypeScore=2.63	MQ=58.43	MQ0=0	QD=13.32	SB=-519.19	geneSymbol:GYS2|wild.codon:GAT|wild.aa:D|pos.cdna:2004|kgId:uc001rfb.2|position.protein:669|strand:-|mut.aa:N|mut.codon:AAT|exon.name:Exon 16|type:EXON_CODING_NON_SYNONYMOUS
chr12	23757356	0	C	A	373.75	AC=1	AF=0.50	AN=2	DP=31	Dels=0.00	HRun=0	HaplotypeScore=0.99	MQ=55.64	MQ0=0	QD=12.06	SB=-113.48	geneSymbol:SOX5|wild.codon:GAC|wild.aa:D|pos.cdna:1128|kgId:uc001rfw.2|position.protein:377|strand:-|mut.aa:Y|mut.codon:TAC|exon.name:Exon 9|type:EXON_CODING_NON_SYNONYMOUS	geneSymbol:SOX5|wild.codon:GAC|wild.aa:D|pos.cdna:1089|kgId:uc010siv.1|position.protein:364|strand:-|mut.aa:Y|mut.codon:TAC|exon.name:Exon 9|type:EXON_CODING_NON_SYNONYMOUS	geneSymbol:SOX5|wild.codon:GAC|wild.aa:D|pos.cdna:1089|kgId:uc001rfx.2|position.protein:364|strand:-|mut.aa:Y|mut.codon:TAC|exon.name:Exon 12|type:EXON_CODING_NON_SYNONYMOUS	geneSymbol:SOX5|wild.codon:GAC|wild.aa:D|pos.cdna:1089|kgId:uc001rfy.2|position.protein:364|strand:-|mut.aa:Y|mut.codon:TAC|exon.name:Exon 13|type:EXON_CODING_NON_SYNONYMOUS	geneSymbol:L-SOX5|kgId:uc010siw.1|strand:-|exon.name:Exon 9|type:UTR5	geneSymbol:SOX5|wild.codon:GAC|wild.aa:D|pos.cdna:984|kgId:uc001rfz.1|position.protein:329|strand:-|mut.aa:Y|mut.codon:TAC|exon.name:Exon 9|type:EXON_CODING_NON_SYNONYMOUS
chr12	25702264	0	G	T	100.03	AC=1	AF=0.50	AN=2	DP=13	Dels=0.00	HRun=0	HaplotypeScore=0.00	MQ=60.00	MQ0=0	QD=7.69	SB=-23.35	geneSymbol:IFLTD1|kgId:uc001rgt.1|strand:-|exon.name:Exon 2|type:UTR5	geneSymbol:IFLTD1|wild.codon:AGC|wild.aa:S|pos.cdna:305|kgId:uc010sji.1|position.protein:102|strand:-|mut.aa:R|mut.codon:AGA|exon.name:Exon 3|type:EXON_CODING_NON_SYNONYMOUS	geneSymbol:IFLTD1|wild.codon:AGC|wild.aa:S|pos.cdna:242|kgId:uc001rgs.2|position.protein:81|strand:-|mut.aa:R|mut.codon:AGA|exon.name:Exon 2|type:EXON_CODING_NON_SYNONYMOUS	geneSymbol:IFLTD1|kgId:uc010sjj.1|intron.name:Intron 2|strand:-|type:INTRON	geneSymbol:IFLTD1|wild.codon:AGC|wild.aa:S|pos.cdna:305|kgId:uc009zjc.2|position.protein:102|strand:-|mut.aa:R|mut.codon:AGA|exon.name:Exon 3|type:EXON_CODING_NON_SYNONYMOUS
chr12	32138592	0	G	A	352.06	AC=1	AF=0.50	AN=2	DP=29	Dels=0.00	HRun=1	HaplotypeScore=0.00	MQ=58.04	MQ0=0	QD=12.14	SB=-189.19	geneSymbol:C12orf35|wild.codon:AGC|wild.aa:S|pos.cdna:4702|kgId:uc001rks.2|position.protein:1568|strand:+|mut.aa:N|mut.codon:AAC|exon.name:Exon 4|type:EXON_CODING_NON_SYNONYMOUS
chr12	40001414	0	G	A	392.13	AC=1	AF=0.50	AN=2	DP=41	Dels=0.00	HRun=2	HaplotypeScore=0.00	MQ=57.19	MQ0=0	QD=9.56	SB=-58.08	geneSymbol:ABCD2|wild.codon:TCT|wild.aa:S|pos.cdna:1222|kgId:uc001rmb.2|position.protein:408|strand:-|mut.aa:F|mut.codon:TTT|exon.name:Exon 3|type:EXON_CODING_NON_SYNONYMOUS
chr12	40012940	0	C	T	1570.08	AC=1	AF=0.50	AN=2	DP=77	Dels=0.00	HRun=0	HaplotypeScore=4.50	MQ=59.21	MQ0=0	QD=20.39	SB=-746.81	geneSymbol:ABCD2|wild.codon:GTC|wild.aa:V|pos.cdna:477|kgId:uc001rmb.2|position.protein:160|strand:-|mut.aa:I|mut.codon:ATC|exon.name:Exon 1|type:EXON_CODING_NON_SYNONYMOUS
chr12	40646797	0	T	C	218.38	AC=1	AF=0.50	AN=2	DP=20	Dels=0.00	HRun=1	HaplotypeScore=0.00	MQ=58.11	MQ0=0	QD=10.92	SB=-127.65	geneSymbol:LRRK2|wild.codon:TCA|wild.aa:S|pos.cdna:1266|kgId:uc001rmg.3|position.protein:423|strand:+|mut.aa:P|mut.codon:CCA|exon.name:Exon 11|type:EXON_CODING_NON_SYNONYMOUS	geneSymbol:LRRK2|wild.codon:TCA|wild.aa:S|pos.cdna:132|kgId:uc001rmh.1|position.protein:45|strand:+|mut.aa:P|mut.codon:CCA|exon.name:Exon 2|type:EXON_CODING_NON_SYNONYMOUS
chr12	45173752	0	C	T	367.96	AC=1	AF=0.50	AN=2	DP=21	Dels=0.00	HRun=0	HaplotypeScore=0.00	MQ=52.59	MQ0=1	QD=17.52	SB=-76.07	geneSymbol:NELL2|wild.codon:CGC|wild.aa:R|pos.cdna:385|kgId:uc001rof.3|position.protein:129|strand:-|mut.aa:H|mut.codon:CAC|exon.name:Exon 4|type:EXON_CODING_NON_SYNONYMOUS	geneSymbol:NELL2|wild.codon:CGC|wild.aa:R|pos.cdna:388|kgId:uc001rog.2|position.protein:130|strand:-|mut.aa:H|mut.codon:CAC|exon.name:Exon 4|type:EXON_CODING_NON_SYNONYMOUS	geneSymbol:NELL2|wild.codon:CGC|wild.aa:R|pos.cdna:388|kgId:uc001roh.2|position.protein:130|strand:-|mut.aa:H|mut.codon:CAC|exon.name:Exon 5|type:EXON_CODING_NON_SYNONYMOUS	geneSymbol:NELL2|wild.codon:CGC|wild.aa:R|pos.cdna:385|kgId:uc009zkd.2|position.protein:129|strand:-|mut.aa:H|mut.codon:CAC|exon.name:Exon 6|type:EXON_CODING_NON_SYNONYMOUS	geneSymbol:NELL2|wild.codon:CGC|wild.aa:R|pos.cdna:538|kgId:uc010skz.1|position.protein:180|strand:-|mut.aa:H|mut.codon:CAC|exon.name:Exon 5|type:EXON_CODING_NON_SYNONYMOUS	geneSymbol:NELL2|wild.codon:CGC|wild.aa:R|pos.cdna:457|kgId:uc010sla.1|position.protein:153|strand:-|mut.aa:H|mut.codon:CAC|exon.name:Exon 5|type:EXON_CODING_NON_SYNONYMOUS	geneSymbol:NELL2|wild.codon:CGC|wild.aa:R|pos.cdna:388|kgId:uc001roi.1|position.protein:130|strand:-|mut.aa:H|mut.codon:CAC|exon.name:Exon 5|type:EXON_CODING_NON_SYNONYMOUS	geneSymbol:NELL2|wild.codon:CGC|wild.aa:R|pos.cdna:385|kgId:uc010slb.1|position.protein:129|strand:-|mut.aa:H|mut.codon:CAC|exon.name:Exon 6|type:EXON_CODING_NON_SYNONYMOUS	geneSymbol:NELL2|wild.codon:CGC|wild.aa:R|pos.cdna:388|kgId:uc001roj.2|position.protein:130|strand:-|mut.aa:H|mut.codon:CAC|exon.name:Exon 4|type:EXON_CODING_NON_SYNONYMOUS
chr12	46758443	0	A	G	273.92	AC=1	AF=0.50	AN=2	DP=25	Dels=0.00	HRun=0	HaplotypeScore=0.48	MQ=55.17	MQ0=0	QD=10.96	SB=-156.33	geneSymbol:SLC38A2|wild.codon:GTG|wild.aa:V|pos.cdna:202|kgId:uc010sli.1|position.protein:68|strand:-|mut.aa:A|mut.codon:GCG|exon.name:Exon 2|type:EXON_CODING_NON_SYNONYMOUS	geneSymbol:SLC38A2|wild.codon:GTG|wild.aa:V|pos.cdna:688|kgId:uc001rpg.2|position.protein:230|strand:-|mut.aa:A|mut.codon:GCG|exon.name:Exon 9|type:EXON_CODING_NON_SYNONYMOUS	geneSymbol:SLC38A2|wild.codon:GTG|wild.aa:V|pos.cdna:388|kgId:uc001rph.2|position.protein:130|strand:-|mut.aa:A|mut.codon:GCG|exon.name:Exon 8|type:EXON_CODING_NON_SYNONYMOUS
chr12	48143208	0	G	A	1529.67	AC=1	AF=0.50	AN=2	DP=83	Dels=0.00	HRun=0	HaplotypeScore=4.37	MQ=50.70	MQ0=1	QD=18.43	SB=-628.11	geneSymbol:RAPGEF3|wild.codon:CGT|wild.aa:R|pos.cdna:879|kgId:uc009zkp.2|position.protein:294|strand:-|mut.aa:C|mut.codon:TGT|exon.name:Exon 9|type:EXON_CODING_NON_SYNONYMOUS	geneSymbol:RAPGEF3|wild.codon:CGT|wild.aa:R|pos.cdna:879|kgId:uc009zkq.2|position.protein:294|strand:-|mut.aa:C|mut.codon:TGT|exon.name:Exon 10|type:EXON_CODING_NON_SYNONYMOUS	geneSymbol:RAPGEF3|wild.codon:CGT|wild.aa:R|pos.cdna:1005|kgId:uc001rpz.3|position.protein:336|strand:-|mut.aa:C|mut.codon:TGT|exon.name:Exon 10|type:EXON_CODING_NON_SYNONYMOUS	geneSymbol:RAPGEF3|kgId:uc009zkr.2|strand:-|exon.name:Exon 6|type:UTR5	geneSymbol:RAPGEF3|wild.codon:CGT|wild.aa:R|pos.cdna:1041|kgId:uc009zks.2|position.protein:348|strand:-|mut.aa:C|mut.codon:TGT|exon.name:Exon 10|type:EXON_CODING_NON_SYNONYMOUS	geneSymbol:RAPGEF3|wild.codon:CGT|wild.aa:R|pos.cdna:1005|kgId:uc001rqb.3|position.protein:336|strand:-|mut.aa:C|mut.codon:TGT|exon.name:Exon 10|type:EXON_CODING_NON_SYNONYMOUS
chr12	48191970	0	G	T	660.46	AC=1	AF=0.50	AN=2	DP=49	Dels=0.00	HRun=0	HaplotypeScore=3.28	MQ=54.33	MQ0=0	QD=13.48	SB=-315.29	geneSymbol:HDAC7|wild.codon:CTA|wild.aa:L|pos.cdna:381|kgId:uc010slo.1|position.protein:128|strand:-|mut.aa:I|mut.codon:ATA|exon.name:Exon 5|type:EXON_CODING_NON_SYNONYMOUS	geneSymbol:HDAC7|wild.codon:CTA|wild.aa:L|pos.cdna:381|kgId:uc001rqj.3|position.protein:128|strand:-|mut.aa:I|mut.codon:ATA|exon.name:Exon 5|type:EXON_CODING_NON_SYNONYMOUS	geneSymbol:HDAC7|wild.codon:CTA|wild.aa:L|pos.cdna:330|kgId:uc001rqk.3|position.protein:111|strand:-|mut.aa:I|mut.codon:ATA|exon.name:Exon 4|type:EXON_CODING_NON_SYNONYMOUS	geneSymbol:HDAC7|wild.codon:CTA|wild.aa:L|pos.cdna:264|kgId:uc009zkv.1|position.protein:89|strand:-|mut.aa:I|mut.codon:ATA|exon.name:Exon 3|type:EXON_CODING_NON_SYNONYMOUS
chr12	48361992	0	G	A	1033.55	AC=1	AF=0.50	AN=2	DP=74	Dels=0.00	HRun=1	HaplotypeScore=0.00	MQ=57.12	MQ0=0	QD=13.97	SB=-500.02	geneSymbol:TMEM106C|wild.codon:GGA|wild.aa:G|pos.cdna:732|kgId:uc001rqp.2|position.protein:245|strand:+|mut.aa:R|mut.codon:AGA|exon.name:Exon 8|type:EXON_CODING_NON_SYNONYMOUS	geneSymbol:TMEM106C|wild.codon:GGA|wild.aa:G|pos.cdna:675|kgId:uc001rqo.2|position.protein:226|strand:+|mut.aa:R|mut.codon:AGA|exon.name:Exon 8|type:EXON_CODING_NON_SYNONYMOUS	geneSymbol:TMEM106C|wild.codon:GGA|wild.aa:G|pos.cdna:732|kgId:uc001rqr.2|position.protein:245|strand:+|mut.aa:R|mut.codon:AGA|exon.name:Exon 8|type:EXON_CODING_NON_SYNONYMOUS	geneSymbol:TMEM106C|wild.codon:GGA|wild.aa:G|pos.cdna:675|kgId:uc001rqq.2|position.protein:226|strand:+|mut.aa:R|mut.codon:AGA|exon.name:Exon 8|type:EXON_CODING_NON_SYNONYMOUS
chr12	49332788	0	C	T	697.76	AC=1	AF=0.50	AN=2	DP=44	Dels=0.00	HRun=0	HaplotypeScore=1.42	MQ=57.43	MQ0=0	QD=15.86	SB=-273.78	geneSymbol:ARF3|wild.codon:GGG|wild.aa:G|pos.cdna:487|kgId:uc001rsr.2|position.protein:163|strand:-|mut.aa:E|mut.codon:GAG|exon.name:Exon 5|type:EXON_CODING_NON_SYNONYMOUS	geneSymbol:ARF3|wild.codon:GGG|wild.aa:G|pos.cdna:376|kgId:uc010smc.1|position.protein:126|strand:-|mut.aa:E|mut.codon:GAG|exon.name:Exon 4|type:EXON_CODING_NON_SYNONYMOUS
chr12	49719627	0	C	A	94.48	AC=1	AF=0.50	AN=2	DP=13	Dels=0.00	HRun=0	HaplotypeScore=0.00	MQ=53.98	MQ0=0	QD=7.27	SB=-53.72	geneSymbol:TROAP|wild.codon:CCT|wild.aa:P|pos.cdna:592|kgId:uc001rtx.3|position.protein:198|strand:+|mut.aa:H|mut.codon:CAT|exon.name:Exon 5|type:EXON_CODING_NON_SYNONYMOUS	geneSymbol:TROAP|wild.codon:CCT|wild.aa:P|pos.cdna:592|kgId:uc009zlh.2|position.protein:198|strand:+|mut.aa:H|mut.codon:CAT|exon.name:Exon 5|type:EXON_CODING_NON_SYNONYMOUS
chr12	50388099	0	C	A	732.99	AC=1	AF=0.50	AN=2	DP=56	Dels=0.00	HRun=0	HaplotypeScore=5.96	MQ=58.20	MQ0=0	QD=13.09	SB=-344.04	geneSymbol:RACGAP1|wild.codon:AGG|wild.aa:R|pos.cdna:1153|kgId:uc001rvt.2|position.protein:385|strand:-|mut.aa:M|mut.codon:ATG|exon.name:Exon 14|type:EXON_CODING_NON_SYNONYMOUS	geneSymbol:RACGAP1|wild.codon:AGG|wild.aa:R|pos.cdna:1153|kgId:uc009zlm.1|position.protein:385|strand:-|mut.aa:M|mut.codon:ATG|exon.name:Exon 14|type:EXON_CODING_NON_SYNONYMOUS	geneSymbol:RACGAP1|wild.codon:AGG|wild.aa:R|pos.cdna:1153|kgId:uc001rvs.2|position.protein:385|strand:-|mut.aa:M|mut.codon:ATG|exon.name:Exon 12|type:EXON_CODING_NON_SYNONYMOUS	geneSymbol:RACGAP1|wild.codon:AGG|wild.aa:R|pos.cdna:1153|kgId:uc001rvu.2|position.protein:385|strand:-|mut.aa:M|mut.codon:ATG|exon.name:Exon 12|type:EXON_CODING_NON_SYNONYMOUS
chr12	50483761	0	A	G	249.78	AC=1	AF=0.50	AN=2	DP=25	Dels=0.00	HRun=2	HaplotypeScore=1.37	MQ=57.54	MQ0=0	QD=9.99	SB=-110.83	geneSymbol:SMARCD1|wild.codon:GAT|wild.aa:D|pos.cdna:865|kgId:uc001rvx.3|position.protein:289|strand:+|mut.aa:G|mut.codon:GGT|exon.name:Exon 7|type:EXON_CODING_NON_SYNONYMOUS	geneSymbol:SMARCD1|wild.codon:GAT|wild.aa:D|pos.cdna:865|kgId:uc001rvy.3|position.protein:289|strand:+|mut.aa:G|mut.codon:GGT|exon.name:Exon 7|type:EXON_CODING_NON_SYNONYMOUS	geneSymbol:SMARCD1|wild.codon:GAT|wild.aa:D|pos.cdna:742|kgId:uc009zlp.2|position.protein:248|strand:+|mut.aa:G|mut.codon:GGT|exon.name:Exon 6|type:EXON_CODING_NON_SYNONYMOUS
chr12	51130868	0	C	T	933.86	AC=1	AF=0.50	AN=2	DP=42	Dels=0.00	HRun=0	HaplotypeScore=4.28	MQ=53.66	MQ0=0	QD=22.23	SB=-388.41	geneSymbol:DIP2B|wild.codon:CCG|wild.aa:P|pos.cdna:4150|kgId:uc001rwv.2|position.protein:1384|strand:+|mut.aa:L|mut.codon:CTG|exon.name:Exon 35|type:EXON_CODING_NON_SYNONYMOUS	geneSymbol:DIP2B|wild.codon:CCG|wild.aa:P|pos.cdna:2440|kgId:uc009zlt.2|position.protein:814|strand:+|mut.aa:L|mut.codon:CTG|exon.name:Exon 24|type:EXON_CODING_NON_SYNONYMOUS
chr12	51457743	0	G	A	756.92	AC=1	AF=0.50	AN=2	DP=57	Dels=0.00	HRun=1	HaplotypeScore=5.30	MQ=56.79	MQ0=0	QD=13.28	SB=-317.45	geneSymbol:CSRNP2|wild.codon:TCA|wild.aa:S|pos.cdna:1417|kgId:uc001rxu.1|position.protein:473|strand:-|mut.aa:L|mut.codon:TTA|exon.name:Exon 5|type:EXON_CODING_NON_SYNONYMOUS
chr12	51857497	0	C	T	1295.23	AC=1	AF=0.50	AN=2	DP=74	Dels=0.00	HRun=0	HaplotypeScore=0.99	MQ=57.83	MQ0=0	QD=17.50	SB=-416.93	geneSymbol:SLC4A8|wild.codon:CGG|wild.aa:R|splicing:SPLICING_DONOR|pos.cdna:1188|kgId:uc010sni.1|position.protein:397|strand:+|mut.aa:W|mut.codon:TGG|exon.name:Exon 11|type:EXON_CODING_NON_SYNONYMOUS	geneSymbol:SLC4A8|wild.codon:CGG|wild.aa:R|splicing:SPLICING_DONOR|pos.cdna:1188|kgId:uc001rym.2|position.protein:397|strand:+|mut.aa:W|mut.codon:TGG|exon.name:Exon 11|type:EXON_CODING_NON_SYNONYMOUS	geneSymbol:SLC4A8|wild.codon:CGG|wild.aa:R|splicing:SPLICING_DONOR|pos.cdna:1188|kgId:uc001ryn.2|position.protein:397|strand:+|mut.aa:W|mut.codon:TGG|exon.name:Exon 11|type:EXON_CODING_NON_SYNONYMOUS	geneSymbol:SLC4A8|wild.codon:CGG|wild.aa:R|splicing:SPLICING_DONOR|pos.cdna:1188|kgId:uc001ryo.2|position.protein:397|strand:+|mut.aa:W|mut.codon:TGG|exon.name:Exon 11|type:EXON_CODING_NON_SYNONYMOUS	geneSymbol:SLC4A8|wild.codon:CGG|wild.aa:R|splicing:SPLICING_DONOR|pos.cdna:1428|kgId:uc010snj.1|position.protein:477|strand:+|mut.aa:W|mut.codon:TGG|exon.name:Exon 11|type:EXON_CODING_NON_SYNONYMOUS	geneSymbol:SLC4A8|wild.codon:CGG|wild.aa:R|splicing:SPLICING_DONOR|pos.cdna:1347|kgId:uc001ryq.3|position.protein:450|strand:+|mut.aa:W|mut.codon:TGG|exon.name:Exon 11|type:EXON_CODING_NON_SYNONYMOUS	geneSymbol:SLC4A8|wild.codon:CGG|wild.aa:R|splicing:SPLICING_DONOR|pos.cdna:1347|kgId:uc001ryr.2|position.protein:450|strand:+|mut.aa:W|mut.codon:TGG|exon.name:Exon 11|type:EXON_CODING_NON_SYNONYMOUS	geneSymbol:SLC4A8|wild.codon:CGG|wild.aa:R|splicing:SPLICING_DONOR|pos.cdna:1347|kgId:uc001rys.1|position.protein:450|strand:+|mut.aa:W|mut.codon:TGG|exon.name:Exon 11|type:EXON_CODING_NON_SYNONYMOUS	geneSymbol:SLC4A8|wild.codon:CGG|wild.aa:R|splicing:SPLICING_DONOR|pos.cdna:1188|kgId:uc010snk.1|position.protein:397|strand:+|mut.aa:W|mut.codon:TGG|exon.name:Exon 11|type:EXON_CODING_NON_SYNONYMOUS
chr12	52585524	0	T	C	229.99	AC=1	AF=0.50	AN=2	DP=16	Dels=0.00	HRun=0	HaplotypeScore=0.00	MQ=56.41	MQ0=0	QD=14.37	SB=-56.32	geneSymbol:KRT80|wild.codon:ATC|wild.aa:I|pos.cdna:162|kgId:uc001rzx.2|position.protein:55|strand:-|mut.aa:V|mut.codon:GTC|exon.name:Exon 1|type:EXON_CODING_NON_SYNONYMOUS	geneSymbol:KRT80|wild.codon:ATC|wild.aa:I|pos.cdna:162|kgId:uc001rzy.2|position.protein:55|strand:-|mut.aa:V|mut.codon:GTC|exon.name:Exon 1|type:EXON_CODING_NON_SYNONYMOUS
chr12	52757852	0	C	A	112.85	AC=1	AF=0.50	AN=2	DP=16	Dels=0.00	HRun=0	HaplotypeScore=0.16	MQ=60.00	MQ0=0	QD=7.05	SB=-73.07	geneSymbol:KRT85|wild.codon:GAG|wild.aa:E|splicing:INTRON_SPLICING_DONOR|pos.cdna:785|kgId:uc001sag.2|position.protein:262|strand:-|mut.aa:D|mut.codon:GAT|exon.name:Exon 4|type:EXON_CODING_NON_SYNONYMOUS
chr12	52882314	0	C	T	2024.49	AC=1	AF=0.50	AN=2	DP=85	Dels=0.00	HRun=0	HaplotypeScore=3.63	MQ=48.58	MQ0=3	QD=23.82	SB=-545.65	geneSymbol:KRT6A|wild.codon:GCC|wild.aa:A|pos.cdna:1221|kgId:uc001sam.2|position.protein:408|strand:-|mut.aa:T|mut.codon:ACC|exon.name:Exon 7|type:EXON_CODING_NON_SYNONYMOUS
chr12	53410337	0	A	G	1084.95	AC=1	AF=0.50	AN=2	DP=99	Dels=0.00	HRun=0	HaplotypeScore=1.15	MQ=43.13	MQ0=11	QD=10.96	SB=-533.69	geneSymbol:eIF4B|kgId:uc009zmp.1|strand:+|type:UTR3	geneSymbol:EIF4B|wild.codon:ACC|wild.aa:T|pos.cdna:93|kgId:uc001sbh.3|position.protein:32|strand:+|mut.aa:A|mut.codon:GCC|exon.name:Exon 2|type:EXON_CODING_NON_SYNONYMOUS	geneSymbol:EIF4B|wild.codon:ACC|wild.aa:T|pos.cdna:93|kgId:uc010snu.1|position.protein:32|strand:+|mut.aa:A|mut.codon:GCC|exon.name:Exon 2|type:EXON_CODING_NON_SYNONYMOUS	geneSymbol:EIF4B|wild.codon:ACC|wild.aa:T|pos.cdna:93|kgId:uc010snv.1|position.protein:32|strand:+|mut.aa:A|mut.codon:GCC|exon.name:Exon 2|type:EXON_CODING_NON_SYNONYMOUS	geneSymbol:EIF4B|kgId:uc001sbi.2|strand:+|exon.name:Exon 1|type:UTR5
chr12	53448103	0	A	G	593.39	AC=1	AF=0.50	AN=2	DP=44	Dels=0.00	HRun=0	HaplotypeScore=0.32	MQ=54.23	MQ0=0	QD=13.49	SB=-240.39	geneSymbol:AK096472|splicing:INTRON_SPLICING_DONOR|kgId:uc001sbk.1|intron.name:Intron 2|strand:-|type:INTRON	geneSymbol:TENC1|wild.codon:ACC|wild.aa:T|pos.cdna:27|kgId:uc001sbl.2|position.protein:10|strand:+|mut.aa:A|mut.codon:GCC|exon.name:Exon 7|type:EXON_CODING_NON_SYNONYMOUS	geneSymbol:KIAA1075|wild.codon:ACC|wild.aa:T|pos.cdna:429|kgId:uc001sbm.2|position.protein:144|strand:+|mut.aa:A|mut.codon:GCC|exon.name:Exon 7|type:EXON_CODING_NON_SYNONYMOUS	geneSymbol:TENC1|wild.codon:ACC|wild.aa:T|pos.cdna:429|kgId:uc001sbn.2|position.protein:144|strand:+|mut.aa:A|mut.codon:GCC|exon.name:Exon 7|type:EXON_CODING_NON_SYNONYMOUS	geneSymbol:KIAA1075|wild.codon:ACC|wild.aa:T|pos.cdna:399|kgId:uc001sbo.1|position.protein:134|strand:+|mut.aa:A|mut.codon:GCC|exon.name:Exon 7|type:EXON_CODING_NON_SYNONYMOUS	geneSymbol:TENC1|wild.codon:ACC|wild.aa:T|pos.cdna:399|kgId:uc001sbp.2|position.protein:134|strand:+|mut.aa:A|mut.codon:GCC|exon.name:Exon 7|type:EXON_CODING_NON_SYNONYMOUS
chr12	53700627	0	C	A	274.06	AC=1	AF=0.50	AN=2	DP=19	Dels=0.00	HRun=0	HaplotypeScore=2.14	MQ=60.00	MQ0=0	QD=14.42	SB=-117.47	geneSymbol:C12orf10|wild.codon:CCC|wild.aa:P|pos.cdna:928|kgId:uc001scp.3|position.protein:310|strand:+|mut.aa:H|mut.codon:CAC|exon.name:Exon 6|type:EXON_CODING_NON_SYNONYMOUS	geneSymbol:C12orf10|wild.codon:CCC|wild.aa:P|pos.cdna:775|kgId:uc009zmx.2|position.protein:259|strand:+|mut.aa:H|mut.codon:CAC|exon.name:Exon 5|type:EXON_CODING_NON_SYNONYMOUS	geneSymbol:C12orf10|wild.codon:CCC|wild.aa:P|pos.cdna:583|kgId:uc001scq.3|position.protein:195|strand:+|mut.aa:H|mut.codon:CAC|exon.name:Exon 5|type:EXON_CODING_NON_SYNONYMOUS
chr12	53776306	0	C	A	2028.24	AC=1	AF=0.50	AN=2	DP=112	Dels=0.00	HRun=1	HaplotypeScore=5.24	MQ=58.54	MQ0=0	QD=18.11	SB=-831.95	geneSymbol:SP1|wild.codon:ACT|wild.aa:T|pos.cdna:574|kgId:uc001scw.2|position.protein:192|strand:+|mut.aa:N|mut.codon:AAT|exon.name:Exon 3|type:EXON_CODING_NON_SYNONYMOUS	geneSymbol:SP1|wild.codon:ACT|wild.aa:T|pos.cdna:553|kgId:uc010sog.1|position.protein:185|strand:+|mut.aa:N|mut.codon:AAT|exon.name:Exon 3|type:EXON_CODING_NON_SYNONYMOUS
chr12	54448714	0	G	T	208.59	AC=1	AF=0.50	AN=2	DP=26	Dels=0.00	HRun=0	HaplotypeScore=0.32	MQ=57.64	MQ0=0	QD=8.02	SB=-74.07	geneSymbol:HOXC4|wild.codon:GAG|wild.aa:E|pos.cdna:519|kgId:uc001seu.2|position.protein:174|strand:+|mut.aa:*|mut.codon:TAG|exon.name:Exon 4|type:EXON_STOP_GAINED	geneSymbol:HOXC4|wild.codon:GAG|wild.aa:E|pos.cdna:519|kgId:uc001sex.2|position.protein:174|strand:+|mut.aa:*|mut.codon:TAG|exon.name:Exon 2|type:EXON_STOP_GAINED
chr12	54756528	0	A	G	241.17	AC=1	AF=0.50	AN=2	DP=16	Dels=0.00	HRun=1	HaplotypeScore=0.83	MQ=58.83	MQ0=0	QD=15.07	SB=-112.83	geneSymbol:GPR84|wild.codon:TAT|wild.aa:Y|pos.cdna:1107|kgId:uc001sfu.2|position.protein:370|strand:-|mut.aa:H|mut.codon:CAT|exon.name:Exon 2|type:EXON_CODING_NON_SYNONYMOUS
chr12	54764855	0	C	A	244.36	AC=1	AF=0.50	AN=2	DP=19	Dels=0.00	HRun=0	HaplotypeScore=1.49	MQ=58.78	MQ0=0	QD=12.86	SB=-10.01	geneSymbol:ZNF385A|wild.codon:GAG|wild.aa:E|pos.cdna:572|kgId:uc001sfv.1|position.protein:191|strand:-|mut.aa:D|mut.codon:GAT|exon.name:Exon 5|type:EXON_CODING_NON_SYNONYMOUS	geneSymbol:HZF|kgId:uc009zno.1|strand:-|exon.name:Exon 5|type:UTR5	geneSymbol:ZNF385A|wild.codon:GAG|wild.aa:E|pos.cdna:629|kgId:uc001sfw.1|position.protein:210|strand:-|mut.aa:D|mut.codon:GAT|exon.name:Exon 5|type:EXON_CODING_NON_SYNONYMOUS	geneSymbol:ZNF385A|wild.codon:GAG|wild.aa:E|pos.cdna:386|kgId:uc010sov.1|position.protein:129|strand:-|mut.aa:D|mut.codon:GAT|exon.name:Exon 4|type:EXON_CODING_NON_SYNONYMOUS	geneSymbol:ZNF385A|wild.codon:GAG|wild.aa:E|pos.cdna:629|kgId:uc001sfx.1|position.protein:210|strand:-|mut.aa:D|mut.codon:GAT|exon.name:Exon 7|type:EXON_CODING_NON_SYNONYMOUS	geneSymbol:ZNF385A|wild.codon:GAG|wild.aa:E|pos.cdna:689|kgId:uc001sfy.3|position.protein:230|strand:-|mut.aa:D|mut.codon:GAT|exon.name:Exon 6|type:EXON_CODING_NON_SYNONYMOUS	geneSymbol:ZNF385A|wild.codon:GAG|wild.aa:E|pos.cdna:446|kgId:uc001sfz.3|position.protein:149|strand:-|mut.aa:D|mut.codon:GAT|exon.name:Exon 5|type:EXON_CODING_NON_SYNONYMOUS
chr12	55641811	0	C	T	1441.22	AC=1	AF=0.50	AN=2	DP=96	Dels=0.00	HRun=1	HaplotypeScore=0.16	MQ=55.08	MQ0=0	QD=15.01	SB=-697.01	geneSymbol:OR6C74|wild.codon:TCC|wild.aa:S|pos.cdna:739|kgId:uc010spg.1|position.protein:247|strand:+|mut.aa:F|mut.codon:TTC|exon.name:Exon 1|type:EXON_CODING_NON_SYNONYMOUS
chr12	55688895	0	A	G	848.68	AC=1	AF=0.50	AN=2	DP=61	Dels=0.00	HRun=0	HaplotypeScore=0.63	MQ=56.15	MQ0=0	QD=13.91	SB=-364.55	geneSymbol:OR6C6|wild.codon:TTA|wild.aa:L|pos.cdna:121|kgId:uc010sph.1|position.protein:41|strand:-|mut.aa:S|mut.codon:TCA|exon.name:Exon 1|type:EXON_CODING_NON_SYNONYMOUS
chr12	55846692	0	G	T	1380.07	AC=1	AF=0.50	AN=2	DP=96	Dels=0.00	HRun=0	HaplotypeScore=12.23	MQ=58.58	MQ0=0	QD=14.38	SB=-662.52	geneSymbol:OR6C2|wild.codon:AGG|wild.aa:R|pos.cdna:694|kgId:uc001sgz.1|position.protein:232|strand:+|mut.aa:M|mut.codon:ATG|exon.name:Exon 1|type:EXON_CODING_NON_SYNONYMOUS
chr12	55886255	0	A	G	1536.57	AC=1	AF=0.50	AN=2	DP=108	Dels=0.00	HRun=0	HaplotypeScore=1.76	MQ=57.33	MQ0=0	QD=14.23	SB=-693.33	geneSymbol:OR6C68|wild.codon:ACC|wild.aa:T|pos.cdna:108|kgId:uc010spo.1|position.protein:37|strand:+|mut.aa:A|mut.codon:GCC|exon.name:Exon 1|type:EXON_CODING_NON_SYNONYMOUS
chr12	56398647	0	C	T	597.53	AC=1	AF=0.50	AN=2	DP=37	Dels=0.00	HRun=0	HaplotypeScore=0.57	MQ=57.31	MQ0=0	QD=16.15	SB=-227.75	geneSymbol:SUOX|wild.codon:CAG|wild.aa:Q|pos.cdna:1473|kgId:uc001six.2|position.protein:492|strand:+|mut.aa:*|mut.codon:TAG|exon.name:Exon 6|type:EXON_STOP_GAINED	geneSymbol:SUOX|wild.codon:CAG|wild.aa:Q|pos.cdna:1473|kgId:uc001siy.2|position.protein:492|strand:+|mut.aa:*|mut.codon:TAG|exon.name:Exon 5|type:EXON_STOP_GAINED	geneSymbol:SUOX|wild.codon:CAG|wild.aa:Q|pos.cdna:1473|kgId:uc001siz.2|position.protein:492|strand:+|mut.aa:*|mut.codon:TAG|exon.name:Exon 4|type:EXON_STOP_GAINED	geneSymbol:SUOX|wild.codon:CAG|wild.aa:Q|pos.cdna:1473|kgId:uc001sja.2|position.protein:492|strand:+|mut.aa:*|mut.codon:TAG|exon.name:Exon 3|type:EXON_STOP_GAINED
chr12	56480424	0	G	T	2077.76	AC=1	AF=0.50	AN=2	DP=154	Dels=0.00	HRun=0	HaplotypeScore=3.68	MQ=57.45	MQ0=0	QD=13.49	SB=-1032.53	geneSymbol:ERBB3|wild.codon:AAG|wild.aa:K|pos.cdna:530|kgId:uc001sjh.2|position.protein:177|strand:+|mut.aa:N|mut.codon:AAT|exon.name:Exon 4|type:EXON_CODING_NON_SYNONYMOUS	geneSymbol:ERBB3|kgId:uc009zoj.2|strand:+|type:UTR3	geneSymbol:ERBB3|kgId:uc010sqb.1|intron.name:Intron 1|strand:+|type:INTRON	geneSymbol:ERBB3|wild.codon:AAG|wild.aa:K|pos.cdna:353|kgId:uc010sqc.1|position.protein:118|strand:+|mut.aa:N|mut.codon:AAT|exon.name:Exon 5|type:EXON_CODING_NON_SYNONYMOUS
chr12	56571860	0	C	T	1077.22	AC=1	AF=0.50	AN=2	DP=66	Dels=0.00	HRun=0	HaplotypeScore=4.46	MQ=59.43	MQ0=0	QD=16.32	SB=-502.52	geneSymbol:SMARCC2|wild.codon:CGG|wild.aa:R|pos.cdna:1327|kgId:uc001skd.2|position.protein:443|strand:-|mut.aa:Q|mut.codon:CAG|exon.name:Exon 15|type:EXON_CODING_NON_SYNONYMOUS	geneSymbol:SMARCC2|wild.codon:CGG|wild.aa:R|pos.cdna:1327|kgId:uc001ska.2|position.protein:443|strand:-|mut.aa:Q|mut.codon:CAG|exon.name:Exon 15|type:EXON_CODING_NON_SYNONYMOUS	geneSymbol:SMARCC2|wild.codon:CGG|wild.aa:R|pos.cdna:1327|kgId:uc001skb.2|position.protein:443|strand:-|mut.aa:Q|mut.codon:CAG|exon.name:Exon 15|type:EXON_CODING_NON_SYNONYMOUS	geneSymbol:SMARCC2|wild.codon:CGG|wild.aa:R|pos.cdna:1327|kgId:uc001skc.2|position.protein:443|strand:-|mut.aa:Q|mut.codon:CAG|exon.name:Exon 15|type:EXON_CODING_NON_SYNONYMOUS	geneSymbol:SMARCC2|wild.codon:CGG|wild.aa:R|pos.cdna:994|kgId:uc010sqf.1|position.protein:332|strand:-|mut.aa:Q|mut.codon:CAG|exon.name:Exon 15|type:EXON_CODING_NON_SYNONYMOUS
chr12	57579436	0	G	A	504.32	AC=1	AF=0.50	AN=2	DP=30	Dels=0.00	HRun=1	HaplotypeScore=1.34	MQ=57.47	MQ0=0	QD=16.81	SB=-158.17	geneSymbol:LRP1|wild.codon:GAG|wild.aa:E|pos.cdna:6585|kgId:uc001snd.2|position.protein:2196|strand:+|mut.aa:K|mut.codon:AAG|exon.name:Exon 41|type:EXON_CODING_NON_SYNONYMOUS
chr12	57849982	0	C	T	459.91	AC=1	AF=0.50	AN=2	DP=34	Dels=0.00	HRun=1	HaplotypeScore=1.84	MQ=56.04	MQ0=0	QD=13.53	SB=-235.71	geneSymbol:INHBE|wild.codon:CCT|wild.aa:P|pos.cdna:403|kgId:uc001snw.2|position.protein:135|strand:+|mut.aa:L|mut.codon:CTT|exon.name:Exon 2|type:EXON_CODING_NON_SYNONYMOUS
chr12	58145015	0	G	A	2470.5	AC=1	AF=0.50	AN=2	DP=180	Dels=0.00	HRun=0	HaplotypeScore=11.44	MQ=56.88	MQ0=0	QD=13.72	SB=-1034.86	geneSymbol:CDK4|wild.codon:CCA|wild.aa:P|pos.cdna:328|kgId:uc001spv.2|position.protein:110|strand:-|mut.aa:L|mut.codon:CTA|exon.name:Exon 3|type:EXON_CODING_NON_SYNONYMOUS	geneSymbol:CDK4|kgId:uc010ssb.1|intron.name:Intron 3|strand:-|type:INTRON	geneSymbol:CDK4|kgId:uc001spw.2|intron.name:Intron 4|strand:-|type:INTRON
chr12	69265694	0	C	T	1433.02	AC=1	AF=0.50	AN=2	DP=88	Dels=0.00	HRun=0	HaplotypeScore=3.45	MQ=58.72	MQ0=0	QD=16.28	SB=-594.15	geneSymbol:CPM|wild.codon:GTA|wild.aa:V|pos.cdna:300|kgId:uc001sup.2|position.protein:101|strand:-|mut.aa:I|mut.codon:ATA|exon.name:Exon 4|type:EXON_CODING_NON_SYNONYMOUS	geneSymbol:CPM|wild.codon:GTA|wild.aa:V|pos.cdna:300|kgId:uc001suq.2|position.protein:101|strand:-|mut.aa:I|mut.codon:ATA|exon.name:Exon 4|type:EXON_CODING_NON_SYNONYMOUS	geneSymbol:CPM|wild.codon:GTA|wild.aa:V|pos.cdna:300|kgId:uc001sur.2|position.protein:101|strand:-|mut.aa:I|mut.codon:ATA|exon.name:Exon 4|type:EXON_CODING_NON_SYNONYMOUS
chr12	70049206	0	T	A	313.78	AC=1	AF=0.50	AN=2	DP=26	Dels=0.00	HRun=0	HaplotypeScore=0.00	MQ=60.00	MQ0=0	QD=12.07	SB=-132.86	geneSymbol:BEST3|kgId:uc001svd.1|intron.name:Intron 10|strand:-|type:INTRON	geneSymbol:BEST3|kgId:uc001sve.1|intron.name:Intron 7|strand:-|type:INTRON	geneSymbol:BEST3|wild.codon:AAA|wild.aa:K|pos.cdna:848|kgId:uc001svf.2|position.protein:283|strand:-|mut.aa:N|mut.codon:AAT|exon.name:Exon 6|type:EXON_CODING_NON_SYNONYMOUS	geneSymbol:BEST3|wild.codon:AAA|wild.aa:K|pos.cdna:1487|kgId:uc001svg.2|position.protein:496|strand:-|mut.aa:N|mut.codon:AAT|exon.name:Exon 10|type:EXON_CODING_NON_SYNONYMOUS	geneSymbol:BEST3|wild.codon:AAA|wild.aa:K|pos.cdna:1169|kgId:uc010stm.1|position.protein:390|strand:-|mut.aa:N|mut.codon:AAT|exon.name:Exon 8|type:EXON_CODING_NON_SYNONYMOUS
chr12	70070731	0	G	T	453.31	AC=1	AF=0.50	AN=2	DP=25	Dels=0.00	HRun=0	HaplotypeScore=1.06	MQ=56.58	MQ0=0	QD=18.13	SB=-187.57	geneSymbol:BEST3|wild.codon:CTC|wild.aa:L|pos.cdna:831|kgId:uc001svd.1|position.protein:278|strand:-|mut.aa:I|mut.codon:ATC|exon.name:Exon 7|type:EXON_CODING_NON_SYNONYMOUS	geneSymbol:BEST3|kgId:uc001sve.1|intron.name:Intron 5|strand:-|type:INTRON	geneSymbol:BEST3|kgId:uc001svf.2|intron.name:Intron 4|strand:-|type:INTRON	geneSymbol:BEST3|wild.codon:CTC|wild.aa:L|pos.cdna:831|kgId:uc001svg.2|position.protein:278|strand:-|mut.aa:I|mut.codon:ATC|exon.name:Exon 7|type:EXON_CODING_NON_SYNONYMOUS	geneSymbol:BEST3|wild.codon:CTC|wild.aa:L|pos.cdna:513|kgId:uc010stm.1|position.protein:172|strand:-|mut.aa:I|mut.codon:ATC|exon.name:Exon 5|type:EXON_CODING_NON_SYNONYMOUS	geneSymbol:BEST3|kgId:uc001svh.2|intron.name:Intron 5|strand:-|type:INTRON
chr12	71533622	0	C	T	203.16	AC=1	AF=0.50	AN=2	DP=20	Dels=0.00	HRun=0	HaplotypeScore=2.62	MQ=53.55	MQ0=0	QD=10.16	SB=-116.60	geneSymbol:TSPAN8|wild.codon:GGT|wild.aa:G|pos.cdna:129|kgId:uc009zrt.1|position.protein:44|strand:-|mut.aa:S|mut.codon:AGT|exon.name:Exon 3|type:EXON_CODING_NON_SYNONYMOUS	geneSymbol:TSPAN8|wild.codon:GGT|wild.aa:G|pos.cdna:129|kgId:uc001swj.1|position.protein:44|strand:-|mut.aa:S|mut.codon:AGT|exon.name:Exon 4|type:EXON_CODING_NON_SYNONYMOUS	geneSymbol:TSPAN8|wild.codon:GGT|wild.aa:G|pos.cdna:129|kgId:uc001swk.1|position.protein:44|strand:-|mut.aa:S|mut.codon:AGT|exon.name:Exon 7|type:EXON_CODING_NON_SYNONYMOUS
chr12	71947031	0	G	T	2109.52	AC=1	AF=0.50	AN=2	DP=142	Dels=0.00	HRun=0	HaplotypeScore=6.29	MQ=56.82	MQ0=0	QD=14.86	SB=-1070.62	geneSymbol:LGR5|wild.codon:GAC|wild.aa:D|pos.cdna:606|kgId:uc001swl.2|position.protein:203|strand:+|mut.aa:Y|mut.codon:TAC|exon.name:Exon 5|type:EXON_CODING_NON_SYNONYMOUS	geneSymbol:LGR5|wild.codon:GAC|wild.aa:D|pos.cdna:606|kgId:uc001swm.2|position.protein:203|strand:+|mut.aa:Y|mut.codon:TAC|exon.name:Exon 5|type:EXON_CODING_NON_SYNONYMOUS	geneSymbol:LGR5|kgId:uc001swn.1|strand:+|type:UTR3
chr12	71974137	0	A	G	2700.47	AC=1	AF=0.50	AN=2	DP=184	Dels=0.00	HRun=2	HaplotypeScore=3.37	MQ=58.21	MQ0=0	QD=14.68	SB=-1162.48	geneSymbol:LGR5|wild.codon:AAT|wild.aa:N|pos.cdna:1485|kgId:uc001swl.2|position.protein:496|strand:+|mut.aa:D|mut.codon:GAT|exon.name:Exon 16|type:EXON_CODING_NON_SYNONYMOUS	geneSymbol:LGR5|wild.codon:AAT|wild.aa:N|pos.cdna:1413|kgId:uc001swm.2|position.protein:472|strand:+|mut.aa:D|mut.codon:GAT|exon.name:Exon 15|type:EXON_CODING_NON_SYNONYMOUS	geneSymbol:LGR5|kgId:uc001swn.1|strand:+|type:UTR3
chr12	72335380	0	C	A	311.84	AC=1	AF=0.50	AN=2	DP=31	Dels=0.00	HRun=0	HaplotypeScore=2.10	MQ=56.77	MQ0=0	QD=10.06	SB=-69.86	geneSymbol:TPH2|wild.codon:TCT|wild.aa:S|pos.cdna:121|kgId:uc009zrw.1|position.protein:41|strand:+|mut.aa:Y|mut.codon:TAT|exon.name:Exon 2|type:EXON_CODING_NON_SYNONYMOUS	geneSymbol:TPH2|kgId:uc001swy.2|strand:+|exon.name:Exon 1|type:UTR5
chr12	75601352	0	G	T	270.26	AC=1	AF=0.50	AN=2	DP=35	Dels=0.00	HRun=0	HaplotypeScore=1.40	MQ=56.91	MQ0=0	QD=7.72	SB=-116.78	geneSymbol:KCNC2|wild.codon:CTG|wild.aa:L|pos.cdna:411|kgId:uc009zry.2|position.protein:138|strand:-|mut.aa:M|mut.codon:ATG|exon.name:Exon 1|type:EXON_CODING_NON_SYNONYMOUS	geneSymbol:KCNC2|wild.codon:CTG|wild.aa:L|pos.cdna:411|kgId:uc001sxe.2|position.protein:138|strand:-|mut.aa:M|mut.codon:ATG|exon.name:Exon 2|type:EXON_CODING_NON_SYNONYMOUS	geneSymbol:KCNC2|wild.codon:CTG|wild.aa:L|pos.cdna:411|kgId:uc001sxf.2|position.protein:138|strand:-|mut.aa:M|mut.codon:ATG|exon.name:Exon 2|type:EXON_CODING_NON_SYNONYMOUS	geneSymbol:KCNC2|wild.codon:CTG|wild.aa:L|pos.cdna:411|kgId:uc001sxg.1|position.protein:138|strand:-|mut.aa:M|mut.codon:ATG|exon.name:Exon 2|type:EXON_CODING_NON_SYNONYMOUS	geneSymbol:KCNC2|wild.codon:CTG|wild.aa:L|pos.cdna:411|kgId:uc010stw.1|position.protein:138|strand:-|mut.aa:M|mut.codon:ATG|exon.name:Exon 2|type:EXON_CODING_NON_SYNONYMOUS
chr12	75807469	0	A	G	762.69	AC=1	AF=0.50	AN=2	DP=58	Dels=0.00	HRun=0	HaplotypeScore=5.52	MQ=55.55	MQ0=0	QD=13.15	SB=-277.44	geneSymbol:GLIPR1L2|wild.codon:AAC|wild.aa:N|pos.cdna:571|kgId:uc001sxp.1|position.protein:191|strand:+|mut.aa:S|mut.codon:AGC|exon.name:Exon 3|type:EXON_CODING_NON_SYNONYMOUS	geneSymbol:GLIPR1L2|wild.codon:AAC|wild.aa:N|pos.cdna:250|kgId:uc001sxq.1|position.protein:84|strand:+|mut.aa:S|mut.codon:AGC|exon.name:Exon 4|type:EXON_CODING_NON_SYNONYMOUS	geneSymbol:GLIPR1L2|wild.codon:AAC|wild.aa:N|pos.cdna:571|kgId:uc001sxr.1|position.protein:191|strand:+|mut.aa:S|mut.codon:AGC|exon.name:Exon 3|type:EXON_CODING_NON_SYNONYMOUS
chr12	78510641	0	G	A	2371.46	AC=1	AF=0.50	AN=2	DP=153	Dels=0.00	HRun=1	HaplotypeScore=5.00	MQ=57.90	MQ0=0	QD=15.50	SB=-1129.15	geneSymbol:NAV3|wild.codon:AGC|wild.aa:S|pos.cdna:2725|kgId:uc001syo.2|position.protein:909|strand:+|mut.aa:N|mut.codon:AAC|exon.name:Exon 13|type:EXON_CODING_NON_SYNONYMOUS	geneSymbol:NAV3|wild.codon:AGC|wild.aa:S|pos.cdna:2725|kgId:uc001syp.2|position.protein:909|strand:+|mut.aa:N|mut.codon:AAC|exon.name:Exon 13|type:EXON_CODING_NON_SYNONYMOUS	geneSymbol:NAV3|wild.codon:AGC|wild.aa:S|pos.cdna:1225|kgId:uc010sub.1|position.protein:409|strand:+|mut.aa:N|mut.codon:AAC|exon.name:Exon 5|type:EXON_CODING_NON_SYNONYMOUS
chr12	81647161	0	T	A	2860.9	AC=1	AF=0.50	AN=2	DP=228	Dels=0.00	HRun=0	HaplotypeScore=6.04	MQ=57.52	MQ0=2	QD=12.55	SB=-1431.60	geneSymbol:ACSS3|wild.codon:TTA|wild.aa:L|pos.cdna:1794|kgId:uc001szl.1|position.protein:599|strand:+|mut.aa:I|mut.codon:ATA|exon.name:Exon 14|type:EXON_CODING_NON_SYNONYMOUS	geneSymbol:ACSS3|wild.codon:TTA|wild.aa:L|pos.cdna:1791|kgId:uc001szm.1|position.protein:598|strand:+|mut.aa:I|mut.codon:ATA|exon.name:Exon 14|type:EXON_CODING_NON_SYNONYMOUS	geneSymbol:ACSS3|wild.codon:TTA|wild.aa:L|pos.cdna:840|kgId:uc001szn.1|position.protein:281|strand:+|mut.aa:I|mut.codon:ATA|exon.name:Exon 9|type:EXON_CODING_NON_SYNONYMOUS
chr12	85270287	0	A	G	526.52	AC=1	AF=0.50	AN=2	DP=51	Dels=0.00	HRun=0	HaplotypeScore=0.00	MQ=55.72	MQ0=0	QD=10.32	SB=-219.25	geneSymbol:SLC6A15|wild.codon:TTT|wild.aa:F|pos.cdna:855|kgId:uc001szv.2|position.protein:286|strand:-|mut.aa:L|mut.codon:CTT|exon.name:Exon 6|type:EXON_CODING_NON_SYNONYMOUS	geneSymbol:SLC6A15|wild.codon:TTT|wild.aa:F|pos.cdna:534|kgId:uc010sul.1|position.protein:179|strand:-|mut.aa:L|mut.codon:CTT|exon.name:Exon 5|type:EXON_CODING_NON_SYNONYMOUS
chr12	86374014	0	T	C	1216.28	AC=1	AF=0.50	AN=2	DP=82	Dels=0.00	HRun=0	HaplotypeScore=0.00	MQ=60.00	MQ0=0	QD=14.83	SB=-509.61	geneSymbol:MGAT4C|wild.codon:ATT|wild.aa:I|pos.cdna:489|kgId:uc001tai.3|position.protein:164|strand:-|mut.aa:V|mut.codon:GTT|exon.name:Exon 8|type:EXON_CODING_NON_SYNONYMOUS	geneSymbol:MGAT4C|wild.codon:ATT|wild.aa:I|pos.cdna:561|kgId:uc010sum.1|position.protein:188|strand:-|mut.aa:V|mut.codon:GTT|exon.name:Exon 6|type:EXON_CODING_NON_SYNONYMOUS	geneSymbol:MGAT4C|wild.codon:ATT|wild.aa:I|pos.cdna:489|kgId:uc001tah.3|position.protein:164|strand:-|mut.aa:V|mut.codon:GTT|exon.name:Exon 6|type:EXON_CODING_NON_SYNONYMOUS	geneSymbol:MGAT4C|wild.codon:ATT|wild.aa:I|pos.cdna:489|kgId:uc001tal.3|position.protein:164|strand:-|mut.aa:V|mut.codon:GTT|exon.name:Exon 7|type:EXON_CODING_NON_SYNONYMOUS	geneSymbol:MGAT4C|wild.codon:ATT|wild.aa:I|pos.cdna:489|kgId:uc001taj.3|position.protein:164|strand:-|mut.aa:V|mut.codon:GTT|exon.name:Exon 9|type:EXON_CODING_NON_SYNONYMOUS	geneSymbol:MGAT4C|wild.codon:ATT|wild.aa:I|pos.cdna:489|kgId:uc001tak.3|position.protein:164|strand:-|mut.aa:V|mut.codon:GTT|exon.name:Exon 8|type:EXON_CODING_NON_SYNONYMOUS
chr12	88381737	0	T	A	909.43	AC=1	AF=0.50	AN=2	DP=42	Dels=0.00	HRun=0	HaplotypeScore=0.83	MQ=58.55	MQ0=0	QD=21.65	SB=-379.67	geneSymbol:C12orf50|wild.codon:AAG|wild.aa:K|pos.cdna:706|kgId:uc001tam.1|position.protein:236|strand:-|mut.aa:M|mut.codon:ATG|exon.name:Exon 9|type:EXON_CODING_NON_SYNONYMOUS	geneSymbol:C12orf50|kgId:uc001tan.2|intron.name:Intron 9|strand:-|type:INTRON
chr12	95926770	0	T	A	1442.76	AC=1	AF=0.50	AN=2	DP=109	Dels=0.00	HRun=0	HaplotypeScore=12.79	MQ=57.28	MQ0=0	QD=13.24	SB=-518.01	geneSymbol:USP44|wild.codon:CAA|wild.aa:Q|pos.cdna:1253|kgId:uc009zte.2|position.protein:418|strand:-|mut.aa:H|mut.codon:CAT|exon.name:Exon 2|type:EXON_CODING_NON_SYNONYMOUS	geneSymbol:USP44|wild.codon:CAA|wild.aa:Q|pos.cdna:1262|kgId:uc001teg.2|position.protein:421|strand:-|mut.aa:H|mut.codon:CAT|exon.name:Exon 2|type:EXON_CODING_NON_SYNONYMOUS	geneSymbol:USP44|wild.codon:CAA|wild.aa:Q|pos.cdna:1262|kgId:uc001teh.2|position.protein:421|strand:-|mut.aa:H|mut.codon:CAT|exon.name:Exon 2|type:EXON_CODING_NON_SYNONYMOUS
chr12	96410837	0	G	T	700.04	AC=1	AF=0.50	AN=2	DP=51	Dels=0.00	HRun=4	HaplotypeScore=0.00	MQ=59.55	MQ0=0	QD=13.73	SB=-299.06	geneSymbol:LTA4H|wild.codon:ACT|wild.aa:T|pos.cdna:931|kgId:uc001ten.1|position.protein:311|strand:-|mut.aa:N|mut.codon:AAT|exon.name:Exon 10|type:EXON_CODING_NON_SYNONYMOUS	geneSymbol:LTA4H|wild.codon:ACT|wild.aa:T|pos.cdna:817|kgId:uc010suy.1|position.protein:273|strand:-|mut.aa:N|mut.codon:AAT|exon.name:Exon 10|type:EXON_CODING_NON_SYNONYMOUS	geneSymbol:LTA4H|wild.codon:ACT|wild.aa:T|pos.cdna:817|kgId:uc010suz.1|position.protein:273|strand:-|mut.aa:N|mut.codon:AAT|exon.name:Exon 10|type:EXON_CODING_NON_SYNONYMOUS	geneSymbol:LTA4H|kgId:uc010sva.1|strand:-|exon.name:Exon 10|type:UTR5
chr12	96421277	0	A	G	259.39	AC=1	AF=0.50	AN=2	DP=29	Dels=0.00	HRun=1	HaplotypeScore=1.00	MQ=60.00	MQ0=0	QD=8.94	SB=-72.77	geneSymbol:LTA4H|wild.codon:CTC|wild.aa:L|pos.cdna:355|kgId:uc001ten.1|position.protein:119|strand:-|mut.aa:P|mut.codon:CCC|exon.name:Exon 3|type:EXON_CODING_NON_SYNONYMOUS	geneSymbol:LTA4H|wild.codon:CTC|wild.aa:L|pos.cdna:241|kgId:uc010suy.1|position.protein:81|strand:-|mut.aa:P|mut.codon:CCC|exon.name:Exon 3|type:EXON_CODING_NON_SYNONYMOUS	geneSymbol:LTA4H|wild.codon:CTC|wild.aa:L|pos.cdna:241|kgId:uc010suz.1|position.protein:81|strand:-|mut.aa:P|mut.codon:CCC|exon.name:Exon 3|type:EXON_CODING_NON_SYNONYMOUS	geneSymbol:LTA4H|kgId:uc010sva.1|strand:-|exon.name:Exon 3|type:UTR5
chr12	99008044	0	T	G	744.69	AC=1	AF=0.50	AN=2	DP=54	Dels=0.00	HRun=0	HaplotypeScore=1.15	MQ=57.13	MQ0=0	QD=13.79	SB=-203.78	geneSymbol:IKIP|wild.codon:GAA|wild.aa:E|pos.cdna:371|kgId:uc001tfv.2|position.protein:124|strand:-|mut.aa:D|mut.codon:GAC|exon.name:Exon 3|type:EXON_CODING_NON_SYNONYMOUS	geneSymbol:IKIP|kgId:uc001tfw.2|strand:-|type:UTR3
chr12	100042007	0	G	T	749.62	AC=1	AF=0.50	AN=2	DP=54	Dels=0.00	HRun=0	HaplotypeScore=0.00	MQ=58.44	MQ0=0	QD=13.88	SB=-245.93	geneSymbol:ANKS1B|kgId:uc001tge.1|intron.name:Intron 10|strand:-|type:INTRON	geneSymbol:ANKS1B|kgId:uc001tgf.1|intron.name:Intron 3|strand:-|type:INTRON	geneSymbol:ANKS1B|kgId:uc009ztt.1|intron.name:Intron 9|strand:-|type:INTRON	geneSymbol:FAM71C|wild.codon:GGC|wild.aa:G|pos.cdna:54|kgId:uc001tgn.2|position.protein:19|strand:+|mut.aa:C|mut.codon:TGC|exon.name:Exon 1|type:EXON_CODING_NON_SYNONYMOUS
chr12	100466472	0	A	C	262.4	AC=1	AF=0.50	AN=2	DP=19	Dels=0.00	HRun=0	HaplotypeScore=0.92	MQ=60.00	MQ0=0	QD=13.81	SB=-39.00	geneSymbol:UHRF1BP1L|wild.codon:TAT|wild.aa:Y|pos.cdna:476|kgId:uc001tgp.2|position.protein:159|strand:-|mut.aa:*|mut.codon:TAG|exon.name:Exon 6|type:EXON_STOP_GAINED	geneSymbol:UHRF1BP1L|wild.codon:TAT|wild.aa:Y|pos.cdna:1526|kgId:uc001tgq.2|position.protein:509|strand:-|mut.aa:*|mut.codon:TAG|exon.name:Exon 12|type:EXON_STOP_GAINED	geneSymbol:UHRF1BP1L|wild.codon:TAT|wild.aa:Y|pos.cdna:1526|kgId:uc001tgr.2|position.protein:509|strand:-|mut.aa:*|mut.codon:TAG|exon.name:Exon 12|type:EXON_STOP_GAINED
chr12	100550954	0	C	T	848.54	AC=1	AF=0.50	AN=2	DP=57	Dels=0.00	HRun=0	HaplotypeScore=1.29	MQ=57.85	MQ0=0	QD=14.89	SB=-183.87	geneSymbol:GOLGA2L1|wild.codon:GGG|wild.aa:G|pos.cdna:370|kgId:uc001tgs.2|position.protein:124|strand:-|mut.aa:E|mut.codon:GAG|exon.name:Exon 5|type:EXON_CODING_NON_SYNONYMOUS	geneSymbol:DKFZp434M0331|kgId:uc001tgt.2|strand:-|exon.name:Exon 6|type:UTR5	geneSymbol:GOLGA2L1|wild.codon:GGG|wild.aa:G|pos.cdna:370|kgId:uc001tgu.2|position.protein:124|strand:-|mut.aa:E|mut.codon:GAG|exon.name:Exon 9|type:EXON_CODING_NON_SYNONYMOUS
chr12	102046899	0	C	T	1573.87	AC=1	AF=0.50	AN=2	DP=82	Dels=0.00	HRun=1	HaplotypeScore=7.44	MQ=58.43	MQ0=0	QD=19.19	SB=-500.72	geneSymbol:MYBPC1|wild.codon:CCT|wild.aa:P|pos.cdna:1639|kgId:uc001tig.2|position.protein:547|strand:+|mut.aa:L|mut.codon:CTT|exon.name:Exon 18|type:EXON_CODING_NON_SYNONYMOUS	geneSymbol:MYBPC1|wild.codon:CCT|wild.aa:P|pos.cdna:1525|kgId:uc010svq.1|position.protein:509|strand:+|mut.aa:L|mut.codon:CTT|exon.name:Exon 15|type:EXON_CODING_NON_SYNONYMOUS	geneSymbol:MYBPC1|wild.codon:CCT|wild.aa:P|pos.cdna:1639|kgId:uc001tih.2|position.protein:547|strand:+|mut.aa:L|mut.codon:CTT|exon.name:Exon 18|type:EXON_CODING_NON_SYNONYMOUS	geneSymbol:MYBPC1|wild.codon:CCT|wild.aa:P|pos.cdna:1564|kgId:uc001tii.2|position.protein:522|strand:+|mut.aa:L|mut.codon:CTT|exon.name:Exon 16|type:EXON_CODING_NON_SYNONYMOUS	geneSymbol:MYBPC1|wild.codon:CCT|wild.aa:P|pos.cdna:1564|kgId:uc001tij.2|position.protein:522|strand:+|mut.aa:L|mut.codon:CTT|exon.name:Exon 16|type:EXON_CODING_NON_SYNONYMOUS	geneSymbol:MYBPC1|wild.codon:CCT|wild.aa:P|pos.cdna:1564|kgId:uc010svr.1|position.protein:522|strand:+|mut.aa:L|mut.codon:CTT|exon.name:Exon 16|type:EXON_CODING_NON_SYNONYMOUS	geneSymbol:MYBPC1|wild.codon:CCT|wild.aa:P|pos.cdna:1564|kgId:uc010svs.1|position.protein:522|strand:+|mut.aa:L|mut.codon:CTT|exon.name:Exon 16|type:EXON_CODING_NON_SYNONYMOUS	geneSymbol:MYBPC1|wild.codon:CCT|wild.aa:P|pos.cdna:1528|kgId:uc010svt.1|position.protein:510|strand:+|mut.aa:L|mut.codon:CTT|exon.name:Exon 15|type:EXON_CODING_NON_SYNONYMOUS	geneSymbol:MYBPC1|wild.codon:CCT|wild.aa:P|pos.cdna:1507|kgId:uc010svu.1|position.protein:503|strand:+|mut.aa:L|mut.codon:CTT|exon.name:Exon 15|type:EXON_CODING_NON_SYNONYMOUS	geneSymbol:MYBPC1|wild.codon:CCT|wild.aa:P|pos.cdna:1486|kgId:uc001tik.2|position.protein:496|strand:+|mut.aa:L|mut.codon:CTT|exon.name:Exon 14|type:EXON_CODING_NON_SYNONYMOUS
chr12	102153869	0	G	A	1550.51	AC=1	AF=0.50	AN=2	DP=120	Dels=0.00	HRun=1	HaplotypeScore=3.25	MQ=56.17	MQ0=0	QD=12.92	SB=-768.20	geneSymbol:GNPTAB|wild.codon:GCT|wild.aa:A|pos.cdna:3187|kgId:uc001tit.2|position.protein:1063|strand:-|mut.aa:V|mut.codon:GTT|exon.name:Exon 16|type:EXON_CODING_NON_SYNONYMOUS
chr12	104122669	0	C	T	778.56	AC=1	AF=0.50	AN=2	DP=58	Dels=0.00	HRun=2	HaplotypeScore=1.15	MQ=57.63	MQ0=0	QD=13.42	SB=-315.79	geneSymbol:STAB2|wild.codon:CGG|wild.aa:R|pos.cdna:4977|kgId:uc001tjw.2|position.protein:1660|strand:+|mut.aa:W|mut.codon:TGG|exon.name:Exon 48|type:EXON_CODING_NON_SYNONYMOUS	geneSymbol:FELE-2|kgId:uc009zug.2|strand:+|type:UTR3
chr12	104461767	0	C	T	2766.77	AC=1	AF=0.50	AN=2	DP=214	Dels=0.00	HRun=1	HaplotypeScore=5.84	MQ=56.42	MQ0=1	QD=12.93	SB=-1318.97	geneSymbol:HCFC2|wild.codon:CCT|wild.aa:P|pos.cdna:354|kgId:uc001tkj.3|position.protein:119|strand:+|mut.aa:S|mut.codon:TCT|exon.name:Exon 3|type:EXON_CODING_NON_SYNONYMOUS	geneSymbol:HCF-2|kgId:uc009zul.2|strand:+|type:UTR3
chr12	106461724	0	C	A	439.7	AC=1	AF=0.50	AN=2	DP=35	Dels=0.00	HRun=0	HaplotypeScore=0.00	MQ=56.72	MQ0=0	QD=12.56	SB=-53.71	geneSymbol:NUAK1|wild.codon:GGA|wild.aa:G|pos.cdna:841|kgId:uc001tlj.1|position.protein:281|strand:-|mut.aa:V|mut.codon:GTA|exon.name:Exon 7|type:EXON_CODING_NON_SYNONYMOUS
chr12	107144435	0	A	G	338.91	AC=1	AF=0.50	AN=2	DP=16	Dels=0.00	HRun=0	HaplotypeScore=0.00	MQ=60.00	MQ0=0	QD=21.18	SB=-75.33	geneSymbol:RFX4|wild.codon:TAC|wild.aa:Y|pos.cdna:1798|kgId:uc001tlr.2|position.protein:600|strand:+|mut.aa:C|mut.codon:TGC|exon.name:Exon 17|type:EXON_CODING_NON_SYNONYMOUS	geneSymbol:RFX4|wild.codon:TAC|wild.aa:Y|pos.cdna:1825|kgId:uc001tlt.2|position.protein:609|strand:+|mut.aa:C|mut.codon:TGC|exon.name:Exon 17|type:EXON_CODING_NON_SYNONYMOUS	geneSymbol:RFX4|wild.codon:TAC|wild.aa:Y|pos.cdna:1516|kgId:uc001tlv.2|position.protein:506|strand:+|mut.aa:C|mut.codon:TGC|exon.name:Exon 13|type:EXON_CODING_NON_SYNONYMOUS
chr12	110252306	0	G	T	714.89	AC=1	AF=0.50	AN=2	DP=40	Dels=0.00	HRun=0	HaplotypeScore=0.16	MQ=57.63	MQ0=0	QD=17.87	SB=-327.34	geneSymbol:TRPV4|wild.codon:CCC|wild.aa:P|pos.cdna:193|kgId:uc001tpg.1|position.protein:65|strand:-|mut.aa:H|mut.codon:CAC|exon.name:Exon 2|type:EXON_CODING_NON_SYNONYMOUS	geneSymbol:TRPV4|wild.codon:CCC|wild.aa:P|pos.cdna:295|kgId:uc001tph.1|position.protein:99|strand:-|mut.aa:H|mut.codon:CAC|exon.name:Exon 1|type:EXON_CODING_NON_SYNONYMOUS	geneSymbol:TRPV4|wild.codon:CCC|wild.aa:P|pos.cdna:295|kgId:uc001tpi.1|position.protein:99|strand:-|mut.aa:H|mut.codon:CAC|exon.name:Exon 1|type:EXON_CODING_NON_SYNONYMOUS	geneSymbol:TRPV4|wild.codon:CCC|wild.aa:P|pos.cdna:295|kgId:uc001tpj.1|position.protein:99|strand:-|mut.aa:H|mut.codon:CAC|exon.name:Exon 1|type:EXON_CODING_NON_SYNONYMOUS	geneSymbol:TRPV4|wild.codon:CCC|wild.aa:P|pos.cdna:295|kgId:uc001tpk.1|position.protein:99|strand:-|mut.aa:H|mut.codon:CAC|exon.name:Exon 2|type:EXON_CODING_NON_SYNONYMOUS	geneSymbol:TRPV4|wild.codon:CCC|wild.aa:P|pos.cdna:295|kgId:uc001tpl.1|position.protein:99|strand:-|mut.aa:H|mut.codon:CAC|exon.name:Exon 2|type:EXON_CODING_NON_SYNONYMOUS
chr12	112103482	0	C	A	674.07	AC=1	AF=0.50	AN=2	DP=43	Dels=0.00	HRun=0	HaplotypeScore=0.63	MQ=58.39	MQ0=0	QD=15.68	SB=-282.05	geneSymbol:BRAP|wild.codon:AGC|wild.aa:S|pos.cdna:319|kgId:uc010syh.1|position.protein:107|strand:-|mut.aa:I|mut.codon:ATC|exon.name:Exon 3|type:EXON_CODING_NON_SYNONYMOUS	geneSymbol:BRAP|wild.codon:AGC|wild.aa:S|pos.cdna:766|kgId:uc009zvv.2|position.protein:256|strand:-|mut.aa:I|mut.codon:ATC|exon.name:Exon 6|type:EXON_CODING_NON_SYNONYMOUS	geneSymbol:BRAP|wild.codon:AGC|wild.aa:S|pos.cdna:856|kgId:uc001tsn.3|position.protein:286|strand:-|mut.aa:I|mut.codon:ATC|exon.name:Exon 6|type:EXON_CODING_NON_SYNONYMOUS
chr12	112585896	0	C	T	894.4	AC=1	AF=0.50	AN=2	DP=59	Dels=0.00	HRun=0	HaplotypeScore=2.23	MQ=55.77	MQ0=0	QD=15.16	SB=-127.58	geneSymbol:fln29|kgId:uc010syj.1|strand:+|type:UTR3	geneSymbol:TRAFD1|wild.codon:CGT|wild.aa:R|pos.cdna:945|kgId:uc001ttp.2|position.protein:316|strand:+|mut.aa:C|mut.codon:TGT|exon.name:Exon 8|type:EXON_CODING_NON_SYNONYMOUS	geneSymbol:TRAFD1|wild.codon:CGT|wild.aa:R|pos.cdna:945|kgId:uc001tto.2|position.protein:316|strand:+|mut.aa:C|mut.codon:TGT|exon.name:Exon 8|type:EXON_CODING_NON_SYNONYMOUS
chr12	113537778	0	G	A	389.53	AC=1	AF=0.50	AN=2	DP=18	Dels=0.00	HRun=0	HaplotypeScore=0.33	MQ=58.71	MQ0=0	QD=21.64	SB=-154.21	geneSymbol:RASAL1|wild.codon:CAG|wild.aa:Q|pos.cdna:2373|kgId:uc010syp.1|position.protein:792|strand:-|mut.aa:*|mut.codon:TAG|exon.name:Exon 21|type:EXON_STOP_GAINED	geneSymbol:RASAL1|wild.codon:CAG|wild.aa:Q|pos.cdna:2286|kgId:uc001tul.2|position.protein:763|strand:-|mut.aa:*|mut.codon:TAG|exon.name:Exon 21|type:EXON_STOP_GAINED	geneSymbol:RASAL1|wild.codon:CAG|wild.aa:Q|pos.cdna:2370|kgId:uc001tum.1|position.protein:791|strand:-|mut.aa:*|mut.codon:TAG|exon.name:Exon 22|type:EXON_STOP_GAINED	geneSymbol:RASAL1|wild.codon:CAG|wild.aa:Q|pos.cdna:2376|kgId:uc001tun.1|position.protein:793|strand:-|mut.aa:*|mut.codon:TAG|exon.name:Exon 22|type:EXON_STOP_GAINED
chr12	113553809	0	C	T	302.94	AC=1	AF=0.50	AN=2	DP=21	Dels=0.00	HRun=0	HaplotypeScore=0.00	MQ=58.20	MQ0=0	QD=14.43	SB=-174.24	geneSymbol:RASAL1|wild.codon:CGC|wild.aa:R|pos.cdna:778|kgId:uc010syp.1|position.protein:260|strand:-|mut.aa:H|mut.codon:CAC|exon.name:Exon 9|type:EXON_CODING_NON_SYNONYMOUS	geneSymbol:RASAL1|wild.codon:CGC|wild.aa:R|pos.cdna:778|kgId:uc001tul.2|position.protein:260|strand:-|mut.aa:H|mut.codon:CAC|exon.name:Exon 9|type:EXON_CODING_NON_SYNONYMOUS	geneSymbol:RASAL1|wild.codon:CGC|wild.aa:R|pos.cdna:778|kgId:uc001tum.1|position.protein:260|strand:-|mut.aa:H|mut.codon:CAC|exon.name:Exon 10|type:EXON_CODING_NON_SYNONYMOUS	geneSymbol:RASAL1|wild.codon:CGC|wild.aa:R|pos.cdna:778|kgId:uc001tun.1|position.protein:260|strand:-|mut.aa:H|mut.codon:CAC|exon.name:Exon 10|type:EXON_CODING_NON_SYNONYMOUS	geneSymbol:RASAL1|wild.codon:CGC|wild.aa:R|pos.cdna:778|kgId:uc010syq.1|position.protein:260|strand:-|mut.aa:H|mut.codon:CAC|exon.name:Exon 10|type:EXON_CODING_NON_SYNONYMOUS	geneSymbol:RASAL1|wild.codon:CGC|wild.aa:R|pos.cdna:778|kgId:uc001tuo.3|position.protein:260|strand:-|mut.aa:H|mut.codon:CAC|exon.name:Exon 9|type:EXON_CODING_NON_SYNONYMOUS	geneSymbol:RASAL1|wild.codon:CGC|wild.aa:R|pos.cdna:778|kgId:uc010syr.1|position.protein:260|strand:-|mut.aa:H|mut.codon:CAC|exon.name:Exon 9|type:EXON_CODING_NON_SYNONYMOUS
chr12	113824778	0	G	T	219.98	AC=1	AF=0.50	AN=2	DP=19	Dels=0.00	HRun=0	HaplotypeScore=0.16	MQ=54.23	MQ0=1	QD=11.58	SB=-100.78	geneSymbol:PLBD2|wild.codon:CAG|wild.aa:Q|pos.cdna:1322|kgId:uc001tve.2|position.protein:441|strand:+|mut.aa:H|mut.codon:CAT|exon.name:Exon 10|type:EXON_CODING_NON_SYNONYMOUS	geneSymbol:PLBD2|wild.codon:CAG|wild.aa:Q|pos.cdna:1226|kgId:uc001tvf.2|position.protein:409|strand:+|mut.aa:H|mut.codon:CAT|exon.name:Exon 9|type:EXON_CODING_NON_SYNONYMOUS
chr12	120636386	0	C	T	996.93	AC=1	AF=0.50	AN=2	DP=87	Dels=0.00	HRun=1	HaplotypeScore=3.36	MQ=57.01	MQ0=0	QD=11.46	SB=-429.34	geneSymbol:RPLP0|wild.codon:GAG|wild.aa:E|pos.cdna:621|kgId:uc001txp.2|position.protein:208|strand:-|mut.aa:K|mut.codon:AAG|exon.name:Exon 6|type:EXON_CODING_NON_SYNONYMOUS	geneSymbol:RPLP0|wild.codon:GAG|wild.aa:E|pos.cdna:621|kgId:uc001txq.2|position.protein:208|strand:-|mut.aa:K|mut.codon:AAG|exon.name:Exon 6|type:EXON_CODING_NON_SYNONYMOUS	geneSymbol:RPLP0|kgId:uc001txr.2|intron.name:Intron 6|strand:-|type:INTRON
chr12	120901803	0	T	C	297.55	AC=1	AF=0.50	AN=2	DP=25	Dels=0.00	HRun=0	HaplotypeScore=0.00	MQ=59.25	MQ0=0	QD=11.90	SB=-38.95	geneSymbol:SFRS9|wild.codon:ATG|wild.aa:M|pos.cdna:471|kgId:uc001tyi.2|position.protein:158|strand:-|mut.aa:V|mut.codon:GTG|exon.name:Exon 3|type:EXON_CODING_NON_SYNONYMOUS
chr12	121855337	0	T	C	382.03	AC=1	AF=0.50	AN=2	DP=40	Dels=0.00	HRun=0	HaplotypeScore=0.00	MQ=59.06	MQ0=0	QD=9.55	SB=-199.53	geneSymbol:RNF34|wild.codon:TGC|wild.aa:C|pos.cdna:258|kgId:uc010szw.1|position.protein:87|strand:+|mut.aa:R|mut.codon:CGC|exon.name:Exon 4|type:EXON_CODING_NON_SYNONYMOUS	geneSymbol:RNF34|wild.codon:TGC|wild.aa:C|pos.cdna:258|kgId:uc001uak.1|position.protein:87|strand:+|mut.aa:R|mut.codon:CGC|exon.name:Exon 4|type:EXON_CODING_NON_SYNONYMOUS	geneSymbol:RNF34|wild.codon:TGC|wild.aa:C|pos.cdna:255|kgId:uc001ual.1|position.protein:86|strand:+|mut.aa:R|mut.codon:CGC|exon.name:Exon 3|type:EXON_CODING_NON_SYNONYMOUS	geneSymbol:RNF34|wild.codon:TGC|wild.aa:C|pos.cdna:255|kgId:uc001uam.1|position.protein:86|strand:+|mut.aa:R|mut.codon:CGC|exon.name:Exon 3|type:EXON_CODING_NON_SYNONYMOUS
chr12	122150804	0	G	A	296.06	AC=1	AF=0.50	AN=2	DP=15	Dels=0.00	HRun=0	HaplotypeScore=0.00	MQ=58.75	MQ0=0	QD=19.74	SB=-124.15	geneSymbol:TMEM120B|wild.codon:ATG|wild.aa:M|pos.cdna:2|kgId:uc001ubc.3|position.protein:1|strand:+|mut.aa:I|mut.codon:ATA|exon.name:Exon 1|type:EXON_CODING_NON_SYNONYMOUS	geneSymbol:TMEM120B|wild.codon:ATG|wild.aa:M|pos.cdna:2|kgId:uc009zxh.2|position.protein:1|strand:+|mut.aa:I|mut.codon:ATA|exon.name:Exon 1|type:EXON_CODING_NON_SYNONYMOUS
chr12	122685203	0	C	T	305.76	AC=1	AF=0.50	AN=2	DP=28	Dels=0.00	HRun=0	HaplotypeScore=0.74	MQ=59.11	MQ0=0	QD=10.92	SB=-98.62	geneSymbol:LRRC43|wild.codon:GCC|wild.aa:A|pos.cdna:1060|kgId:uc001ubw.3|position.protein:354|strand:+|mut.aa:V|mut.codon:GTC|exon.name:Exon 9|type:EXON_CODING_NON_SYNONYMOUS	geneSymbol:LRRC43|wild.codon:GCC|wild.aa:A|pos.cdna:1615|kgId:uc009zxm.2|position.protein:539|strand:+|mut.aa:V|mut.codon:GTC|exon.name:Exon 9|type:EXON_CODING_NON_SYNONYMOUS	geneSymbol:LRRC43|wild.codon:GCC|wild.aa:A|pos.cdna:898|kgId:uc009zxn.2|position.protein:300|strand:+|mut.aa:V|mut.codon:GTC|exon.name:Exon 5|type:EXON_CODING_NON_SYNONYMOUS
chr12	122701355	0	G	A	1106.48	AC=1	AF=0.50	AN=2	DP=88	Dels=0.00	HRun=2	HaplotypeScore=1.05	MQ=54.85	MQ0=0	QD=12.57	SB=-523.92	geneSymbol:DIABLO|wild.codon:TCA|wild.aa:S|pos.cdna:217|kgId:uc010taa.1|position.protein:73|strand:-|mut.aa:L|mut.codon:TTA|exon.name:Exon 5|type:EXON_CODING_NON_SYNONYMOUS	geneSymbol:DIABLO|wild.codon:TCA|wild.aa:S|pos.cdna:376|kgId:uc010tab.1|position.protein:126|strand:-|mut.aa:L|mut.codon:TTA|exon.name:Exon 5|type:EXON_CODING_NON_SYNONYMOUS	geneSymbol:DIABLO|kgId:uc010tac.1|strand:-|exon.name:Exon 4|type:UTR5	geneSymbol:DIABLO|wild.codon:TCA|wild.aa:S|pos.cdna:244|kgId:uc010tad.1|position.protein:82|strand:-|mut.aa:L|mut.codon:TTA|exon.name:Exon 4|type:EXON_CODING_NON_SYNONYMOUS	geneSymbol:VPS33A|kgId:uc001ucc.2|strand:-|exon.name:Exon 14|type:UTR5
chr12	123649935	0	G	A	1853.41	AC=1	AF=0.50	AN=2	DP=85	Dels=0.00	HRun=0	HaplotypeScore=4.01	MQ=59.20	MQ0=0	QD=21.80	SB=-906.36	geneSymbol:MPHOSPH9|wild.codon:CCG|wild.aa:P|pos.cdna:2224|kgId:uc001uel.2|position.protein:742|strand:-|mut.aa:L|mut.codon:CTG|exon.name:Exon 14|type:EXON_CODING_NON_SYNONYMOUS	geneSymbol:MPHOSPH9|wild.codon:CCG|wild.aa:P|pos.cdna:586|kgId:uc010tal.1|position.protein:196|strand:-|mut.aa:L|mut.codon:CTG|exon.name:Exon 13|type:EXON_CODING_NON_SYNONYMOUS	geneSymbol:MPHOSPH9|kgId:uc010tam.1|strand:-|exon.name:Exon 13|type:UTR5	geneSymbol:MPHOSPH9|wild.codon:CCG|wild.aa:P|pos.cdna:586|kgId:uc001uem.2|position.protein:196|strand:-|mut.aa:L|mut.codon:CTG|exon.name:Exon 18|type:EXON_CODING_NON_SYNONYMOUS
chr12	123738265	0	G	A	1531.56	AC=1	AF=0.50	AN=2	DP=100	Dels=0.00	HRun=2	HaplotypeScore=4.29	MQ=57.92	MQ0=0	QD=15.32	SB=-780.31	geneSymbol:C12orf65|wild.codon:CGA|wild.aa:R|pos.cdna:43|kgId:uc001uen.2|position.protein:15|strand:+|mut.aa:Q|mut.codon:CAA|exon.name:Exon 2|type:EXON_CODING_NON_SYNONYMOUS	geneSymbol:C12orf65|kgId:uc001ueo.2|strand:+|type:UTR3	geneSymbol:C12orf65|wild.codon:CGA|wild.aa:R|pos.cdna:43|kgId:uc010tan.1|position.protein:15|strand:+|mut.aa:Q|mut.codon:CAA|exon.name:Exon 2|type:EXON_CODING_NON_SYNONYMOUS
chr12	123804459	0	C	A	742.24	AC=1	AF=0.50	AN=2	DP=66	Dels=0.00	HRun=1	HaplotypeScore=3.26	MQ=59.43	MQ0=0	QD=11.25	SB=-324.28	geneSymbol:SBNO1|wild.codon:ATG|wild.aa:M|pos.cdna:2783|kgId:uc010tao.1|position.protein:928|strand:-|mut.aa:I|mut.codon:ATT|exon.name:Exon 19|type:EXON_CODING_NON_SYNONYMOUS	geneSymbol:SBNO1|wild.codon:ATG|wild.aa:M|pos.cdna:2786|kgId:uc010tap.1|position.protein:929|strand:-|mut.aa:I|mut.codon:ATT|exon.name:Exon 19|type:EXON_CODING_NON_SYNONYMOUS	geneSymbol:mop-3|kgId:uc010taq.1|intron.name:Intron 3|strand:-|type:INTRON
chr12	124144414	0	G	A	1492.82	AC=1	AF=0.50	AN=2	DP=118	Dels=0.00	HRun=0	HaplotypeScore=4.15	MQ=58.47	MQ0=1	QD=12.65	SB=-655.15	geneSymbol:GTF2H3|wild.codon:GCT|wild.aa:A|pos.cdna:756|kgId:uc001ufo.1|position.protein:253|strand:+|mut.aa:T|mut.codon:ACT|exon.name:Exon 11|type:EXON_CODING_NON_SYNONYMOUS	geneSymbol:GTF2H3|wild.codon:GCT|wild.aa:A|pos.cdna:633|kgId:uc010tau.1|position.protein:212|strand:+|mut.aa:T|mut.codon:ACT|exon.name:Exon 10|type:EXON_CODING_NON_SYNONYMOUS
chr12	124957589	0	A	G	1474.59	AC=1	AF=0.50	AN=2	DP=97	Dels=0.00	HRun=1	HaplotypeScore=5.76	MQ=57.49	MQ0=0	QD=15.20	SB=-441.02	geneSymbol:NCOR2|wild.codon:CTG|wild.aa:L|pos.cdna:499|kgId:uc010tay.1|position.protein:167|strand:-|mut.aa:P|mut.codon:CCG|exon.name:Exon 5|type:EXON_CODING_NON_SYNONYMOUS	geneSymbol:NCOR2|wild.codon:CTG|wild.aa:L|pos.cdna:499|kgId:uc010taz.1|position.protein:167|strand:-|mut.aa:P|mut.codon:CCG|exon.name:Exon 5|type:EXON_CODING_NON_SYNONYMOUS	geneSymbol:NCOR2|wild.codon:CTG|wild.aa:L|pos.cdna:499|kgId:uc010tba.1|position.protein:167|strand:-|mut.aa:P|mut.codon:CCG|exon.name:Exon 4|type:EXON_CODING_NON_SYNONYMOUS	geneSymbol:NCOR2|wild.codon:CTG|wild.aa:L|pos.cdna:499|kgId:uc010tbb.1|position.protein:167|strand:-|mut.aa:P|mut.codon:CCG|exon.name:Exon 4|type:EXON_CODING_NON_SYNONYMOUS	geneSymbol:NCOR2|wild.codon:CTG|wild.aa:L|pos.cdna:499|kgId:uc010tbc.1|position.protein:167|strand:-|mut.aa:P|mut.codon:CCG|exon.name:Exon 5|type:EXON_CODING_NON_SYNONYMOUS	geneSymbol:NCOR2|wild.codon:CTG|wild.aa:L|pos.cdna:499|kgId:uc001ugj.1|position.protein:167|strand:-|mut.aa:P|mut.codon:CCG|exon.name:Exon 6|type:EXON_CODING_NON_SYNONYMOUS	geneSymbol:NCOR2|wild.codon:CTG|wild.aa:L|pos.cdna:499|kgId:uc001ugk.1|position.protein:167|strand:-|mut.aa:P|mut.codon:CCG|exon.name:Exon 5|type:EXON_CODING_NON_SYNONYMOUS
chr12	129299466	0	G	T	999.37	AC=1	AF=0.50	AN=2	DP=84	Dels=0.00	HRun=0	HaplotypeScore=0.16	MQ=57.60	MQ0=1	QD=11.90	SB=-476.56	geneSymbol:SLC15A4|wild.codon:TGC|wild.aa:C|pos.cdna:695|kgId:uc001uhu.2|position.protein:232|strand:-|mut.aa:*|mut.codon:TGA|exon.name:Exon 2|type:EXON_STOP_GAINED	geneSymbol:FP12591|kgId:uc001uhv.2|strand:-|exon.name:Exon 2|type:UTR5
chr12	130185209	0	C	A	754.98	AC=1	AF=0.50	AN=2	DP=53	Dels=0.00	HRun=0	HaplotypeScore=0.87	MQ=57.91	MQ0=1	QD=14.24	SB=-248.28	geneSymbol:TMEM132D|wild.codon:CAG|wild.aa:Q|pos.cdna:113|kgId:uc009zyl.1|position.protein:38|strand:-|mut.aa:H|mut.codon:CAT|exon.name:Exon 2|type:EXON_CODING_NON_SYNONYMOUS
chr12	132426086	0	A	G	129.84	AC=1	AF=0.50	AN=2	DP=14	Dels=0.00	HRun=2	HaplotypeScore=0.00	MQ=60.00	MQ0=0	QD=9.27	SB=-68.85	geneSymbol:PUS1|wild.codon:GAG|wild.aa:E|pos.cdna:709|kgId:uc001ujg.2|position.protein:237|strand:+|mut.aa:G|mut.codon:GGG|exon.name:Exon 5|type:EXON_CODING_NON_SYNONYMOUS	geneSymbol:PUS1|wild.codon:GAG|wild.aa:E|pos.cdna:793|kgId:uc001ujf.2|position.protein:265|strand:+|mut.aa:G|mut.codon:GGG|exon.name:Exon 5|type:EXON_CODING_NON_SYNONYMOUS	geneSymbol:PUS1|wild.codon:GAG|wild.aa:E|pos.cdna:709|kgId:uc001ujh.2|position.protein:237|strand:+|mut.aa:G|mut.codon:GGG|exon.name:Exon 5|type:EXON_CODING_NON_SYNONYMOUS	geneSymbol:PUS1|wild.codon:GAG|wild.aa:E|pos.cdna:634|kgId:uc001uji.2|position.protein:212|strand:+|mut.aa:G|mut.codon:GGG|exon.name:Exon 3|type:EXON_CODING_NON_SYNONYMOUS
chr12	133196037	0	C	T	1505.25	AC=1	AF=0.50	AN=2	DP=86	Dels=0.00	HRun=1	HaplotypeScore=2.66	MQ=53.34	MQ0=1	QD=17.50	SB=-489.14	geneSymbol:P2RX2|wild.codon:ATC|wild.aa:I|pos.cdna:185|kgId:uc001uki.1|position.protein:62|strand:+|mut.aa:I|mut.codon:ATT|exon.name:Exon 2|type:EXON_CODING_SYNONYMOUS	geneSymbol:P2RX2|wild.codon:ATC|wild.aa:I|pos.cdna:185|kgId:uc001ukj.1|position.protein:62|strand:+|mut.aa:I|mut.codon:ATT|exon.name:Exon 2|type:EXON_CODING_SYNONYMOUS	geneSymbol:P2RX2|wild.codon:ATC|wild.aa:I|pos.cdna:185|kgId:uc001ukk.1|position.protein:62|strand:+|mut.aa:I|mut.codon:ATT|exon.name:Exon 2|type:EXON_CODING_SYNONYMOUS	geneSymbol:P2RX2|wild.codon:ATC|wild.aa:I|pos.cdna:185|kgId:uc001ukl.1|position.protein:62|strand:+|mut.aa:I|mut.codon:ATT|exon.name:Exon 2|type:EXON_CODING_SYNONYMOUS	geneSymbol:P2RX2|wild.codon:CGT|wild.aa:R|pos.cdna:117|kgId:uc001ukm.1|position.protein:40|strand:+|mut.aa:C|mut.codon:TGT|exon.name:Exon 2|type:EXON_CODING_NON_SYNONYMOUS	geneSymbol:P2RX2|kgId:uc001ukn.1|intron.name:Intron 1|strand:+|type:INTRON	geneSymbol:P2RX2|wild.codon:ATC|wild.aa:I|pos.cdna:185|kgId:uc009zyt.1|position.protein:62|strand:+|mut.aa:I|mut.codon:ATT|exon.name:Exon 2|type:EXON_CODING_SYNONYMOUS	geneSymbol:P2RX2|wild.codon:ATC|wild.aa:I|pos.cdna:185|kgId:uc001uko.1|position.protein:62|strand:+|mut.aa:I|mut.codon:ATT|exon.name:Exon 2|type:EXON_CODING_SYNONYMOUS
chr12	133365752	0	T	C	264.02	AC=1	AF=0.50	AN=2	DP=39	Dels=0.00	HRun=0	HaplotypeScore=1.23	MQ=56.56	MQ0=0	QD=6.77	SB=-129.64	geneSymbol:GOLGA3|wild.codon:CAC|wild.aa:H|pos.cdna:2671|kgId:uc001ukz.1|position.protein:891|strand:-|mut.aa:R|mut.codon:CGC|exon.name:Exon 13|type:EXON_CODING_NON_SYNONYMOUS	geneSymbol:GOLGA3|wild.codon:CAC|wild.aa:H|pos.cdna:2671|kgId:uc001ula.1|position.protein:891|strand:-|mut.aa:R|mut.codon:CGC|exon.name:Exon 13|type:EXON_CODING_NON_SYNONYMOUS	geneSymbol:GOLGA3|wild.codon:CAC|wild.aa:H|pos.cdna:2671|kgId:uc001ulb.2|position.protein:891|strand:-|mut.aa:R|mut.codon:CGC|exon.name:Exon 13|type:EXON_CODING_NON_SYNONYMOUS
chr12	11506211	0	A	C	6700.62	AC=2	AF=1.00	AN=2	DP=220	Dels=0.00	HRun=0	HaplotypeScore=8.82	MQ=41.89	MQ0=21	QD=30.46	SB=-3009.19	geneSymbol:PRB1|wild.codon:TCT|wild.aa:S|pos.cdna:426|kgId:uc001qzu.1|position.protein:143|strand:-|mut.aa:A|mut.codon:GCT|exon.name:Exon 4|type:EXON_CODING_NON_SYNONYMOUS	geneSymbol:PRB1|wild.codon:TCT|wild.aa:S|pos.cdna:366|kgId:uc001qzv.1|position.protein:123|strand:-|mut.aa:A|mut.codon:GCT|exon.name:Exon 4|type:EXON_CODING_NON_SYNONYMOUS	geneSymbol:PRB1|wild.codon:TCT|wild.aa:S|pos.cdna:822|kgId:uc001qzw.1|position.protein:275|strand:-|mut.aa:A|mut.codon:GCT|exon.name:Exon 4|type:EXON_CODING_NON_SYNONYMOUS
chr12	11506403	0	A	G	396.28	AC=2	AF=1.00	AN=2	DP=93	Dels=0.00	HRun=3	HaplotypeScore=8.95	MQ=11.76	MQ0=49	QD=4.26	SB=-153.84	geneSymbol:PRB1|kgId:uc001qzu.1|intron.name:Intron 4|strand:-|type:INTRON	geneSymbol:PRB1|kgId:uc001qzv.1|intron.name:Intron 4|strand:-|type:INTRON	geneSymbol:PRB1|wild.codon:TCC|wild.aa:S|pos.cdna:630|kgId:uc001qzw.1|position.protein:211|strand:-|mut.aa:P|mut.codon:CCC|exon.name:Exon 4|type:EXON_CODING_NON_SYNONYMOUS
chr13	20024297	0	C	T	312.88	AC=1	AF=0.50	AN=2	DP=60	Dels=0.00	HRun=0	HaplotypeScore=0.00	MQ=17.99	MQ0=29	QD=5.21	SB=-67.06	geneSymbol:TPIP|kgId:uc009zzk.2|strand:-|exon.name:Exon 8|type:UTR5	geneSymbol:TPTE2|wild.codon:GTG|wild.aa:V|pos.cdna:891|kgId:uc001umd.2|position.protein:298|strand:-|mut.aa:M|mut.codon:ATG|exon.name:Exon 14|type:EXON_CODING_NON_SYNONYMOUS	geneSymbol:TPTE2|wild.codon:GTG|wild.aa:V|pos.cdna:558|kgId:uc009zzl.2|position.protein:187|strand:-|mut.aa:M|mut.codon:ATG|exon.name:Exon 12|type:EXON_CODING_NON_SYNONYMOUS	geneSymbol:TPTE2|wild.codon:GTG|wild.aa:V|pos.cdna:660|kgId:uc001ume.2|position.protein:221|strand:-|mut.aa:M|mut.codon:ATG|exon.name:Exon 11|type:EXON_CODING_NON_SYNONYMOUS	geneSymbol:TPTE2|kgId:uc009zzm.2|intron.name:Intron 9|strand:-|type:INTRON	geneSymbol:TPIP|kgId:uc010tcm.1|strand:-|exon.name:Exon 16|type:UTR5
chr13	21729883	0	C	A	397.65	AC=1	AF=0.50	AN=2	DP=26	Dels=0.00	HRun=0	HaplotypeScore=1.97	MQ=59.28	MQ0=0	QD=15.29	SB=-179.21	geneSymbol:SKA3|wild.codon:AGG|wild.aa:R|pos.cdna:1186|kgId:uc001unt.2|position.protein:396|strand:-|mut.aa:M|mut.codon:ATG|exon.name:Exon 8|type:EXON_CODING_NON_SYNONYMOUS	geneSymbol:SKA3|wild.codon:AGG|wild.aa:R|pos.cdna:940|kgId:uc001unv.2|position.protein:314|strand:-|mut.aa:M|mut.codon:ATG|exon.name:Exon 7|type:EXON_CODING_NON_SYNONYMOUS	geneSymbol:SKA3|kgId:uc001unu.2|intron.name:Intron 8|strand:-|type:INTRON
chr13	24444177	0	A	C	809.08	AC=1	AF=0.50	AN=2	DP=75	Dels=0.00	HRun=0	HaplotypeScore=1.91	MQ=57.41	MQ0=0	QD=10.79	SB=-307.72	geneSymbol:MIPEP|wild.codon:CTC|wild.aa:L|pos.cdna:760|kgId:uc001uox.3|position.protein:254|strand:-|mut.aa:R|mut.codon:CGC|exon.name:Exon 6|type:EXON_CODING_NON_SYNONYMOUS
chr13	25264572	0	C	A	242.96	AC=1	AF=0.50	AN=2	DP=30	Dels=0.00	HRun=0	HaplotypeScore=0.00	MQ=58.60	MQ0=0	QD=8.10	SB=-107.40	geneSymbol:ATP12A|wild.codon:CCT|wild.aa:P|pos.cdna:642|kgId:uc001upp.2|position.protein:215|strand:+|mut.aa:T|mut.codon:ACT|exon.name:Exon 6|type:EXON_CODING_NON_SYNONYMOUS	geneSymbol:ATP12A|wild.codon:CCT|wild.aa:P|pos.cdna:642|kgId:uc010aaa.2|position.protein:215|strand:+|mut.aa:T|mut.codon:ACT|exon.name:Exon 6|type:EXON_CODING_NON_SYNONYMOUS
chr13	25671314	0	G	T	553.24	AC=1	AF=0.50	AN=2	DP=46	Dels=0.00	HRun=1	HaplotypeScore=2.80	MQ=54.54	MQ0=0	QD=12.03	SB=-208.39	geneSymbol:PABPC3|wild.codon:ATG|wild.aa:M|pos.cdna:977|kgId:uc001upy.2|position.protein:326|strand:+|mut.aa:I|mut.codon:ATT|exon.name:Exon 1|type:EXON_CODING_NON_SYNONYMOUS
chr13	25671928	0	C	T	1372.11	AC=1	AF=0.50	AN=2	DP=80	Dels=0.00	HRun=1	HaplotypeScore=11.03	MQ=56.79	MQ0=0	QD=17.15	SB=-704.37	geneSymbol:PABPC3|wild.codon:GCT|wild.aa:A|pos.cdna:1591|kgId:uc001upy.2|position.protein:531|strand:+|mut.aa:V|mut.codon:GTT|exon.name:Exon 1|type:EXON_CODING_NON_SYNONYMOUS
chr13	26125600	0	A	T	305.69	AC=1	AF=0.50	AN=2	DP=13	Dels=0.00	HRun=0	HaplotypeScore=0.32	MQ=57.07	MQ0=0	QD=23.51	SB=-140.86	geneSymbol:ATP8A2|wild.codon:AAC|wild.aa:N|pos.cdna:1015|kgId:uc001uqk.2|position.protein:339|strand:+|mut.aa:I|mut.codon:ATC|exon.name:Exon 11|type:EXON_CODING_NON_SYNONYMOUS	geneSymbol:ATP8A2|wild.codon:AAC|wild.aa:N|pos.cdna:895|kgId:uc010tdi.1|position.protein:299|strand:+|mut.aa:I|mut.codon:ATC|exon.name:Exon 11|type:EXON_CODING_NON_SYNONYMOUS	geneSymbol:ATP8A2|wild.codon:AAC|wild.aa:N|pos.cdna:895|kgId:uc001uql.1|position.protein:299|strand:+|mut.aa:I|mut.codon:ATC|exon.name:Exon 10|type:EXON_CODING_NON_SYNONYMOUS	geneSymbol:DKFZp434B1913|kgId:uc010tdj.1|strand:+|type:UTR3
chr13	26542799	0	G	A	335.33	AC=1	AF=0.50	AN=2	DP=21	Dels=0.00	HRun=0	HaplotypeScore=2.54	MQ=54.10	MQ0=0	QD=15.97	SB=-143.60	geneSymbol:ATP8A2|wild.codon:CGG|wild.aa:R|pos.cdna:3358|kgId:uc001uqk.2|position.protein:1120|strand:+|mut.aa:Q|mut.codon:CAG|exon.name:Exon 35|type:EXON_CODING_NON_SYNONYMOUS	geneSymbol:ATP8A2|wild.codon:CGG|wild.aa:R|pos.cdna:3163|kgId:uc010tdi.1|position.protein:1055|strand:+|mut.aa:Q|mut.codon:CAG|exon.name:Exon 34|type:EXON_CODING_NON_SYNONYMOUS	geneSymbol:DKFZp434B1913|kgId:uc010tdj.1|strand:+|type:UTR3
chr13	29041244	0	A	G	690.24	AC=1	AF=0.50	AN=2	DP=69	Dels=0.00	HRun=1	HaplotypeScore=1.12	MQ=55.67	MQ0=0	QD=10.00	SB=-272.39	geneSymbol:FLT1|wild.codon:TCT|wild.aa:S|pos.cdna:183|kgId:uc001usb.3|position.protein:62|strand:-|mut.aa:P|mut.codon:CCT|exon.name:Exon 3|type:EXON_CODING_NON_SYNONYMOUS	geneSymbol:FLT1|wild.codon:TCT|wild.aa:S|pos.cdna:183|kgId:uc010aar.1|position.protein:62|strand:-|mut.aa:P|mut.codon:CCT|exon.name:Exon 3|type:EXON_CODING_NON_SYNONYMOUS	geneSymbol:FLT1|wild.codon:TCT|wild.aa:S|pos.cdna:183|kgId:uc001usc.3|position.protein:62|strand:-|mut.aa:P|mut.codon:CCT|exon.name:Exon 3|type:EXON_CODING_NON_SYNONYMOUS	geneSymbol:FLT1|wild.codon:TCT|wild.aa:S|pos.cdna:183|kgId:uc010tdp.1|position.protein:62|strand:-|mut.aa:P|mut.codon:CCT|exon.name:Exon 3|type:EXON_CODING_NON_SYNONYMOUS	geneSymbol:VEGFR1|wild.codon:TCT|wild.aa:S|pos.cdna:183|kgId:uc001usd.2|position.protein:62|strand:-|mut.aa:P|mut.codon:CCT|exon.name:Exon 3|type:EXON_CODING_NON_SYNONYMOUS
chr13	31491589	0	A	G	937.43	AC=1	AF=0.50	AN=2	DP=37	Dels=0.00	HRun=0	HaplotypeScore=0.63	MQ=56.73	MQ0=0	QD=25.34	SB=-457.37	geneSymbol:AK093165|kgId:uc001utg.1|intron.name:Intron 3|strand:-|type:INTRON	geneSymbol:C13orf33|wild.codon:ATA|wild.aa:I|pos.cdna:327|kgId:uc001uth.3|position.protein:110|strand:+|mut.aa:V|mut.codon:GTA|exon.name:Exon 2|type:EXON_CODING_NON_SYNONYMOUS
chr13	31495234	0	T	C	1126.02	AC=1	AF=0.50	AN=2	DP=44	Dels=0.00	HRun=2	HaplotypeScore=0.16	MQ=59.58	MQ0=0	QD=25.59	SB=-533.05	geneSymbol:AK093165|kgId:uc001utg.1|intron.name:Intron 3|strand:-|type:INTRON	geneSymbol:C13orf33|wild.codon:TCA|wild.aa:S|pos.cdna:471|kgId:uc001uth.3|position.protein:158|strand:+|mut.aa:P|mut.codon:CCA|exon.name:Exon 3|type:EXON_CODING_NON_SYNONYMOUS
chr13	32759282	0	C	T	420.91	AC=1	AF=0.50	AN=2	DP=48	Dels=0.00	HRun=2	HaplotypeScore=2.99	MQ=57.49	MQ0=0	QD=8.77	SB=-191.15	geneSymbol:FRY|wild.codon:CCA|wild.aa:P|pos.cdna:3315|kgId:uc001utx.2|position.protein:1106|strand:+|mut.aa:S|mut.codon:TCA|exon.name:Exon 26|type:EXON_CODING_NON_SYNONYMOUS	geneSymbol:FRY|kgId:uc010tdw.1|strand:+|type:UTR3
chr13	39265010	0	C	T	1192.16	AC=1	AF=0.50	AN=2	DP=138	Dels=0.00	HRun=0	HaplotypeScore=13.22	MQ=59.29	MQ0=0	QD=8.64	SB=-412.43	geneSymbol:FREM2|wild.codon:CAG|wild.aa:Q|pos.cdna:3528|kgId:uc001uwv.2|position.protein:1177|strand:+|mut.aa:*|mut.codon:TAG|exon.name:Exon 1|type:EXON_STOP_GAINED
chr13	48660538	0	T	A	249.15	AC=1	AF=0.50	AN=2	DP=31	Dels=0.00	HRun=2	HaplotypeScore=0.98	MQ=57.13	MQ0=0	QD=8.04	SB=-107.40	geneSymbol:MED4|wild.codon:AAA|wild.aa:K|pos.cdna:242|kgId:uc010tge.1|position.protein:81|strand:-|mut.aa:N|mut.codon:AAT|exon.name:Exon 3|type:EXON_CODING_NON_SYNONYMOUS	geneSymbol:MED4|wild.codon:AAA|wild.aa:K|pos.cdna:242|kgId:uc001vby.1|position.protein:81|strand:-|mut.aa:N|mut.codon:AAT|exon.name:Exon 3|type:EXON_CODING_NON_SYNONYMOUS	geneSymbol:MED4|wild.codon:AAA|wild.aa:K|pos.cdna:104|kgId:uc010tgf.1|position.protein:35|strand:-|mut.aa:N|mut.codon:AAT|exon.name:Exon 3|type:EXON_CODING_NON_SYNONYMOUS
chr13	51826066	0	G	T	154.79	AC=1	AF=0.50	AN=2	DP=14	Dels=0.00	HRun=0	HaplotypeScore=0.16	MQ=57.28	MQ0=0	QD=11.06	SB=-83.10	geneSymbol:FAM124A|wild.codon:AGG|wild.aa:R|pos.cdna:562|kgId:uc001vfe.2|position.protein:188|strand:+|mut.aa:M|mut.codon:ATG|exon.name:Exon 3|type:EXON_CODING_NON_SYNONYMOUS	geneSymbol:FAM124A|wild.codon:AGG|wild.aa:R|pos.cdna:670|kgId:uc001vff.1|position.protein:224|strand:+|mut.aa:M|mut.codon:ATG|exon.name:Exon 4|type:EXON_CODING_NON_SYNONYMOUS	geneSymbol:FAM124A|wild.codon:AGG|wild.aa:R|pos.cdna:562|kgId:uc001vfg.1|position.protein:188|strand:+|mut.aa:M|mut.codon:ATG|exon.name:Exon 3|type:EXON_CODING_NON_SYNONYMOUS
chr13	52598597	0	A	G	862.6	AC=1	AF=0.50	AN=2	DP=64	Dels=0.02	HRun=0	HaplotypeScore=13.90	MQ=57.52	MQ0=0	QD=13.48	SB=-364.31	geneSymbol:ALG11|wild.codon:TAT|wild.aa:Y|pos.cdna:730|kgId:uc001vga.2|position.protein:244|strand:+|mut.aa:C|mut.codon:TGT|exon.name:Exon 3|type:EXON_CODING_NON_SYNONYMOUS	geneSymbol:UTP14C|kgId:uc001vgb.2|intron.name:Intron 1|strand:+|type:INTRON	geneSymbol:UTP14C|kgId:uc001vgc.2|strand:+|type:UTR3
chr13	53216877	0	G	T	933.69	AC=1	AF=0.50	AN=2	DP=61	Dels=0.00	HRun=2	HaplotypeScore=2.14	MQ=44.14	MQ0=4	QD=15.31	SB=-413.80	geneSymbol:HNRNPA1L2|wild.codon:GTG|wild.aa:V|pos.cdna:249|kgId:uc001vgx.1|position.protein:84|strand:+|mut.aa:L|mut.codon:TTG|exon.name:Exon 7|type:EXON_CODING_NON_SYNONYMOUS	geneSymbol:HNRNPA1L2|wild.codon:GTG|wild.aa:V|pos.cdna:249|kgId:uc001vgy.1|position.protein:84|strand:+|mut.aa:L|mut.codon:TTG|exon.name:Exon 6|type:EXON_CODING_NON_SYNONYMOUS	geneSymbol:HNRNPA1L2|wild.codon:GTG|wild.aa:V|pos.cdna:249|kgId:uc001vgz.1|position.protein:84|strand:+|mut.aa:L|mut.codon:TTG|exon.name:Exon 5|type:EXON_CODING_NON_SYNONYMOUS
[truncated: 1,571 more rows]
