# Supplementary material for: Comparative Genomic and Transcriptomic Analyses of LNCaP and C4-2B Prostate Cancer Cell Lines
Source: PLoS One. 2014 Feb 28;9(2):e90002. doi: 10.1371/journal.pone.0090002 (PMC3938550; doi:10.1371/journal.pone.0090002)
Supplement: Table S4 — List of point mutations identified in the exome of C4-2B cells. (XLSX) [file pone.0090002.s007.xlsx]

## Sheet: Sheet1
chr1	906708	0	A	G	546.28	AC=1	AF=0.50	AN=2	DP=30	Dels=0.00	HRun=1	HaplotypeScore=4.7767	MQ=57.16	MQ0=0	QD=19.21	SB=-228.29	geneSymbol:PLEKHN1|wild.codon:CAG|wild.aa:Q|pos.cdna:712|kgId:uc001acd.2|position.protein:238|strand:+|mut.aa:R|mut.codon:CGG|exon.name:Exon 8|type:EXON_CODING_NON_SYNONYMOUS	geneSymbol:PLEKHN1|wild.codon:CAG|wild.aa:Q|pos.cdna:748|kgId:uc001acf.2|position.protein:250|strand:+|mut.aa:R|mut.codon:CGG|exon.name:Exon 8|type:EXON_CODING_NON_SYNONYMOUS	geneSymbol:PLEKHN1|wild.codon:CAG|wild.aa:Q|pos.cdna:868|kgId:uc001ace.2|position.protein:290|strand:+|mut.aa:R|mut.codon:CGG|exon.name:Exon 7|type:EXON_CODING_NON_SYNONYMOUS	GT	AD	DP	GQ	PL	0/1	10	20	29	99	576	0	282
chr1	979748	0	A	T	609.48	AC=1	AF=0.50	AN=2	DP=48	Dels=0.00	HRun=0	HaplotypeScore=3.3935	MQ=58.64	MQ0=0	QD=13.32	SB=-319.20	geneSymbol:AGRN|wild.codon:GAG|wild.aa:E|pos.cdna:2182|kgId:uc001ack.1|position.protein:728|strand:+|mut.aa:V|mut.codon:GTG|exon.name:Exon 12|type:EXON_CODING_NON_SYNONYMOUS	GT	AD	DP	GQ	PL	0/1	25	23	46	99	639	0	747
chr1	1248306	0	C	A	568.29	AC=1	AF=0.50	AN=2	DP=34	Dels=0.00	HRun=1	HaplotypeScore=5.2270	MQ=59.32	MQ0=0	QD=17.60	SB=-232.99	geneSymbol:CPSF3L|kgId:uc009vjy.1|strand:-|exon.name:Exon 9|type:UTR5	geneSymbol:CPSF3L|wild.codon:GAG|wild.aa:E|pos.cdna:1154|kgId:uc001aee.1|position.protein:385|strand:-|mut.aa:D|mut.codon:GAT|exon.name:Exon 12|type:EXON_CODING_NON_SYNONYMOUS	geneSymbol:CPSF3L|wild.codon:GAG|wild.aa:E|pos.cdna:1172|kgId:uc001aef.1|position.protein:391|strand:-|mut.aa:D|mut.codon:GAT|exon.name:Exon 14|type:EXON_CODING_NON_SYNONYMOUS	geneSymbol:CPSF3L|wild.codon:GAG|wild.aa:E|pos.cdna:1088|kgId:uc009vjz.1|position.protein:363|strand:-|mut.aa:D|mut.codon:GAT|exon.name:Exon 12|type:EXON_CODING_NON_SYNONYMOUS	geneSymbol:CPSF3L|wild.codon:GAG|wild.aa:E|pos.cdna:1067|kgId:uc010nyj.1|position.protein:356|strand:-|mut.aa:D|mut.codon:GAT|exon.name:Exon 13|type:EXON_CODING_NON_SYNONYMOUS	geneSymbol:CPSF3L|wild.codon:GAG|wild.aa:E|pos.cdna:782|kgId:uc001aeg.1|position.protein:261|strand:-|mut.aa:D|mut.codon:GAT|exon.name:Exon 11|type:EXON_CODING_NON_SYNONYMOUS	geneSymbol:CPSF3L|wild.codon:GAG|wild.aa:E|pos.cdna:851|kgId:uc001aeh.1|position.protein:284|strand:-|mut.aa:D|mut.codon:GAT|exon.name:Exon 10|type:EXON_CODING_NON_SYNONYMOUS	geneSymbol:CPSF3L|wild.codon:GAG|wild.aa:E|pos.cdna:860|kgId:uc001aei.1|position.protein:287|strand:-|mut.aa:D|mut.codon:GAT|exon.name:Exon 10|type:EXON_CODING_NON_SYNONYMOUS	geneSymbol:CPSF3L|wild.codon:GAG|wild.aa:E|pos.cdna:635|kgId:uc001aej.1|position.protein:212|strand:-|mut.aa:D|mut.codon:GAT|exon.name:Exon 8|type:EXON_CODING_NON_SYNONYMOUS	geneSymbol:CPSF3L|wild.codon:GAG|wild.aa:E|pos.cdna:380|kgId:uc001aek.1|position.protein:127|strand:-|mut.aa:D|mut.codon:GAT|exon.name:Exon 9|type:EXON_CODING_NON_SYNONYMOUS	GT	AD	DP	GQ	PL	0/1	13	21	32	99	598	0	411
chr1	1268344	0	T	A	851.04	AC=1	AF=0.50	AN=2	DP=47	Dels=0.00	HRun=0	HaplotypeScore=6.0621	MQ=60.00	MQ0=0	QD=18.75	SB=-339.54	geneSymbol:TAS1R3|wild.codon:CTG|wild.aa:L|pos.cdna:1318|kgId:uc010nyk.1|position.protein:440|strand:+|mut.aa:Q|mut.codon:CAG|exon.name:Exon 4|type:EXON_CODING_NON_SYNONYMOUS	GT	AD	DP	GQ	PL	0/1	18	29	46	99	881	0	555
chr1	1268422	0	C	T	517.16	AC=1	AF=0.50	AN=2	DP=56	Dels=0.00	HRun=0	HaplotypeScore=9.5334	MQ=59.42	MQ0=0	QD=9.77	SB=-173.48	geneSymbol:TAS1R3|wild.codon:CCC|wild.aa:P|pos.cdna:1396|kgId:uc010nyk.1|position.protein:466|strand:+|mut.aa:L|mut.codon:CTC|exon.name:Exon 4|type:EXON_CODING_NON_SYNONYMOUS	GT	AD	DP	GQ	PL	0/1	33	23	50	99	547	0	1008
chr1	1421511	0	C	T	869.22	AC=1	AF=0.50	AN=2	DP=71	Dels=0.00	HRun=0	HaplotypeScore=5.7648	MQ=58.72	MQ0=0	QD=12.67	SB=-398.76	geneSymbol:ATAD3B|wild.codon:CGC|wild.aa:R|pos.cdna:984|kgId:uc001afv.2|position.protein:329|strand:+|mut.aa:C|mut.codon:TGC|exon.name:Exon 10|type:EXON_CODING_NON_SYNONYMOUS	geneSymbol:ATAD3B|wild.codon:CGC|wild.aa:R|pos.cdna:846|kgId:uc001afx.2|position.protein:283|strand:+|mut.aa:C|mut.codon:TGC|exon.name:Exon 8|type:EXON_CODING_NON_SYNONYMOUS	GT	AD	DP	GQ	PL	0/1	36	35	66	99	899	0	1000
chr1	1562687	0	G	C	859.71	AC=1	AF=0.50	AN=2	DP=61	Dels=0.00	HRun=0	HaplotypeScore=14.9602	MQ=59.62	MQ0=0	QD=14.59	SB=-409.71	geneSymbol:MIB2|wild.codon:AAG|wild.aa:K|pos.cdna:1559|kgId:uc001agg.2|position.protein:520|strand:+|mut.aa:N|mut.codon:AAC|exon.name:Exon 12|type:EXON_CODING_NON_SYNONYMOUS	geneSymbol:MIB2|wild.codon:AAG|wild.aa:K|pos.cdna:1517|kgId:uc001agh.2|position.protein:506|strand:+|mut.aa:N|mut.codon:AAC|exon.name:Exon 12|type:EXON_CODING_NON_SYNONYMOUS	geneSymbol:MIB2|wild.codon:AAG|wild.aa:K|pos.cdna:1547|kgId:uc001agi.2|position.protein:516|strand:+|mut.aa:N|mut.codon:AAC|exon.name:Exon 12|type:EXON_CODING_NON_SYNONYMOUS	geneSymbol:MIB2|wild.codon:AAG|wild.aa:K|pos.cdna:1082|kgId:uc001agj.2|position.protein:361|strand:+|mut.aa:N|mut.codon:AAC|exon.name:Exon 12|type:EXON_CODING_NON_SYNONYMOUS	geneSymbol:MIB2|wild.codon:AAG|wild.aa:K|pos.cdna:1364|kgId:uc001agk.2|position.protein:455|strand:+|mut.aa:N|mut.codon:AAC|exon.name:Exon 11|type:EXON_CODING_NON_SYNONYMOUS	geneSymbol:MIB2|wild.codon:AAG|wild.aa:K|pos.cdna:1427|kgId:uc001agl.1|position.protein:476|strand:+|mut.aa:N|mut.codon:AAC|exon.name:Exon 12|type:EXON_CODING_NON_SYNONYMOUS	geneSymbol:DKFZp434A0311|wild.codon:AAG|wild.aa:K|pos.cdna:1190|kgId:uc001agm.2|position.protein:397|strand:+|mut.aa:N|mut.codon:AAC|exon.name:Exon 11|type:EXON_CODING_NON_SYNONYMOUS	geneSymbol:MIB2|wild.codon:AAG|wild.aa:K|pos.cdna:1427|kgId:uc010nyq.1|position.protein:476|strand:+|mut.aa:N|mut.codon:AAC|exon.name:Exon 11|type:EXON_CODING_NON_SYNONYMOUS	geneSymbol:MIB2|wild.codon:AAG|wild.aa:K|pos.cdna:977|kgId:uc009vkh.2|position.protein:326|strand:+|mut.aa:N|mut.codon:AAC|exon.name:Exon 8|type:EXON_CODING_NON_SYNONYMOUS	geneSymbol:MIB2|wild.codon:AAG|wild.aa:K|pos.cdna:455|kgId:uc001agn.2|position.protein:152|strand:+|mut.aa:N|mut.codon:AAC|exon.name:Exon 6|type:EXON_CODING_NON_SYNONYMOUS	GT	AD	DP	GQ	PL	0/1	30	31	57	99	890	0	860
chr1	1638925	0	C	T	1259.49	AC=1	AF=0.50	AN=2	DP=165	Dels=0.00	HRun=1	HaplotypeScore=18.0909	MQ=37.49	MQ0=15	QD=7.82	SB=-337.31	geneSymbol:CDC2L1|kgId:uc001ags.1|intron.name:Intron 3|strand:-|type:INTRON	geneSymbol:CDC2L1|kgId:uc001agt.1|intron.name:Intron 2|strand:-|type:INTRON	geneSymbol:CDC2L1|kgId:uc001aha.1|intron.name:Intron 9|strand:-|type:INTRON	geneSymbol:CDC2L1|kgId:uc001agw.1|intron.name:Intron 8|strand:-|type:INTRON	geneSymbol:CDC2L1|kgId:uc001agv.1|intron.name:Intron 8|strand:-|type:INTRON	geneSymbol:CDC2L1|kgId:uc001agy.1|intron.name:Intron 7|strand:-|type:INTRON	geneSymbol:CDC2L1|kgId:uc001agx.1|intron.name:Intron 7|strand:-|type:INTRON	geneSymbol:CDC2L1|kgId:uc001agz.1|intron.name:Intron 6|strand:-|type:INTRON	geneSymbol:LOC728661|kgId:uc001ahh.3|intron.name:Intron 2|strand:-|type:INTRON	geneSymbol:SLC35E2|kgId:uc009vkm.1|intron.name:Intron 4|strand:-|type:INTRON	geneSymbol:CDC2L2|kgId:uc001ahj.3|strand:-|exon.name:Exon 2|type:UTR5	geneSymbol:CDC2L2|kgId:uc009vkp.2|intron.name:Intron 4|strand:-|type:INTRON	geneSymbol:CDC2L2|kgId:uc009vkq.2|intron.name:Intron 4|strand:-|type:INTRON	geneSymbol:CDC2L2|wild.codon:GAC|wild.aa:D|pos.cdna:1137|kgId:uc009vkr.2|position.protein:380|strand:-|mut.aa:N|mut.codon:AAC|exon.name:Exon 11|type:EXON_CODING_NON_SYNONYMOUS	geneSymbol:CDC2L2|wild.codon:GAC|wild.aa:D|pos.cdna:1167|kgId:uc009vks.2|position.protein:390|strand:-|mut.aa:N|mut.codon:AAC|exon.name:Exon 11|type:EXON_CODING_NON_SYNONYMOUS	geneSymbol:CDC2L2|wild.codon:GAC|wild.aa:D|pos.cdna:1137|kgId:uc010nys.1|position.protein:380|strand:-|mut.aa:N|mut.codon:AAC|exon.name:Exon 11|type:EXON_CODING_NON_SYNONYMOUS	geneSymbol:CDC2L1|wild.codon:GAC|wild.aa:D|pos.cdna:1167|kgId:uc010nyt.1|position.protein:390|strand:-|mut.aa:N|mut.codon:AAC|exon.name:Exon 11|type:EXON_CODING_NON_SYNONYMOUS	geneSymbol:CDC2L1|kgId:uc010nyu.1|strand:-|exon.name:Exon 10|type:UTR5	GT	AD	DP	GQ	PL	0/1	102	63	138	99	1289	0	2158
chr1	1720543	0	A	G	2456.58	AC=1	AF=0.50	AN=2	DP=155	Dels=0.00	HRun=0	HaplotypeScore=21.5556	MQ=59.88	MQ0=0	QD=16.04	SB=-969.51	geneSymbol:GNB1|wild.codon:TAC|wild.aa:Y|pos.cdna:864|kgId:uc001aif.2|position.protein:289|strand:-|mut.aa:H|mut.codon:CAC|exon.name:Exon 10|type:EXON_CODING_NON_SYNONYMOUS	geneSymbol:GNB1|wild.codon:TAC|wild.aa:Y|pos.cdna:564|kgId:uc009vky.2|position.protein:189|strand:-|mut.aa:H|mut.codon:CAC|exon.name:Exon 8|type:EXON_CODING_NON_SYNONYMOUS																	GT	AD	DP	GQ	PL	0/1	74	80	147	99	2487	0	1847
chr1	1855333	0	C	T	3111.47	AC=1	AF=0.50	AN=2	DP=207	Dels=0.00	HRun=0	HaplotypeScore=30.6667	MQ=59.23	MQ0=0	QD=15.18	SB=-478.72	geneSymbol:C1orf222|wild.codon:GTG|wild.aa:V|pos.cdna:267|kgId:uc001aik.2|position.protein:90|strand:-|mut.aa:M|mut.codon:ATG|exon.name:Exon 7|type:EXON_CODING_NON_SYNONYMOUS	geneSymbol:C1orf222|wild.codon:GTG|wild.aa:V|pos.cdna:267|kgId:uc001ail.2|position.protein:90|strand:-|mut.aa:M|mut.codon:ATG|exon.name:Exon 6|type:EXON_CODING_NON_SYNONYMOUS	GT	AD	DP	GQ	PL	0/1	102	105	199	99	3141	0	2528
chr1	2489856	0	G	A	1285.73	AC=1	AF=0.50	AN=2	DP=90	Dels=0.00	HRun=0	HaplotypeScore=15.9016	MQ=59.59	MQ0=0	QD=14.62	SB=-637.48	geneSymbol:TNFRSF14|wild.codon:GCC|wild.aa:A|pos.cdna:252|kgId:uc010nzc.1|position.protein:85|strand:+|mut.aa:T|mut.codon:ACC|exon.name:Exon 3|type:EXON_CODING_NON_SYNONYMOUS	geneSymbol:TNFRSF14|wild.codon:GCC|wild.aa:A|pos.cdna:252|kgId:uc009vlf.1|position.protein:85|strand:+|mut.aa:T|mut.codon:ACC|exon.name:Exon 3|type:EXON_CODING_NON_SYNONYMOUS	geneSymbol:TNFRSF14|kgId:uc001ajt.1|strand:+|exon.name:Exon 3|type:UTR5	geneSymbol:TNFRSF14|wild.codon:GCC|wild.aa:A|pos.cdna:252|kgId:uc001ajr.2|position.protein:85|strand:+|mut.aa:T|mut.codon:ACC|exon.name:Exon 3|type:EXON_CODING_NON_SYNONYMOUS	geneSymbol:TNFRSF14|wild.codon:GCC|wild.aa:A|pos.cdna:252|kgId:uc001ajs.2|position.protein:85|strand:+|mut.aa:T|mut.codon:ACC|exon.name:Exon 3|type:EXON_CODING_NON_SYNONYMOUS	GT	AD	DP	GQ	PL	0/1	39	50	81	99	1316	0	1125
chr1	3328673	0	G	T	232.76	AC=1	AF=0.50	AN=2	DP=15	Dels=0.00	HRun=0	HaplotypeScore=3.8305	MQ=58.45	MQ0=0	QD=17.52	SB=-125.04	geneSymbol:PRDM16|wild.codon:GGC|wild.aa:G|pos.cdna:1911|kgId:uc001akc.2|position.protein:638|strand:+|mut.aa:C|mut.codon:TGC|exon.name:Exon 9|type:EXON_CODING_NON_SYNONYMOUS	geneSymbol:PRDM16|wild.codon:GGC|wild.aa:G|pos.cdna:1911|kgId:uc001akd.2|position.protein:638|strand:+|mut.aa:C|mut.codon:TGC|exon.name:Exon 9|type:EXON_CODING_NON_SYNONYMOUS	geneSymbol:PRDM16|wild.codon:GGC|wild.aa:G|pos.cdna:1911|kgId:uc001ake.2|position.protein:638|strand:+|mut.aa:C|mut.codon:TGC|exon.name:Exon 9|type:EXON_CODING_NON_SYNONYMOUS	geneSymbol:PRDM16|wild.codon:GGC|wild.aa:G|pos.cdna:1911|kgId:uc001akf.2|position.protein:638|strand:+|mut.aa:C|mut.codon:TGC|exon.name:Exon 9|type:EXON_CODING_NON_SYNONYMOUS	geneSymbol:PRDM16|wild.codon:GGC|wild.aa:G|pos.cdna:1014|kgId:uc009vlh.2|position.protein:339|strand:+|mut.aa:C|mut.codon:TGC|exon.name:Exon 9|type:EXON_CODING_NON_SYNONYMOUS	GT	AD	DP	GQ	PL	0/1	6	9	14	99	263	0	149
chr1	3329015	0	A	G	297.58	AC=1	AF=0.50	AN=2	DP=35	Dels=0.00	HRun=0	HaplotypeScore=5.6922	MQ=59.21	MQ0=0	QD=9.36	SB=-123.71	geneSymbol:PRDM16|wild.codon:AAG|wild.aa:K|pos.cdna:2253|kgId:uc001akc.2|position.protein:752|strand:+|mut.aa:E|mut.codon:GAG|exon.name:Exon 9|type:EXON_CODING_NON_SYNONYMOUS	geneSymbol:PRDM16|wild.codon:AAG|wild.aa:K|pos.cdna:2253|kgId:uc001akd.2|position.protein:752|strand:+|mut.aa:E|mut.codon:GAG|exon.name:Exon 9|type:EXON_CODING_NON_SYNONYMOUS	geneSymbol:PRDM16|wild.codon:AAG|wild.aa:K|pos.cdna:2253|kgId:uc001ake.2|position.protein:752|strand:+|mut.aa:E|mut.codon:GAG|exon.name:Exon 9|type:EXON_CODING_NON_SYNONYMOUS	geneSymbol:PRDM16|wild.codon:AAG|wild.aa:K|pos.cdna:2253|kgId:uc001akf.2|position.protein:752|strand:+|mut.aa:E|mut.codon:GAG|exon.name:Exon 9|type:EXON_CODING_NON_SYNONYMOUS	geneSymbol:PRDM16|wild.codon:AAG|wild.aa:K|pos.cdna:1356|kgId:uc009vlh.2|position.protein:453|strand:+|mut.aa:E|mut.codon:GAG|exon.name:Exon 9|type:EXON_CODING_NON_SYNONYMOUS	GT	AD	DP	GQ	PL	0/1	20	15	33	99	328	0	647
chr1	3424415	0	G	A	378.7	AC=1	AF=0.50	AN=2	DP=37	Dels=0.00	HRun=1	HaplotypeScore=10.2358	MQ=60.00	MQ0=0	QD=11.05	SB=-149.71	geneSymbol:MEGF6|wild.codon:TCT|wild.aa:S|pos.cdna:1417|kgId:uc001akk.2|position.protein:473|strand:-|mut.aa:F|mut.codon:TTT|exon.name:Exon 11|type:EXON_CODING_NON_SYNONYMOUS	geneSymbol:MEGF6|wild.codon:TCT|wild.aa:S|pos.cdna:1732|kgId:uc001akl.2|position.protein:578|strand:-|mut.aa:F|mut.codon:TTT|exon.name:Exon 14|type:EXON_CODING_NON_SYNONYMOUS	GT	AD	DP	GQ	PL	0/1	22	15	34	99	409	0	686
chr1	3647604	0	T	C	359.07	AC=1	AF=0.50	AN=2	DP=28	Dels=0.00	HRun=6	HaplotypeScore=13.2094	MQ=60.00	MQ0=0	QD=13.90	SB=-82.30	geneSymbol:TP73|kgId:uc001akq.2|intron.name:Intron 11|strand:+|type:INTRON	geneSymbol:TP73|wild.codon:TAC|wild.aa:Y|pos.cdna:1458|kgId:uc001akp.2|position.protein:487|strand:+|mut.aa:H|mut.codon:CAC|exon.name:Exon 12|type:EXON_CODING_NON_SYNONYMOUS	geneSymbol:TP73|wild.codon:TAC|wild.aa:Y|pos.cdna:1311|kgId:uc001akr.2|position.protein:438|strand:+|mut.aa:H|mut.codon:CAC|exon.name:Exon 10|type:EXON_CODING_NON_SYNONYMOUS	geneSymbol:TP73|wild.codon:CTA|wild.aa:L|pos.cdna:1162|kgId:uc009vlk.1|position.protein:388|strand:+|mut.aa:P|mut.codon:CCA|exon.name:Exon 9|type:EXON_CODING_NON_SYNONYMOUS	geneSymbol:TP73|wild.codon:TAC|wild.aa:Y|pos.cdna:1311|kgId:uc001aks.2|position.protein:438|strand:+|mut.aa:H|mut.codon:CAC|exon.name:Exon 10|type:EXON_CODING_NON_SYNONYMOUS	geneSymbol:TP73|wild.codon:TAC|wild.aa:Y|pos.cdna:1245|kgId:uc010nzk.1|position.protein:416|strand:+|mut.aa:H|mut.codon:CAC|exon.name:Exon 10|type:EXON_CODING_NON_SYNONYMOUS	geneSymbol:hDNp73A|wild.codon:TAC|wild.aa:Y|pos.cdna:105|kgId:uc010nzl.1|position.protein:36|strand:+|mut.aa:H|mut.codon:CAC|exon.name:Exon 4|type:EXON_CODING_NON_SYNONYMOUS	GT	AD	DP	GQ	PL	0/1	13	15	24	99	389	0	324
chr1	6166701	0	C	T	331.99	AC=1	AF=0.50	AN=2	DP=23	Dels=0.00	HRun=0	HaplotypeScore=5.1140	MQ=60.00	MQ0=0	QD=15.74	SB=-99.95	geneSymbol:CHD5|wild.codon:CGC|wild.aa:R|pos.cdna:2287|kgId:uc001alz.1|position.protein:763|strand:-|mut.aa:H|mut.codon:CAC|exon.name:Exon 19|type:EXON_CODING_NON_SYNONYMOUS	geneSymbol:KIAA0444|kgId:uc001ama.1|strand:-|exon.name:Exon 29|type:UTR5	geneSymbol:CHD5|wild.codon:CGC|wild.aa:R|pos.cdna:5716|kgId:uc001amb.1|position.protein:1906|strand:-|mut.aa:H|mut.codon:CAC|exon.name:Exon 39|type:EXON_CODING_NON_SYNONYMOUS																GT	AD	DP	GQ	PL	0/1	8	15	20	99	362	0	238
chr1	6271979	0	C	A	103.7	AC=1	AF=0.50	AN=2	DP=15	Dels=0.00	HRun=0	HaplotypeScore=1.3633	MQ=58.75	MQ0=0	QD=8.91	SB=-19.72	geneSymbol:RNF207|wild.codon:CCA|wild.aa:P|pos.cdna:1161|kgId:uc001amg.2|position.protein:388|strand:+|mut.aa:T|mut.codon:ACA|exon.name:Exon 13|type:EXON_CODING_NON_SYNONYMOUS	geneSymbol:RNF207|kgId:uc010nzp.1|strand:+|type:UTR3	GT	AD	DP	GQ	PL	0/1	10	5	15	99	134	0	348
chr1	6488418	0	C	T	357.75	AC=1	AF=0.50	AN=2	DP=55	Dels=0.00	HRun=0	HaplotypeScore=7.5935	MQ=60.00	MQ0=0	QD=7.05	SB=-186.46	geneSymbol:ESPN|wild.codon:CAC|wild.aa:H|pos.cdna:426|kgId:uc001amy.2|position.protein:143|strand:+|mut.aa:Y|mut.codon:TAC|exon.name:Exon 2|type:EXON_CODING_NON_SYNONYMOUS	GT	AD	DP	GQ	PL	0/1	38	17	54	99	388	0	1268
chr1	6531589	0	C	T	88.69	AC=1	AF=0.50	AN=2	DP=15	Dels=0.00	HRun=1	HaplotypeScore=0.9384	MQ=60.00	MQ0=0	QD=7.91	SB=-25.76	geneSymbol:PLEKHG5|kgId:uc001anj.1|strand:-|exon.name:Exon 1|type:UTR5	geneSymbol:PLEKHG5|wild.codon:GCG|wild.aa:A|pos.cdna:759|kgId:uc009vma.1|position.protein:254|strand:-|mut.aa:T|mut.codon:ACG|exon.name:Exon 10|type:EXON_CODING_NON_SYNONYMOUS	geneSymbol:PLEKHG5|wild.codon:GCG|wild.aa:A|pos.cdna:1446|kgId:uc010nzr.1|position.protein:483|strand:-|mut.aa:T|mut.codon:ACG|exon.name:Exon 12|type:EXON_CODING_NON_SYNONYMOUS	geneSymbol:PLEKHG5|wild.codon:GCG|wild.aa:A|pos.cdna:1239|kgId:uc001ank.1|position.protein:414|strand:-|mut.aa:T|mut.codon:ACG|exon.name:Exon 12|type:EXON_CODING_NON_SYNONYMOUS	geneSymbol:PLEKHG5|wild.codon:GCG|wild.aa:A|pos.cdna:1239|kgId:uc009vmb.1|position.protein:414|strand:-|mut.aa:T|mut.codon:ACG|exon.name:Exon 12|type:EXON_CODING_NON_SYNONYMOUS	geneSymbol:PLEKHG5|wild.codon:GCG|wild.aa:A|pos.cdna:1239|kgId:uc001anl.1|position.protein:414|strand:-|mut.aa:T|mut.codon:ACG|exon.name:Exon 12|type:EXON_CODING_NON_SYNONYMOUS	geneSymbol:PLEKHG5|wild.codon:GCG|wild.aa:A|pos.cdna:1239|kgId:uc001anm.1|position.protein:414|strand:-|mut.aa:T|mut.codon:ACG|exon.name:Exon 12|type:EXON_CODING_NON_SYNONYMOUS	geneSymbol:PLEKHG5|wild.codon:GCG|wild.aa:A|pos.cdna:1350|kgId:uc001ann.1|position.protein:451|strand:-|mut.aa:T|mut.codon:ACG|exon.name:Exon 12|type:EXON_CODING_NON_SYNONYMOUS	geneSymbol:PLEKHG5|wild.codon:GCG|wild.aa:A|pos.cdna:1407|kgId:uc001ano.1|position.protein:470|strand:-|mut.aa:T|mut.codon:ACG|exon.name:Exon 13|type:EXON_CODING_NON_SYNONYMOUS	geneSymbol:PLEKHG5|wild.codon:GCG|wild.aa:A|pos.cdna:1470|kgId:uc001anq.1|position.protein:491|strand:-|mut.aa:T|mut.codon:ACG|exon.name:Exon 13|type:EXON_CODING_NON_SYNONYMOUS	geneSymbol:PLEKHG5|wild.codon:GCG|wild.aa:A|pos.cdna:1470|kgId:uc001anp.1|position.protein:491|strand:-|mut.aa:T|mut.codon:ACG|exon.name:Exon 13|type:EXON_CODING_NON_SYNONYMOUS	GT	AD	DP	GQ	PL	0/1	10	5	15	99	119	0	302
chr1	6705949	0	T	C	3021.43	AC=1	AF=0.50	AN=2	DP=208	Dels=0.00	HRun=0	HaplotypeScore=23.5538	MQ=58.81	MQ0=0	QD=14.67	SB=-1056.92	geneSymbol:DNAJC11|wild.codon:AAC|wild.aa:N|pos.cdna:679|kgId:uc010nzt.1|position.protein:227|strand:-|mut.aa:S|mut.codon:AGC|exon.name:Exon 7|type:EXON_CODING_NON_SYNONYMOUS	geneSymbol:DNAJC11|wild.codon:AAC|wild.aa:N|pos.cdna:793|kgId:uc001aof.2|position.protein:265|strand:-|mut.aa:S|mut.codon:AGC|exon.name:Exon 8|type:EXON_CODING_NON_SYNONYMOUS	geneSymbol:DNAJC11|wild.codon:AAC|wild.aa:N|pos.cdna:793|kgId:uc001aog.2|position.protein:265|strand:-|mut.aa:S|mut.codon:AGC|exon.name:Exon 8|type:EXON_CODING_NON_SYNONYMOUS	geneSymbol:DKFZp727C181|wild.codon:AAC|wild.aa:N|pos.cdna:523|kgId:uc010nzu.1|position.protein:175|strand:-|mut.aa:S|mut.codon:AGC|exon.name:Exon 7|type:EXON_CODING_NON_SYNONYMOUS	GT	AD	DP	GQ	PL	0/1	105	101	202	99	3051	0	3106
chr1	8418294	0	G	T	4330.88	AC=1	AF=0.50	AN=2	DP=247	Dels=0.00	HRun=0	HaplotypeScore=44.9949	MQ=59.31	MQ0=0	QD=14.63	SB=-1381.45	geneSymbol:RERE|wild.codon:TCC|wild.aa:S|pos.cdna:2638|kgId:uc001apd.2|position.protein:880|strand:-|mut.aa:Y|mut.codon:TAC|exon.name:Exon 10|type:EXON_CODING_NON_SYNONYMOUS	geneSymbol:RERE|wild.codon:TCC|wild.aa:S|pos.cdna:4300|kgId:uc001ape.2|position.protein:1434|strand:-|mut.aa:Y|mut.codon:TAC|exon.name:Exon 21|type:EXON_CODING_NON_SYNONYMOUS	geneSymbol:RERE|wild.codon:TCC|wild.aa:S|pos.cdna:4300|kgId:uc001apf.2|position.protein:1434|strand:-|mut.aa:Y|mut.codon:TAC|exon.name:Exon 20|type:EXON_CODING_NON_SYNONYMOUS	GT	AD	DP	GQ	PL	0/1	106	140	231	99	3614	0	3189
chr1	9784925	0	C	A	1216.45	AC=1	AF=0.50	AN=2	DP=116	Dels=0.00	HRun=1	HaplotypeScore=18.3115	MQ=59.59	MQ0=0	QD=10.75	SB=-589.91	geneSymbol:PIK3CD|wild.codon:CAC|wild.aa:H|pos.cdna:2927|kgId:uc001aqb.3|position.protein:976|strand:+|mut.aa:Q|mut.codon:CAA|exon.name:Exon 23|type:EXON_CODING_NON_SYNONYMOUS	geneSymbol:PIK3CD|wild.codon:CAC|wild.aa:H|pos.cdna:2924|kgId:uc010oaf.1|position.protein:975|strand:+|mut.aa:Q|mut.codon:CAA|exon.name:Exon 22|type:EXON_CODING_NON_SYNONYMOUS	geneSymbol:PIK3CD|wild.codon:CAC|wild.aa:H|pos.cdna:2999|kgId:uc001aqe.3|position.protein:1000|strand:+|mut.aa:Q|mut.codon:CAA|exon.name:Exon 22|type:EXON_CODING_NON_SYNONYMOUS	GT	AD	DP	GQ	PL	0/1	69	47	112	99	1246	0	2187
chr1	10364312	0	A	C	658.82	AC=1	AF=0.50	AN=2	DP=94	Dels=0.00	HRun=0	HaplotypeScore=10.8243	MQ=58.75	MQ0=0	QD=7.33	SB=-61.84	geneSymbol:KIF1B|wild.codon:CAA|wild.aa:Q|pos.cdna:3068|kgId:uc001aqv.3|position.protein:1023|strand:+|mut.aa:H|mut.codon:CAC|exon.name:Exon 21|type:EXON_CODING_NON_SYNONYMOUS	geneSymbol:KIF1B|kgId:uc001aqw.3|intron.name:Intron 20|strand:+|type:INTRON	geneSymbol:KIF1B|kgId:uc001aqx.3|intron.name:Intron 22|strand:+|type:INTRON	geneSymbol:KIF1B|kgId:uc001aqy.2|intron.name:Intron 21|strand:+|type:INTRON	geneSymbol:KIF1B|kgId:uc001aqz.2|intron.name:Intron 21|strand:+|type:INTRON	geneSymbol:KIF1B|kgId:uc001ara.2|intron.name:Intron 20|strand:+|type:INTRON	geneSymbol:KIF1B|kgId:uc001arb.2|intron.name:Intron 20|strand:+|type:INTRON	GT	AD	DP	GQ	PL	0/1	65	29	91	99	689	0	2187
chr1	10703248	0	C	A	1035.89	AC=1	AF=0.50	AN=2	DP=79	Dels=0.00	HRun=0	HaplotypeScore=8.7269	MQ=59.23	MQ0=0	QD=13.49	SB=-271.42	geneSymbol:CASZ1|wild.codon:GGG|wild.aa:G|pos.cdna:3988|kgId:uc001aro.2|position.protein:1330|strand:-|mut.aa:V|mut.codon:GTG|exon.name:Exon 19|type:EXON_CODING_NON_SYNONYMOUS	GT	AD	DP	GQ	PL	0/1	41	36	77	99	1066	0	1365
chr1	11148246	0	A	C	1761.82	AC=1	AF=0.50	AN=2	DP=100	Dels=0.00	HRun=0	HaplotypeScore=9.1202	MQ=60.00	MQ0=0	QD=17.92	SB=-525.06	geneSymbol:EXOSC10|wild.codon:CAT|wild.aa:H|pos.cdna:767|kgId:uc001asa.2|position.protein:256|strand:-|mut.aa:Q|mut.codon:CAG|exon.name:Exon 7|type:EXON_CODING_NON_SYNONYMOUS	geneSymbol:EXOSC10|wild.codon:CAT|wild.aa:H|pos.cdna:767|kgId:uc001asb.2|position.protein:256|strand:-|mut.aa:Q|mut.codon:CAG|exon.name:Exon 7|type:EXON_CODING_NON_SYNONYMOUS	geneSymbol:EXOSC10|wild.codon:CAT|wild.aa:H|pos.cdna:767|kgId:uc009vmy.1|position.protein:256|strand:-|mut.aa:Q|mut.codon:CAG|exon.name:Exon 7|type:EXON_CODING_NON_SYNONYMOUS	GT	AD	DP	GQ	PL	0/1	44	54	98	99	1792	0	1329
chr1	12438522	0	C	T	2084.92	AC=1	AF=0.50	AN=2	DP=136	Dels=0.00	HRun=0	HaplotypeScore=10.3358	MQ=58.89	MQ0=0	QD=15.55	SB=-1052.26	geneSymbol:VPS13D|wild.codon:ACA|wild.aa:T|pos.cdna:10957|kgId:uc001atv.2|position.protein:3653|strand:+|mut.aa:I|mut.codon:ATA|exon.name:Exon 56|type:EXON_CODING_NON_SYNONYMOUS	geneSymbol:VPS13D|wild.codon:ACA|wild.aa:T|pos.cdna:10882|kgId:uc001atw.2|position.protein:3628|strand:+|mut.aa:I|mut.codon:ATA|exon.name:Exon 55|type:EXON_CODING_NON_SYNONYMOUS	geneSymbol:VPS13D|wild.codon:ACA|wild.aa:T|pos.cdna:8518|kgId:uc001atx.2|position.protein:2840|strand:+|mut.aa:I|mut.codon:ATA|exon.name:Exon 38|type:EXON_CODING_NON_SYNONYMOUS	geneSymbol:KIAA0453|kgId:uc009vnl.2|strand:+|type:UTR3	GT	AD	DP	GQ	PL	0/1	63	73	135	99	2115	0	2019
chr1	12439645	0	G	A	1021.2	AC=1	AF=0.50	AN=2	DP=77	Dels=0.00	HRun=0	HaplotypeScore=8.9763	MQ=60.00	MQ0=0	QD=13.65	SB=-332.25	geneSymbol:VPS13D|wild.codon:GTC|wild.aa:V|pos.cdna:11184|kgId:uc001atv.2|position.protein:3729|strand:+|mut.aa:I|mut.codon:ATC|exon.name:Exon 57|type:EXON_CODING_NON_SYNONYMOUS	geneSymbol:VPS13D|wild.codon:GTC|wild.aa:V|pos.cdna:11109|kgId:uc001atw.2|position.protein:3704|strand:+|mut.aa:I|mut.codon:ATC|exon.name:Exon 56|type:EXON_CODING_NON_SYNONYMOUS	geneSymbol:VPS13D|wild.codon:GTC|wild.aa:V|pos.cdna:8745|kgId:uc001atx.2|position.protein:2916|strand:+|mut.aa:I|mut.codon:ATC|exon.name:Exon 39|type:EXON_CODING_NON_SYNONYMOUS	geneSymbol:KIAA0453|kgId:uc009vnl.2|strand:+|type:UTR3	GT	AD	DP	GQ	PL	0/1	40	36	75	99	1051	0	1219
chr1	12476880	0	G	T	1305.19	AC=1	AF=0.50	AN=2	DP=96	Dels=0.00	HRun=0	HaplotypeScore=14.4661	MQ=58.65	MQ0=0	QD=13.91	SB=-130.70	geneSymbol:VPS13D|wild.codon:AAG|wild.aa:K|splicing:SPLICING_DONOR|pos.cdna:12332|kgId:uc001atv.2|position.protein:4111|strand:+|mut.aa:N|mut.codon:AAT|exon.name:Exon 65|type:EXON_CODING_NON_SYNONYMOUS	geneSymbol:VPS13D|wild.codon:AAG|wild.aa:K|splicing:SPLICING_DONOR|pos.cdna:12257|kgId:uc001atw.2|position.protein:4086|strand:+|mut.aa:N|mut.codon:AAT|exon.name:Exon 64|type:EXON_CODING_NON_SYNONYMOUS	geneSymbol:VPS13D|wild.codon:AAG|wild.aa:K|splicing:SPLICING_DONOR|pos.cdna:9893|kgId:uc001atx.2|position.protein:3298|strand:+|mut.aa:N|mut.codon:AAT|exon.name:Exon 47|type:EXON_CODING_NON_SYNONYMOUS	geneSymbol:KIAA0453|kgId:uc009vnl.2|strand:+|type:UTR3	geneSymbol:KIAA0453|wild.codon:AAG|wild.aa:K|splicing:SPLICING_DONOR|pos.cdna:326|kgId:uc010obd.1|position.protein:109|strand:+|mut.aa:N|mut.codon:AAT|exon.name:Exon 3|type:EXON_CODING_NON_SYNONYMOUS	GT	AD	DP	GQ	PL	0/1	52	43	93	99	1335	0	1658
chr1	12907284	0	T	C	453	AC=1	AF=0.50	AN=2	DP=124	Dels=0.00	HRun=0	HaplotypeScore=18.3476	MQ=45.97	MQ0=2	QD=3.90	SB=-176.79	geneSymbol:LOC649330|wild.codon:ACC|wild.aa:T|pos.cdna:858|kgId:uc009vno.2|position.protein:287|strand:-|mut.aa:A|mut.codon:GCC|exon.name:Exon 1|type:EXON_CODING_NON_SYNONYMOUS	geneSymbol:HNRNPCL1|wild.codon:ACC|wild.aa:T|pos.cdna:858|kgId:uc010obf.1|position.protein:287|strand:-|mut.aa:A|mut.codon:GCC|exon.name:Exon 2|type:EXON_CODING_NON_SYNONYMOUS	GT	AD	DP	GQ	PL	0/1	76	46	96	99	483	0	2331
chr1	12907285	0	G	C	405.46	AC=1	AF=0.50	AN=2	DP=126	Dels=0.00	HRun=1	HaplotypeScore=17.8256	MQ=46.22	MQ0=2	QD=3.46	SB=-193.85	geneSymbol:LOC649330|wild.codon:AGC|wild.aa:S|pos.cdna:857|kgId:uc009vno.2|position.protein:286|strand:-|mut.aa:R|mut.codon:AGG|exon.name:Exon 1|type:EXON_CODING_NON_SYNONYMOUS	geneSymbol:HNRNPCL1|wild.codon:AGC|wild.aa:S|pos.cdna:857|kgId:uc010obf.1|position.protein:286|strand:-|mut.aa:R|mut.codon:AGG|exon.name:Exon 2|type:EXON_CODING_NON_SYNONYMOUS	GT	AD	DP	GQ	PL	0/1	80	44	96	99	435	0	2570
chr1	14108662	0	C	T	469.59	AC=1	AF=0.50	AN=2	DP=55	Dels=0.00	HRun=0	HaplotypeScore=6.4958	MQ=58.55	MQ0=0	QD=9.08	SB=-244.93	geneSymbol:PRDM2|kgId:uc001avg.2|intron.name:Intron 6|strand:+|type:INTRON	geneSymbol:PRDM2|wild.codon:CCT|wild.aa:P|pos.cdna:4371|kgId:uc001avh.2|position.protein:1458|strand:+|mut.aa:S|mut.codon:TCT|exon.name:Exon 8|type:EXON_CODING_NON_SYNONYMOUS	geneSymbol:PRDM2|wild.codon:CCT|wild.aa:P|pos.cdna:4371|kgId:uc001avi.2|position.protein:1458|strand:+|mut.aa:S|mut.codon:TCT|exon.name:Exon 8|type:EXON_CODING_NON_SYNONYMOUS	geneSymbol:PRDM2|kgId:uc001avj.2|intron.name:Intron 5|strand:+|type:INTRON	geneSymbol:PRDM2|wild.codon:CCT|wild.aa:P|pos.cdna:3768|kgId:uc001avk.2|position.protein:1257|strand:+|mut.aa:S|mut.codon:TCT|exon.name:Exon 4|type:EXON_CODING_NON_SYNONYMOUS	geneSymbol:PRDM2|kgId:uc009voe.2|intron.name:Intron 2|strand:+|type:INTRON	geneSymbol:PRDM2|kgId:uc009vof.2|intron.name:Intron 3|strand:+|type:INTRON	GT	AD	DP	GQ	PL	0/1	36	19	52	99	500	0	1229
chr1	15789931	0	A	T	884.7	AC=1	AF=0.50	AN=2	DP=126	Dels=0.00	HRun=0	HaplotypeScore=25.0154	MQ=37.39	MQ0=27	QD=7.26	SB=-303.21	geneSymbol:CELA2A|wild.codon:AAG|wild.aa:K|pos.cdna:406|kgId:uc001awk.2|position.protein:136|strand:+|mut.aa:M|mut.codon:ATG|exon.name:Exon 5|type:EXON_CODING_NON_SYNONYMOUS	GT	AD	DP	GQ	PL	0/1	77	48	91	99	915	0	1685
chr1	15833543	0	C	T	235.35	AC=1	AF=0.50	AN=2	DP=37	Dels=0.00	HRun=0	HaplotypeScore=5.6044	MQ=60.00	MQ0=0	QD=7.17	SB=-115.66	geneSymbol:CASP9|wild.codon:GGC|wild.aa:G|pos.cdna:480|kgId:uc001awm.1|position.protein:161|strand:-|mut.aa:S|mut.codon:AGC|exon.name:Exon 4|type:EXON_CODING_NON_SYNONYMOUS	geneSymbol:CASP9|wild.codon:GGC|wild.aa:G|pos.cdna:480|kgId:uc001awn.2|position.protein:161|strand:-|mut.aa:S|mut.codon:AGC|exon.name:Exon 4|type:EXON_CODING_NON_SYNONYMOUS	geneSymbol:CASP9|kgId:uc001awo.2|intron.name:Intron 3|strand:-|type:INTRON	geneSymbol:CASP9|wild.codon:GGC|wild.aa:G|pos.cdna:12|kgId:uc001awp.2|position.protein:5|strand:-|mut.aa:S|mut.codon:AGC|exon.name:Exon 4|type:EXON_CODING_NON_SYNONYMOUS	geneSymbol:CASP9|wild.codon:GGC|wild.aa:G|pos.cdna:12|kgId:uc009voi.2|position.protein:5|strand:-|mut.aa:S|mut.codon:AGC|exon.name:Exon 4|type:EXON_CODING_NON_SYNONYMOUS	geneSymbol:CASP9|wild.codon:GGC|wild.aa:G|pos.cdna:231|kgId:uc010obm.1|position.protein:78|strand:-|mut.aa:S|mut.codon:AGC|exon.name:Exon 4|type:EXON_CODING_NON_SYNONYMOUS	geneSymbol:CASP9|wild.codon:GGC|wild.aa:G|pos.cdna:231|kgId:uc001awq.2|position.protein:78|strand:-|mut.aa:S|mut.codon:AGC|exon.name:Exon 4|type:EXON_CODING_NON_SYNONYMOUS	GT	AD	DP	GQ	PL	0/1	25	12	35	99	265	0	890
chr1	15871062	0	G	T	1184.93	AC=1	AF=0.50	AN=2	DP=57	Dels=0.00	HRun=0	HaplotypeScore=4.0706	MQ=59.67	MQ0=0	QD=21.31	SB=-289.79	geneSymbol:DNAJC16|wild.codon:GGG|wild.aa:G|pos.cdna:742|kgId:uc001awr.1|position.protein:248|strand:+|mut.aa:V|mut.codon:GTG|exon.name:Exon 5|type:EXON_CODING_NON_SYNONYMOUS	geneSymbol:DNAJC16|wild.codon:GGG|wild.aa:G|pos.cdna:742|kgId:uc001aws.2|position.protein:248|strand:+|mut.aa:V|mut.codon:GTG|exon.name:Exon 5|type:EXON_CODING_NON_SYNONYMOUS	geneSymbol:DNAJC16|kgId:uc001awt.2|strand:+|exon.name:Exon 4|type:UTR5	GT	AD	DP	GQ	PL	0/1	19	38	54	99	1215	0	517
chr1	16057103	0	C	T	630.4	AC=1	AF=0.50	AN=2	DP=51	Dels=0.00	HRun=0	HaplotypeScore=7.2466	MQ=60.00	MQ0=0	QD=12.95	SB=-175.17	geneSymbol:PLEKHM2|wild.codon:CCC|wild.aa:P|pos.cdna:2284|kgId:uc010obo.1|position.protein:762|strand:+|mut.aa:L|mut.codon:CTC|exon.name:Exon 15|type:EXON_CODING_NON_SYNONYMOUS	GT	AD	DP	GQ	PL	0/1	28	23	50	99	660	0	914
chr1	16332724	0	G	T	235.71	AC=1	AF=0.50	AN=2	DP=23	Dels=0.00	HRun=0	HaplotypeScore=3.3375	MQ=60.00	MQ0=0	QD=11.55	SB=-112.98	geneSymbol:C1orf64|wild.codon:GAG|wild.aa:E|pos.cdna:392|kgId:uc001axn.2|position.protein:131|strand:+|mut.aa:D|mut.codon:GAT|exon.name:Exon 2|type:EXON_CODING_NON_SYNONYMOUS	GT	AD	DP	GQ	PL	0/1	14	9	22	99	266	0	448
chr1	18808833	0	C	T	350.31	AC=2	AF=1.00	AN=2	DP=12	Dels=0.00	HRun=0	HaplotypeScore=1.4559	MQ=60.00	MQ0=0	QD=31.92	SB=-142.45	geneSymbol:KLHDC7A|wild.codon:GCG|wild.aa:A|pos.cdna:1357|kgId:uc001bax.2|position.protein:453|strand:+|mut.aa:V|mut.codon:GTG|exon.name:Exon 1|type:EXON_CODING_NON_SYNONYMOUS	geneSymbol:KLHDC7A|wild.codon:GCG|wild.aa:A|pos.cdna:703|kgId:uc009vpg.2|position.protein:235|strand:+|mut.aa:V|mut.codon:GTG|exon.name:Exon 1|type:EXON_CODING_NON_SYNONYMOUS	GT	AD	DP	GQ	PL	1/1	1	11	12	11.37	383	11	0
chr1	19181410	0	G	T	547.93	AC=1	AF=0.50	AN=2	DP=47	Dels=0.00	HRun=0	HaplotypeScore=7.6785	MQ=60.00	MQ0=0	QD=12.30	SB=-97.96	geneSymbol:TAS1R2|wild.codon:CCC|wild.aa:P|pos.cdna:553|kgId:uc001bba.1|position.protein:185|strand:-|mut.aa:H|mut.codon:CAC|exon.name:Exon 3|type:EXON_CODING_NON_SYNONYMOUS																		GT	AD	DP	GQ	PL	0/1	25	21	44	99	578	0	770
chr1	19480339	0	C	A	599.06	AC=1	AF=0.50	AN=2	DP=33	Dels=0.00	HRun=0	HaplotypeScore=3.1289	MQ=60.00	MQ0=0	QD=19.06	SB=-162.76	geneSymbol:UBR4|wild.codon:GGG|wild.aa:G|pos.cdna:6552|kgId:uc001bbi.2|position.protein:2185|strand:-|mut.aa:W|mut.codon:TGG|exon.name:Exon 45|type:EXON_CODING_NON_SYNONYMOUS	geneSymbol:KIAA1307|wild.codon:GGG|wild.aa:G|pos.cdna:363|kgId:uc001bbl.1|position.protein:122|strand:-|mut.aa:W|mut.codon:TGG|exon.name:Exon 5|type:EXON_CODING_NON_SYNONYMOUS	geneSymbol:UBR4|wild.codon:GGG|wild.aa:G|pos.cdna:4188|kgId:uc001bbm.1|position.protein:1397|strand:-|mut.aa:W|mut.codon:TGG|exon.name:Exon 28|type:EXON_CODING_NON_SYNONYMOUS	GT	AD	DP	GQ	PL	0/1	13	20	33	99	629	0	396
chr1	19493528	0	G	A	1755.01	AC=2	AF=1.00	AN=2	DP=54	Dels=0.00	HRun=0	HaplotypeScore=6.5274	MQ=59.22	MQ0=0	QD=33.11	SB=-287.15	geneSymbol:UBR4|wild.codon:GCA|wild.aa:A|pos.cdna:4096|kgId:uc001bbi.2|position.protein:1366|strand:-|mut.aa:V|mut.codon:GTA|exon.name:Exon 29|type:EXON_CODING_NON_SYNONYMOUS	geneSymbol:UBR4|wild.codon:GCA|wild.aa:A|pos.cdna:1729|kgId:uc001bbm.1|position.protein:577|strand:-|mut.aa:V|mut.codon:GTA|exon.name:Exon 12|type:EXON_CODING_NON_SYNONYMOUS	GT	AD	DP	GQ	PL	1/1	0	53	51	99	1788	153	0
chr1	19634962	0	C	T	889.06	AC=1	AF=0.50	AN=2	DP=51	Dels=0.00	HRun=0	HaplotypeScore=9.4400	MQ=58.72	MQ0=0	QD=18.02	SB=-257.03	geneSymbol:AKR7A2|wild.codon:CGG|wild.aa:R|pos.cdna:472|kgId:uc001bbw.2|position.protein:158|strand:-|mut.aa:Q|mut.codon:CAG|exon.name:Exon 2|type:EXON_CODING_NON_SYNONYMOUS	geneSymbol:AKR7A2|wild.codon:CGG|wild.aa:R|pos.cdna:472|kgId:uc001bbx.2|position.protein:158|strand:-|mut.aa:Q|mut.codon:CAG|exon.name:Exon 2|type:EXON_CODING_NON_SYNONYMOUS	geneSymbol:AKR7A2|wild.codon:CGG|wild.aa:R|pos.cdna:472|kgId:uc009vpi.1|position.protein:158|strand:-|mut.aa:Q|mut.codon:CAG|exon.name:Exon 2|type:EXON_CODING_NON_SYNONYMOUS	GT	AD	DP	GQ	PL	0/1	21	30	49	99	919	0	634
chr1	20216993	0	T	A	1644.18	AC=1	AF=0.50	AN=2	DP=108	Dels=0.00	HRun=0	HaplotypeScore=7.5694	MQ=60.00	MQ0=0	QD=15.50	SB=-585.23	geneSymbol:OTUD3|wild.codon:TTT|wild.aa:F|pos.cdna:336|kgId:uc001bcs.3|position.protein:113|strand:+|mut.aa:I|mut.codon:ATT|exon.name:Exon 2|type:EXON_CODING_NON_SYNONYMOUS	GT	AD	DP	GQ	PL	0/1	51	56	106	99	1674	0	1628
chr1	20445982	0	C	T	2577	AC=2	AF=1.00	AN=2	DP=75	Dels=0.00	HRun=0	HaplotypeScore=5.7544	MQ=58.19	MQ0=0	QD=34.80	SB=-1127.79	geneSymbol:PLA2G2D|wild.codon:GCA|wild.aa:A|pos.cdna:9|kgId:uc001bcz.2|position.protein:4|strand:-|mut.aa:T|mut.codon:ACA|exon.name:Exon 1|type:EXON_CODING_NON_SYNONYMOUS	geneSymbol:PLA2|kgId:uc009vpo.2|strand:-|exon.name:Exon 1|type:UTR5	GT	AD	DP	GQ	PL	1/1	0	75	73	99	2610	220	0
chr1	20659349	0	T	C	3065.78	AC=2	AF=1.00	AN=2	DP=84	Dels=0.00	HRun=1	HaplotypeScore=11.9473	MQ=59.73	MQ0=0	QD=36.89	SB=-1134.34	geneSymbol:VWA5B1|wild.codon:TCA|wild.aa:S|pos.cdna:783|kgId:uc001bdd.2|position.protein:262|strand:+|mut.aa:P|mut.codon:CCA|exon.name:Exon 12|type:EXON_CODING_NON_SYNONYMOUS	geneSymbol:VWA5B1|wild.codon:TCA|wild.aa:S|pos.cdna:1662|kgId:uc009vps.2|position.protein:555|strand:+|mut.aa:P|mut.codon:CCA|exon.name:Exon 12|type:EXON_CODING_NON_SYNONYMOUS	geneSymbol:VWA5B1|wild.codon:TCA|wild.aa:S|pos.cdna:1347|kgId:uc010odc.1|position.protein:450|strand:+|mut.aa:P|mut.codon:CCA|exon.name:Exon 12|type:EXON_CODING_NON_SYNONYMOUS	geneSymbol:VWA5B1|kgId:uc001bde.3|strand:+|type:UTR3	geneSymbol:VWA5B1|wild.codon:TCA|wild.aa:S|pos.cdna:90|kgId:uc009vpt.2|position.protein:31|strand:+|mut.aa:P|mut.codon:CCA|exon.name:Exon 1|type:EXON_CODING_NON_SYNONYMOUS	GT	AD	DP	GQ	PL	1/1	0	84	82	99	3099	247	0
chr1	20680288	0	C	A	1728.33	AC=2	AF=1.00	AN=2	DP=47	Dels=0.00	HRun=2	HaplotypeScore=3.5772	MQ=60.00	MQ0=0	QD=37.48	SB=-419.43	geneSymbol:VWA5B1|wild.codon:AAC|wild.aa:N|pos.cdna:3179|kgId:uc009vps.2|position.protein:1060|strand:+|mut.aa:K|mut.codon:AAA|exon.name:Exon 22|type:EXON_CODING_NON_SYNONYMOUS	geneSymbol:VWA5B1|wild.codon:AAC|wild.aa:N|pos.cdna:2864|kgId:uc010odc.1|position.protein:955|strand:+|mut.aa:K|mut.codon:AAA|exon.name:Exon 22|type:EXON_CODING_NON_SYNONYMOUS	geneSymbol:VWA5B1|kgId:uc001bde.3|strand:+|type:UTR3	geneSymbol:VWA5B1|wild.codon:AAC|wild.aa:N|pos.cdna:1532|kgId:uc009vpt.2|position.protein:511|strand:+|mut.aa:K|mut.codon:AAA|exon.name:Exon 10|type:EXON_CODING_NON_SYNONYMOUS	GT	AD	DP	GQ	PL	1/1	0	47	46	99	1761	138	0
chr1	21097523	0	T	A	2618.74	AC=2	AF=1.00	AN=2	DP=75	Dels=0.00	HRun=0	HaplotypeScore=6.8923	MQ=60.00	MQ0=0	QD=35.36	SB=-592.02	geneSymbol:HP1BP3|wild.codon:AAA|wild.aa:K|pos.cdna:97|kgId:uc010odg.1|position.protein:33|strand:-|mut.aa:I|mut.codon:ATA|exon.name:Exon 2|type:EXON_CODING_NON_SYNONYMOUS	geneSymbol:HP1BP3|wild.codon:AAA|wild.aa:K|pos.cdna:439|kgId:uc001bdv.1|position.protein:147|strand:-|mut.aa:I|mut.codon:ATA|exon.name:Exon 6|type:EXON_CODING_NON_SYNONYMOUS	geneSymbol:HP1BP3|wild.codon:AAA|wild.aa:K|pos.cdna:553|kgId:uc001bdw.1|position.protein:185|strand:-|mut.aa:I|mut.codon:ATA|exon.name:Exon 6|type:EXON_CODING_NON_SYNONYMOUS	geneSymbol:HP1BP3|wild.codon:AAA|wild.aa:K|pos.cdna:439|kgId:uc010odh.1|position.protein:147|strand:-|mut.aa:I|mut.codon:ATA|exon.name:Exon 5|type:EXON_CODING_NON_SYNONYMOUS	geneSymbol:HP1BP3|wild.codon:AAA|wild.aa:K|pos.cdna:553|kgId:uc001bdy.1|position.protein:185|strand:-|mut.aa:I|mut.codon:ATA|exon.name:Exon 5|type:EXON_CODING_NON_SYNONYMOUS	geneSymbol:DKFZp434I0612|kgId:uc001bdz.2|strand:-|exon.name:Exon 6|type:UTR5	geneSymbol:HP1BP3|wild.codon:AAA|wild.aa:K|pos.cdna:550|kgId:uc001bea.2|position.protein:184|strand:-|mut.aa:I|mut.codon:ATA|exon.name:Exon 6|type:EXON_CODING_NON_SYNONYMOUS	GT	AD	DP	GQ	PL	1/1	0	74	74	99	2652	223	0
chr1	21902369	0	C	A	1620.49	AC=2	AF=1.00	AN=2	DP=46	Dels=0.00	HRun=1	HaplotypeScore=1.7705	MQ=59.19	MQ0=0	QD=35.95	SB=-778.13	geneSymbol:ALPL|wild.codon:CAC|wild.aa:H|pos.cdna:1140|kgId:uc001bet.2|position.protein:381|strand:+|mut.aa:N|mut.codon:AAC|exon.name:Exon 10|type:EXON_CODING_NON_SYNONYMOUS	geneSymbol:ALPL|wild.codon:CAC|wild.aa:H|pos.cdna:984|kgId:uc010odn.1|position.protein:329|strand:+|mut.aa:N|mut.codon:AAC|exon.name:Exon 10|type:EXON_CODING_NON_SYNONYMOUS	geneSymbol:ALPL|wild.codon:CAC|wild.aa:H|pos.cdna:975|kgId:uc010odo.1|position.protein:326|strand:+|mut.aa:N|mut.codon:AAC|exon.name:Exon 9|type:EXON_CODING_NON_SYNONYMOUS	geneSymbol:ALPL|wild.codon:CAC|wild.aa:H|pos.cdna:909|kgId:uc010odp.1|position.protein:304|strand:+|mut.aa:N|mut.codon:AAC|exon.name:Exon 8|type:EXON_CODING_NON_SYNONYMOUS	geneSymbol:ALPL|wild.codon:CAC|wild.aa:H|pos.cdna:1140|kgId:uc001beu.3|position.protein:381|strand:+|mut.aa:N|mut.codon:AAC|exon.name:Exon 10|type:EXON_CODING_NON_SYNONYMOUS	GT	AD	DP	GQ	PL	1/1	0	46	45	99	1653	135	0
chr1	22175463	0	C	T	659.28	AC=1	AF=0.50	AN=2	DP=68	Dels=0.00	HRun=0	HaplotypeScore=10.7687	MQ=59.11	MQ0=0	QD=10.14	SB=-326.91	geneSymbol:HSPG2|wild.codon:TGC|wild.aa:C|pos.cdna:7507|kgId:uc001bfj.2|position.protein:2503|strand:-|mut.aa:Y|mut.codon:TAC|exon.name:Exon 58|type:EXON_CODING_NON_SYNONYMOUS	geneSymbol:HSPG2|wild.codon:TGC|wild.aa:C|pos.cdna:7510|kgId:uc009vqd.2|position.protein:2504|strand:-|mut.aa:Y|mut.codon:TAC|exon.name:Exon 58|type:EXON_CODING_NON_SYNONYMOUS	GT	AD	DP	GQ	PL	0/1	38	30	59	99	689	0	1051
chr1	22315762	0	C	A	324.47	AC=1	AF=0.50	AN=2	DP=250	Dels=0.00	HRun=2	HaplotypeScore=1311.9029	MQ=15.51	MQ0=155	QD=1.42	SB=-0.01	geneSymbol:CELA3B|wild.codon:GCA|wild.aa:A|pos.cdna:802|kgId:uc001bfk.2|position.protein:268|strand:+|mut.aa:E|mut.codon:GAA|exon.name:Exon 8|type:EXON_CODING_NON_SYNONYMOUS	geneSymbol:ELA3A|kgId:uc009vqf.2|intron.name:Intron 2|strand:+|type:INTRON	GT	AD	DP	GQ	PL	0/1	137	113	22	99	354	0	167
chr1	22333956	0	C	A	1738.72	AC=1	AF=0.50	AN=2	DP=89	Dels=0.00	HRun=1	HaplotypeScore=18.1085	MQ=56.88	MQ0=0	QD=19.87	SB=-859.59	geneSymbol:CELA3A|wild.codon:ACC|wild.aa:T|pos.cdna:589|kgId:uc001bfl.2|position.protein:197|strand:+|mut.aa:N|mut.codon:AAC|exon.name:Exon 6|type:EXON_CODING_NON_SYNONYMOUS																		GT	AD	DP	GQ	PL	0/1	32	57	86	99	1769	0	908
chr1	22848086	0	G	T	4922.12	AC=2	AF=1.00	AN=2	DP=140	Dels=0.00	HRun=0	HaplotypeScore=9.1749	MQ=59.54	MQ0=0	QD=35.15	SB=-2440.40	geneSymbol:ZBTB40|wild.codon:AGC|wild.aa:S|pos.cdna:3145|kgId:uc001bft.2|position.protein:1049|strand:+|mut.aa:I|mut.codon:ATC|exon.name:Exon 16|type:EXON_CODING_NON_SYNONYMOUS	geneSymbol:ZBTB40|wild.codon:AGC|wild.aa:S|pos.cdna:3145|kgId:uc001bfu.2|position.protein:1049|strand:+|mut.aa:I|mut.codon:ATC|exon.name:Exon 15|type:EXON_CODING_NON_SYNONYMOUS	geneSymbol:ZBTB40|wild.codon:AGC|wild.aa:S|pos.cdna:2809|kgId:uc009vqi.1|position.protein:937|strand:+|mut.aa:I|mut.codon:ATC|exon.name:Exon 13|type:EXON_CODING_NON_SYNONYMOUS	GT	AD	DP	GQ	PL	1/1	0	140	135	99	4921	406	0
chr1	24120810	0	C	T	255.76	AC=1	AF=0.50	AN=2	DP=19	Dels=0.00	HRun=0	HaplotypeScore=3.2958	MQ=58.78	MQ0=0	QD=15.04	SB=-61.49	geneSymbol:LYPLA2|wild.codon:CCC|wild.aa:P|pos.cdna:450|kgId:uc001bhr.2|position.protein:151|strand:+|mut.aa:S|mut.codon:TCC|exon.name:Exon 8|type:EXON_CODING_NON_SYNONYMOUS	geneSymbol:LYPLA2|wild.codon:CCC|wild.aa:P|pos.cdna:376|kgId:uc001bhs.1|position.protein:126|strand:+|mut.aa:L|mut.codon:CTC|exon.name:Exon 7|type:EXON_CODING_NON_SYNONYMOUS	geneSymbol:LYPLA2|wild.codon:CCC|wild.aa:P|pos.cdna:465|kgId:uc001bht.2|position.protein:156|strand:+|mut.aa:S|mut.codon:TCC|exon.name:Exon 8|type:EXON_CODING_NON_SYNONYMOUS	geneSymbol:LYPLA2|wild.codon:CCC|wild.aa:P|pos.cdna:396|kgId:uc001bhu.2|position.protein:133|strand:+|mut.aa:S|mut.codon:TCC|exon.name:Exon 7|type:EXON_CODING_NON_SYNONYMOUS	GT	AD	DP	GQ	PL	0/1	8	11	17	99	286	0	274
chr1	24394483	0	C	A	2966.58	AC=1	AF=0.50	AN=2	DP=208	Dels=0.00	HRun=0	HaplotypeScore=19.8171	MQ=59.46	MQ0=0	QD=14.41	SB=-1321.35	geneSymbol:MYOM3|wild.codon:AGA|wild.aa:R|pos.cdna:2302|kgId:uc001bim.3|position.protein:768|strand:-|mut.aa:I|mut.codon:ATA|exon.name:Exon 19|type:EXON_CODING_NON_SYNONYMOUS	geneSymbol:MYOM3|wild.codon:AGA|wild.aa:R|pos.cdna:3331|kgId:uc001bin.3|position.protein:1111|strand:-|mut.aa:I|mut.codon:ATA|exon.name:Exon 27|type:EXON_CODING_NON_SYNONYMOUS	geneSymbol:MYOM3|wild.codon:AGA|wild.aa:R|pos.cdna:3331|kgId:uc001bio.2|position.protein:1111|strand:-|mut.aa:I|mut.codon:ATA|exon.name:Exon 27|type:EXON_CODING_NON_SYNONYMOUS	GT	AD	DP	GQ	PL	0/1	104	104	203	99	2997	0	3412
chr1	24400674	0	C	T	1141.57	AC=1	AF=0.50	AN=2	DP=76	Dels=0.00	HRun=0	HaplotypeScore=22.3315	MQ=56.24	MQ0=0	QD=15.42	SB=-330.29	geneSymbol:MYOM3|wild.codon:GCA|wild.aa:A|pos.cdna:1914|kgId:uc001bim.3|position.protein:639|strand:-|mut.aa:T|mut.codon:ACA|exon.name:Exon 15|type:EXON_CODING_NON_SYNONYMOUS	geneSymbol:MYOM3|wild.codon:GCA|wild.aa:A|pos.cdna:2943|kgId:uc001bin.3|position.protein:982|strand:-|mut.aa:T|mut.codon:ACA|exon.name:Exon 23|type:EXON_CODING_NON_SYNONYMOUS	geneSymbol:MYOM3|wild.codon:GCA|wild.aa:A|pos.cdna:2943|kgId:uc001bio.2|position.protein:982|strand:-|mut.aa:T|mut.codon:ACA|exon.name:Exon 23|type:EXON_CODING_NON_SYNONYMOUS	GT	AD	DP	GQ	PL	0/1	31	43	65	99	1172	0	713
chr1	24663046	0	C	T	982.45	AC=2	AF=1.00	AN=2	DP=28	Dels=0.00	HRun=0	HaplotypeScore=0.0000	MQ=60.00	MQ0=0	QD=36.27	SB=-405.46	geneSymbol:GRHL3|wild.codon:ACA|wild.aa:T|pos.cdna:340|kgId:uc001bix.2|position.protein:114|strand:+|mut.aa:I|mut.codon:ATA|exon.name:Exon 4|type:EXON_CODING_NON_SYNONYMOUS	geneSymbol:GRHL3|wild.codon:ACA|wild.aa:T|pos.cdna:355|kgId:uc001biy.2|position.protein:119|strand:+|mut.aa:I|mut.codon:ATA|exon.name:Exon 4|type:EXON_CODING_NON_SYNONYMOUS	geneSymbol:GRHL3|wild.codon:ACA|wild.aa:T|pos.cdna:61|kgId:uc001biz.2|position.protein:21|strand:+|mut.aa:I|mut.codon:ATA|exon.name:Exon 3|type:EXON_CODING_NON_SYNONYMOUS	GT	AD	DP	GQ	PL	1/1	0	28	28	84.24	1015	84	0
chr1	26508993	0	G	A	485.73	AC=1	AF=0.50	AN=2	DP=50	Dels=0.00	HRun=0	HaplotypeScore=5.7194	MQ=59.54	MQ0=0	QD=10.31	SB=-193.20	geneSymbol:CNKSR1|kgId:uc010oex.1|strand:+|type:UTR3	geneSymbol:CNKSR1|wild.codon:TGC|wild.aa:C|pos.cdna:541|kgId:uc001blm.3|position.protein:181|strand:+|mut.aa:Y|mut.codon:TAC|exon.name:Exon 6|type:EXON_CODING_NON_SYNONYMOUS	geneSymbol:CNKSR1|wild.codon:TGC|wild.aa:C|pos.cdna:541|kgId:uc001bln.3|position.protein:181|strand:+|mut.aa:Y|mut.codon:TAC|exon.name:Exon 6|type:EXON_CODING_NON_SYNONYMOUS	geneSymbol:CNKSR1|kgId:uc009vsd.2|strand:+|exon.name:Exon 6|type:UTR5	geneSymbol:CNKSR1|kgId:uc009vse.2|strand:+|exon.name:Exon 6|type:UTR5	geneSymbol:CNKSR1|kgId:uc001blo.2|strand:+|exon.name:Exon 5|type:UTR5	GT	AD	DP	GQ	PL	0/1	30	20	49	99	516	0	989
chr1	27673968	0	G	A	550.89	AC=1	AF=0.50	AN=2	DP=49	Dels=0.00	HRun=0	HaplotypeScore=5.7250	MQ=59.98	MQ0=0	QD=11.85	SB=-256.96	geneSymbol:SYTL1|wild.codon:TGG|wild.aa:W|pos.cdna:247|kgId:uc001bnv.1|position.protein:83|strand:+|mut.aa:*|mut.codon:TAG|exon.name:Exon 3|type:EXON_STOP_GAINED	geneSymbol:SYTL1|wild.codon:TGG|wild.aa:W|pos.cdna:247|kgId:uc001bnw.1|position.protein:83|strand:+|mut.aa:*|mut.codon:TAG|exon.name:Exon 3|type:EXON_STOP_GAINED	geneSymbol:SYTL1|wild.codon:TGG|wild.aa:W|pos.cdna:247|kgId:uc009vsu.1|position.protein:83|strand:+|mut.aa:*|mut.codon:TAG|exon.name:Exon 3|type:EXON_STOP_GAINED	geneSymbol:FLJ00227|wild.codon:TGG|wild.aa:W|pos.cdna:247|kgId:uc001bnx.2|position.protein:83|strand:+|mut.aa:*|mut.codon:TAG|exon.name:Exon 2|type:EXON_STOP_GAINED	geneSymbol:SYTL1|wild.codon:TGG|wild.aa:W|pos.cdna:247|kgId:uc009vsv.1|position.protein:83|strand:+|mut.aa:*|mut.codon:TAG|exon.name:Exon 2|type:EXON_STOP_GAINED	GT	AD	DP	GQ	PL	0/1	29	20	49	99	581	0	980
chr1	27697141	0	C	T	1944.44	AC=1	AF=0.50	AN=2	DP=140	Dels=0.00	HRun=0	HaplotypeScore=12.9268	MQ=59.47	MQ0=0	QD=14.10	SB=-877.72	geneSymbol:FCN3|wild.codon:GGT|wild.aa:G|pos.cdna:603|kgId:uc001boa.2|position.protein:202|strand:-|mut.aa:S|mut.codon:AGT|exon.name:Exon 7|type:EXON_CODING_NON_SYNONYMOUS	geneSymbol:FCN3|wild.codon:GGT|wild.aa:G|pos.cdna:570|kgId:uc001bob.2|position.protein:191|strand:-|mut.aa:S|mut.codon:AGT|exon.name:Exon 6|type:EXON_CODING_NON_SYNONYMOUS																	GT	AD	DP	GQ	PL	0/1	76	64	133	99	1974	0	2222
chr1	27699676	0	C	T	714.98	AC=1	AF=0.50	AN=2	DP=54	Dels=0.00	HRun=1	HaplotypeScore=15.5915	MQ=58.00	MQ0=0	QD=13.80	SB=-239.02	geneSymbol:FCN3|wild.codon:AGG|wild.aa:R|pos.cdna:343|kgId:uc001boa.2|position.protein:115|strand:-|mut.aa:K|mut.codon:AAG|exon.name:Exon 5|type:EXON_CODING_NON_SYNONYMOUS	geneSymbol:FCN3|wild.codon:AGG|wild.aa:R|pos.cdna:310|kgId:uc001bob.2|position.protein:104|strand:-|mut.aa:K|mut.codon:AAG|exon.name:Exon 4|type:EXON_CODING_NON_SYNONYMOUS	GT	AD	DP	GQ	PL	0/1	28	26	52	99	745	0	873
chr1	27736210	0	C	T	2769.49	AC=1	AF=0.50	AN=2	DP=190	Dels=0.00	HRun=1	HaplotypeScore=20.1680	MQ=59.08	MQ0=0	QD=14.73	SB=-988.06	geneSymbol:WASF2|wild.codon:GAC|wild.aa:D|pos.cdna:1314|kgId:uc001bof.1|position.protein:439|strand:-|mut.aa:N|mut.codon:AAC|exon.name:Exon 8|type:EXON_CODING_NON_SYNONYMOUS	geneSymbol:WAVE2|kgId:uc010ofl.1|intron.name:Intron 8|strand:-|type:INTRON																	GT	AD	DP	GQ	PL	0/1	96	93	183	99	2799	0	2790
chr1	27744825	0	C	G	4214.02	AC=1	AF=0.50	AN=2	DP=223	Dels=0.00	HRun=0	HaplotypeScore=16.8945	MQ=52.95	MQ0=2	QD=15.94	SB=-1267.42	geneSymbol:WASF2|wild.codon:GAA|wild.aa:E|pos.cdna:363|kgId:uc001bof.1|position.protein:122|strand:-|mut.aa:Q|mut.codon:CAA|exon.name:Exon 4|type:EXON_CODING_NON_SYNONYMOUS	geneSymbol:WAVE2|wild.codon:GAA|wild.aa:E|pos.cdna:363|kgId:uc010ofl.1|position.protein:122|strand:-|mut.aa:Q|mut.codon:CAA|exon.name:Exon 4|type:EXON_CODING_NON_SYNONYMOUS	GT	AD	DP	GQ	PL	0/1	111	112	219	99	3554	0	3488
chr1	27875953	0	C	A	358.73	AC=1	AF=0.50	AN=2	DP=24	Dels=0.00	HRun=0	HaplotypeScore=2.1276	MQ=58.05	MQ0=0	QD=16.20	SB=-182.16	geneSymbol:AHDC1|wild.codon:GGA|wild.aa:G|pos.cdna:2673|kgId:uc009vsy.2|position.protein:892|strand:-|mut.aa:*|mut.codon:TGA|exon.name:Exon 6|type:EXON_STOP_GAINED	geneSymbol:AHDC1|wild.codon:GGA|wild.aa:G|pos.cdna:2673|kgId:uc009vsz.1|position.protein:892|strand:-|mut.aa:*|mut.codon:TGA|exon.name:Exon 5|type:EXON_STOP_GAINED	GT	AD	DP	GQ	PL	0/1	11	13	22	99	389	0	292
chr1	28897738	0	A	G	3000.34	AC=1	AF=0.50	AN=2	DP=166	Dels=0.00	HRun=0	HaplotypeScore=16.0877	MQ=59.75	MQ0=0	QD=18.26	SB=-1390.80	geneSymbol:TRNAU1AP|wild.codon:AAC|wild.aa:N|pos.cdna:250|kgId:uc001bqh.2|position.protein:84|strand:+|mut.aa:S|mut.codon:AGC|exon.name:Exon 8|type:EXON_CODING_NON_SYNONYMOUS	geneSymbol:TRNAU1AP|wild.codon:AAC|wild.aa:N|pos.cdna:580|kgId:uc001bqi.2|position.protein:194|strand:+|mut.aa:S|mut.codon:AGC|exon.name:Exon 7|type:EXON_CODING_NON_SYNONYMOUS	geneSymbol:TRNAU1AP|wild.codon:AAC|wild.aa:N|pos.cdna:250|kgId:uc010ofw.1|position.protein:84|strand:+|mut.aa:S|mut.codon:AGC|exon.name:Exon 6|type:EXON_CODING_NON_SYNONYMOUS	GT	AD	DP	GQ	PL	0/1	75	91	165	99	3030	0	2292
chr1	29069735	0	C	T	703.18	AC=1	AF=0.50	AN=2	DP=77	Dels=0.00	HRun=1	HaplotypeScore=11.1859	MQ=40.65	MQ0=6	QD=9.52	SB=-106.99	geneSymbol:YTHDF2|wild.codon:GCT|wild.aa:A|pos.cdna:952|kgId:uc001brc.2|position.protein:318|strand:+|mut.aa:V|mut.codon:GTT|exon.name:Exon 4|type:EXON_CODING_NON_SYNONYMOUS	geneSymbol:YTHDF2|wild.codon:GCT|wild.aa:A|pos.cdna:943|kgId:uc001brd.2|position.protein:315|strand:+|mut.aa:V|mut.codon:GTT|exon.name:Exon 4|type:EXON_CODING_NON_SYNONYMOUS	geneSymbol:YTHDF2|wild.codon:GCT|wild.aa:A|pos.cdna:802|kgId:uc010ofx.1|position.protein:268|strand:+|mut.aa:V|mut.codon:GTT|exon.name:Exon 3|type:EXON_CODING_NON_SYNONYMOUS	geneSymbol:YTHDF2|wild.codon:GCT|wild.aa:A|pos.cdna:802|kgId:uc001bre.2|position.protein:268|strand:+|mut.aa:V|mut.codon:GTT|exon.name:Exon 3|type:EXON_CODING_NON_SYNONYMOUS	GT	AD	DP	GQ	PL	0/1	46	31	66	99	733	0	1124
chr1	29631891	0	C	A	3985.59	AC=1	AF=0.50	AN=2	DP=206	Dels=0.00	HRun=0	HaplotypeScore=27.2472	MQ=59.41	MQ0=0	QD=16.44	SB=-1620.58	geneSymbol:PTPRU|wild.codon:CCG|wild.aa:P|pos.cdna:2800|kgId:uc001bru.2|position.protein:934|strand:+|mut.aa:Q|mut.codon:CAG|exon.name:Exon 19|type:EXON_CODING_NON_SYNONYMOUS	geneSymbol:PTPRU|wild.codon:CCG|wild.aa:P|pos.cdna:2770|kgId:uc001brv.2|position.protein:924|strand:+|mut.aa:Q|mut.codon:CAG|exon.name:Exon 18|type:EXON_CODING_NON_SYNONYMOUS	geneSymbol:PTPRU|wild.codon:CCG|wild.aa:P|pos.cdna:2770|kgId:uc001brw.2|position.protein:924|strand:+|mut.aa:Q|mut.codon:CAG|exon.name:Exon 18|type:EXON_CODING_NON_SYNONYMOUS	geneSymbol:PTPRU|wild.codon:CCG|wild.aa:P|pos.cdna:2770|kgId:uc009vtq.2|position.protein:924|strand:+|mut.aa:Q|mut.codon:CAG|exon.name:Exon 18|type:EXON_CODING_NON_SYNONYMOUS	geneSymbol:PTPRU|wild.codon:CCG|wild.aa:P|pos.cdna:2770|kgId:uc009vtr.2|position.protein:924|strand:+|mut.aa:Q|mut.codon:CAG|exon.name:Exon 18|type:EXON_CODING_NON_SYNONYMOUS	GT	AD	DP	GQ	PL	0/1	98	106	199	99	3386	0	2988
chr1	31349919	0	G	A	904.98	AC=1	AF=0.50	AN=2	DP=67	Dels=0.00	HRun=0	HaplotypeScore=7.4664	MQ=57.97	MQ0=0	QD=13.95	SB=-36.48	geneSymbol:SDC3|wild.codon:ACG|wild.aa:T|pos.cdna:175|kgId:uc001bsd.2|position.protein:59|strand:-|mut.aa:M|mut.codon:ATG|exon.name:Exon 1|type:EXON_CODING_NON_SYNONYMOUS	geneSymbol:SDC3|wild.codon:ACG|wild.aa:T|pos.cdna:349|kgId:uc001bse.2|position.protein:117|strand:-|mut.aa:M|mut.codon:ATG|exon.name:Exon 3|type:EXON_CODING_NON_SYNONYMOUS	GT	AD	DP	GQ	PL	0/1	35	32	66	99	935	0	1015
chr1	31656729	0	T	C	1173.66	AC=1	AF=0.50	AN=2	DP=121	Dels=0.00	HRun=0	HaplotypeScore=15.9653	MQ=59.19	MQ0=0	QD=9.95	SB=-601.19	geneSymbol:NKAIN1|wild.codon:ACT|wild.aa:T|pos.cdna:273|kgId:uc001bsn.2|position.protein:92|strand:-|mut.aa:A|mut.codon:GCT|exon.name:Exon 3|type:EXON_CODING_NON_SYNONYMOUS	geneSymbol:NKAIN1|wild.codon:ACT|wild.aa:T|pos.cdna:192|kgId:uc010ogc.1|position.protein:65|strand:-|mut.aa:A|mut.codon:GCT|exon.name:Exon 2|type:EXON_CODING_NON_SYNONYMOUS	geneSymbol:NKAIN1|wild.codon:ACT|wild.aa:T|pos.cdna:405|kgId:uc010ogd.1|position.protein:136|strand:-|mut.aa:A|mut.codon:GCT|exon.name:Exon 4|type:EXON_CODING_NON_SYNONYMOUS	GT	AD	DP	GQ	PL	0/1	74	46	113	99	1204	0	2174
chr1	32127269	0	C	A	1147.21	AC=1	AF=0.50	AN=2	DP=81	Dels=0.00	HRun=0	HaplotypeScore=13.3713	MQ=58.73	MQ0=0	QD=14.53	SB=-534.49	geneSymbol:COL16A1|kgId:uc001bti.1|strand:-|exon.name:Exon 11|type:UTR5	geneSymbol:COL16A1|wild.codon:GGA|wild.aa:G|pos.cdna:3111|kgId:uc001btj.1|position.protein:1038|strand:-|mut.aa:*|mut.codon:TGA|exon.name:Exon 53|type:EXON_STOP_GAINED	geneSymbol:COL16A1|wild.codon:GGA|wild.aa:G|pos.cdna:3717|kgId:uc001btk.1|position.protein:1240|strand:-|mut.aa:*|mut.codon:TGA|exon.name:Exon 59|type:EXON_STOP_GAINED	GT	AD	DP	GQ	PL	0/1	40	41	78	99	1177	0	1288
chr1	32130822	0	A	G	2296.27	AC=1	AF=0.50	AN=2	DP=157	Dels=0.00	HRun=3	HaplotypeScore=15.7243	MQ=59.50	MQ0=0	QD=14.82	SB=-467.22	geneSymbol:COL16A1|kgId:uc001bti.1|strand:-|exon.name:Exon 8|type:UTR5	geneSymbol:COL16A1|wild.codon:TTC|wild.aa:F|pos.cdna:2899|kgId:uc001btj.1|position.protein:967|strand:-|mut.aa:S|mut.codon:TCC|exon.name:Exon 50|type:EXON_CODING_NON_SYNONYMOUS	geneSymbol:COL16A1|wild.codon:TTC|wild.aa:F|pos.cdna:3505|kgId:uc001btk.1|position.protein:1169|strand:-|mut.aa:S|mut.codon:TCC|exon.name:Exon 56|type:EXON_CODING_NON_SYNONYMOUS	GT	AD	DP	GQ	PL	0/1	80	75	150	99	2326	0	2433
chr1	32690025	0	G	A	933.32	AC=1	AF=0.50	AN=2	DP=85	Dels=0.00	HRun=0	HaplotypeScore=6.3218	MQ=59.73	MQ0=0	QD=11.33	SB=-383.39	geneSymbol:EIF3I|wild.codon:GTC|wild.aa:V|pos.cdna:198|kgId:uc001bur.3|position.protein:67|strand:+|mut.aa:I|mut.codon:ATC|exon.name:Exon 5|type:EXON_CODING_NON_SYNONYMOUS	geneSymbol:EIF3I|wild.codon:GTC|wild.aa:V|pos.cdna:198|kgId:uc009vuc.2|position.protein:67|strand:+|mut.aa:I|mut.codon:ATC|exon.name:Exon 4|type:EXON_CODING_NON_SYNONYMOUS	geneSymbol:EIF3I|wild.codon:GTC|wild.aa:V|pos.cdna:54|kgId:uc001bus.2|position.protein:19|strand:+|mut.aa:I|mut.codon:ATC|exon.name:Exon 3|type:EXON_CODING_NON_SYNONYMOUS	GT	AD	DP	GQ	PL	0/1	50	35	84	99	963	0	1650
chr1	35370056	0	C	T	241.42	AC=1	AF=0.50	AN=2	DP=29	Dels=0.00	HRun=0	HaplotypeScore=3.9367	MQ=56.90	MQ0=0	QD=9.36	SB=-107.96	geneSymbol:DLGAP3|wild.codon:GGC|wild.aa:G|pos.cdna:928|kgId:uc001byc.2|position.protein:310|strand:-|mut.aa:D|mut.codon:GAC|exon.name:Exon 1|type:EXON_CODING_NON_SYNONYMOUS	GT	AD	DP	GQ	PL	0/1	19	10	28	99	271	0	576
chr1	36026895	0	G	T	175.21	AC=1	AF=0.50	AN=2	DP=19	Dels=0.00	HRun=0	HaplotypeScore=2.4304	MQ=60.00	MQ0=0	QD=10.80	SB=-29.76	geneSymbol:NCDN|wild.codon:CAG|wild.aa:Q|splicing:SPLICING_DONOR|pos.cdna:1142|kgId:uc001bza.2|position.protein:381|strand:+|mut.aa:H|mut.codon:CAT|exon.name:Exon 4|type:EXON_CODING_NON_SYNONYMOUS	geneSymbol:NCDN|wild.codon:CAG|wild.aa:Q|splicing:SPLICING_DONOR|pos.cdna:1142|kgId:uc001bzb.2|position.protein:381|strand:+|mut.aa:H|mut.codon:CAT|exon.name:Exon 3|type:EXON_CODING_NON_SYNONYMOUS	geneSymbol:NCDN|wild.codon:CAG|wild.aa:Q|splicing:SPLICING_DONOR|pos.cdna:1091|kgId:uc001bzc.2|position.protein:364|strand:+|mut.aa:H|mut.codon:CAT|exon.name:Exon 3|type:EXON_CODING_NON_SYNONYMOUS	GT	AD	DP	GQ	PL	0/1	12	7	19	99	205	0	421
chr1	36359943	0	G	A	2913.08	AC=1	AF=0.50	AN=2	DP=217	Dels=0.00	HRun=1	HaplotypeScore=23.6985	MQ=59.64	MQ0=0	QD=13.56	SB=-1316.10	geneSymbol:EIF2C1|wild.codon:GGA|wild.aa:G|pos.cdna:586|kgId:uc001bzk.2|position.protein:196|strand:+|mut.aa:E|mut.codon:GAA|exon.name:Exon 7|type:EXON_CODING_NON_SYNONYMOUS	geneSymbol:EIF2C1|wild.codon:GGA|wild.aa:G|pos.cdna:811|kgId:uc001bzl.2|position.protein:271|strand:+|mut.aa:E|mut.codon:GAA|exon.name:Exon 7|type:EXON_CODING_NON_SYNONYMOUS	GT	AD	DP	GQ	PL	0/1	118	99	211	99	2943	0	3826
chr1	36505431	0	C	T	1180.63	AC=1	AF=0.50	AN=2	DP=86	Dels=0.00	HRun=0	HaplotypeScore=6.4509	MQ=59.78	MQ0=0	QD=14.08	SB=-238.99	geneSymbol:EIF2C3|wild.codon:GCC|wild.aa:A|pos.cdna:1882|kgId:uc001bzp.2|position.protein:628|strand:+|mut.aa:V|mut.codon:GTC|exon.name:Exon 15|type:EXON_CODING_NON_SYNONYMOUS	geneSymbol:EIF2C3|wild.codon:GCC|wild.aa:A|pos.cdna:1180|kgId:uc001bzq.2|position.protein:394|strand:+|mut.aa:V|mut.codon:GTC|exon.name:Exon 13|type:EXON_CODING_NON_SYNONYMOUS	GT	AD	DP	GQ	PL	0/1	44	42	83	99	1211	0	1399
chr1	36565687	0	C	A	863.44	AC=1	AF=0.50	AN=2	DP=67	Dels=0.00	HRun=0	HaplotypeScore=3.3305	MQ=58.24	MQ0=0	QD=13.33	SB=-415.47	geneSymbol:COL8A2|wild.codon:GGA|wild.aa:G|pos.cdna:156|kgId:uc001bzv.1|position.protein:53|strand:-|mut.aa:*|mut.codon:TGA|exon.name:Exon 1|type:EXON_STOP_GAINED	geneSymbol:COL8A2|kgId:uc001bzw.1|intron.name:Intron 2|strand:-|type:INTRON	GT	AD	DP	GQ	PL	0/1	35	32	65	99	893	0	1140
chr1	36752844	0	C	T	1356.03	AC=1	AF=0.50	AN=2	DP=84	Dels=0.00	HRun=2	HaplotypeScore=19.1421	MQ=59.56	MQ0=0	QD=16.50	SB=-465.97	geneSymbol:THRAP3|wild.codon:GCT|wild.aa:A|pos.cdna:1012|kgId:uc001cae.3|position.protein:338|strand:+|mut.aa:V|mut.codon:GTT|exon.name:Exon 4|type:EXON_CODING_NON_SYNONYMOUS	geneSymbol:THRAP3|wild.codon:GCT|wild.aa:A|pos.cdna:1012|kgId:uc001caf.3|position.protein:338|strand:+|mut.aa:V|mut.codon:GTT|exon.name:Exon 5|type:EXON_CODING_NON_SYNONYMOUS	geneSymbol:THRAP3|wild.codon:GCT|wild.aa:A|pos.cdna:1012|kgId:uc001cag.1|position.protein:338|strand:+|mut.aa:V|mut.codon:GTT|exon.name:Exon 4|type:EXON_CODING_NON_SYNONYMOUS	GT	AD	DP	GQ	PL	0/1	39	44	83	99	1386	0	1201
chr1	37948925	0	G	A	511.95	AC=1	AF=0.50	AN=2	DP=56	Dels=0.00	HRun=0	HaplotypeScore=10.4090	MQ=58.76	MQ0=0	QD=9.68	SB=-94.96	geneSymbol:ZC3H12A|wild.codon:GCG|wild.aa:A|pos.cdna:1512|kgId:uc001cbb.3|position.protein:505|strand:+|mut.aa:T|mut.codon:ACG|exon.name:Exon 6|type:EXON_CODING_NON_SYNONYMOUS	geneSymbol:ZC3H12A|wild.codon:GCG|wild.aa:A|pos.cdna:897|kgId:uc001cbc.1|position.protein:300|strand:+|mut.aa:T|mut.codon:ACG|exon.name:Exon 3|type:EXON_CODING_NON_SYNONYMOUS																	GT	AD	DP	GQ	PL	0/1	35	21	53	99	542	0	928
chr1	38489248	0	A	G	1500.78	AC=1	AF=0.50	AN=2	DP=81	Dels=0.00	HRun=1	HaplotypeScore=13.6117	MQ=58.13	MQ0=0	QD=18.90	SB=-648.27	geneSymbol:UTP11L|wild.codon:GAA|wild.aa:E|pos.cdna:709|kgId:uc001ccn.3|position.protein:237|strand:+|mut.aa:G|mut.codon:GGA|exon.name:Exon 8|type:EXON_CODING_NON_SYNONYMOUS	geneSymbol:UTP11L|wild.codon:GAA|wild.aa:E|pos.cdna:502|kgId:uc009vvm.2|position.protein:168|strand:+|mut.aa:G|mut.codon:GGA|exon.name:Exon 7|type:EXON_CODING_NON_SYNONYMOUS	geneSymbol:UTP11L|kgId:uc010oil.1|strand:+|type:UTR3	geneSymbol:UTP11L|wild.codon:GAA|wild.aa:E|pos.cdna:502|kgId:uc001cco.3|position.protein:168|strand:+|mut.aa:G|mut.codon:GGA|exon.name:Exon 6|type:EXON_CODING_NON_SYNONYMOUS	GT	AD	DP	GQ	PL	0/1	34	45	79	99	1531	0	1066
chr1	38489295	0	C	T	1291.91	AC=1	AF=0.50	AN=2	DP=67	Dels=0.00	HRun=0	HaplotypeScore=6.2032	MQ=59.44	MQ0=0	QD=19.73	SB=-549.82	geneSymbol:UTP11L|wild.codon:CGT|wild.aa:R|pos.cdna:756|kgId:uc001ccn.3|position.protein:253|strand:+|mut.aa:C|mut.codon:TGT|exon.name:Exon 8|type:EXON_CODING_NON_SYNONYMOUS	geneSymbol:UTP11L|wild.codon:CGT|wild.aa:R|pos.cdna:549|kgId:uc009vvm.2|position.protein:184|strand:+|mut.aa:C|mut.codon:TGT|exon.name:Exon 7|type:EXON_CODING_NON_SYNONYMOUS	geneSymbol:UTP11L|kgId:uc010oil.1|strand:+|type:UTR3	geneSymbol:UTP11L|wild.codon:CGT|wild.aa:R|pos.cdna:549|kgId:uc001cco.3|position.protein:184|strand:+|mut.aa:C|mut.codon:TGT|exon.name:Exon 6|type:EXON_CODING_NON_SYNONYMOUS	GT	AD	DP	GQ	PL	0/1	26	41	66	99	1322	0	688
chr1	39798727	0	C	T	574.33	AC=1	AF=0.50	AN=2	DP=31	Dels=0.00	HRun=0	HaplotypeScore=2.6566	MQ=58.79	MQ0=0	QD=19.49	SB=-206.53	geneSymbol:MACF1|kgId:uc010ois.1|intron.name:Intron 37|strand:+|type:INTRON	geneSymbol:MACF1|kgId:uc001cda.1|intron.name:Intron 35|strand:+|type:INTRON	geneSymbol:KIAA0465|kgId:uc001cdb.1|intron.name:Intron 15|strand:+|type:INTRON	geneSymbol:MACF1|kgId:uc001cdc.1|intron.name:Intron 15|strand:+|type:INTRON	geneSymbol:MACF1|wild.codon:CCA|wild.aa:P|pos.cdna:1786|kgId:uc010oiu.1|position.protein:596|strand:+|mut.aa:L|mut.codon:CTA|exon.name:Exon 1|type:EXON_CODING_NON_SYNONYMOUS	GT	AD	DP	GQ	PL	0/1	12	19	31	99	604	0	348
chr1	40211052	0	G	T	932.63	AC=1	AF=0.50	AN=2	DP=72	Dels=0.00	HRun=0	HaplotypeScore=12.0258	MQ=59.36	MQ0=0	QD=13.37	SB=-323.22	geneSymbol:PPIE|wild.codon:GAG|wild.aa:E|pos.cdna:389|kgId:uc001cds.1|position.protein:130|strand:+|mut.aa:D|mut.codon:GAT|exon.name:Exon 7|type:EXON_CODING_NON_SYNONYMOUS	geneSymbol:PPIE|wild.codon:GAG|wild.aa:E|pos.cdna:191|kgId:uc001cdt.1|position.protein:64|strand:+|mut.aa:D|mut.codon:GAT|exon.name:Exon 7|type:EXON_CODING_NON_SYNONYMOUS	geneSymbol:PPIE|kgId:uc010oiy.1|intron.name:Intron 6|strand:+|type:INTRON	geneSymbol:PPIE|kgId:uc001cdu.1|strand:+|type:UTR3	geneSymbol:PPIE|wild.codon:GAG|wild.aa:E|pos.cdna:389|kgId:uc001cdv.2|position.protein:130|strand:+|mut.aa:D|mut.codon:GAT|exon.name:Exon 7|type:EXON_CODING_NON_SYNONYMOUS	geneSymbol:PPIE|wild.codon:GAG|wild.aa:E|pos.cdna:389|kgId:uc001cdw.2|position.protein:130|strand:+|mut.aa:D|mut.codon:GAT|exon.name:Exon 7|type:EXON_CODING_NON_SYNONYMOUS	geneSymbol:PPIE|wild.codon:GAG|wild.aa:E|pos.cdna:137|kgId:uc001cdx.1|position.protein:46|strand:+|mut.aa:D|mut.codon:GAT|exon.name:Exon 3|type:EXON_CODING_NON_SYNONYMOUS	GT	AD	DP	GQ	PL	0/1	39	33	71	99	963	0	1243
chr1	43108172	0	C	A	1223	AC=1	AF=0.50	AN=2	DP=79	Dels=0.00	HRun=0	HaplotypeScore=11.2465	MQ=59.12	MQ0=0	QD=15.86	SB=-365.01	geneSymbol:CCDC30|wild.codon:GCC|wild.aa:A|pos.cdna:760|kgId:uc001chm.2|position.protein:254|strand:+|mut.aa:D|mut.codon:GAC|exon.name:Exon 19|type:EXON_CODING_NON_SYNONYMOUS	geneSymbol:CCDC30|wild.codon:GCC|wild.aa:A|pos.cdna:1033|kgId:uc001chn.2|position.protein:345|strand:+|mut.aa:D|mut.codon:GAC|exon.name:Exon 11|type:EXON_CODING_NON_SYNONYMOUS	geneSymbol:CCDC30|wild.codon:GCC|wild.aa:A|pos.cdna:1666|kgId:uc009vwk.1|position.protein:556|strand:+|mut.aa:D|mut.codon:GAC|exon.name:Exon 12|type:EXON_CODING_NON_SYNONYMOUS	GT	AD	DP	GQ	PL	0/1	38	40	77	99	1253	0	1221
chr1	43634636	0	G	A	4093.71	AC=1	AF=0.50	AN=2	DP=250	Dels=0.00	HRun=0	HaplotypeScore=26.1212	MQ=59.46	MQ0=0	QD=13.46	SB=-1384.72	geneSymbol:EBNA1BP2|wild.codon:CGA|wild.aa:R|pos.cdna:195|kgId:uc001cim.2|position.protein:66|strand:-|mut.aa:*|mut.codon:TGA|exon.name:Exon 4|type:EXON_STOP_GAINED	geneSymbol:EBNA1BP2|wild.codon:CGA|wild.aa:R|pos.cdna:510|kgId:uc001cin.2|position.protein:171|strand:-|mut.aa:*|mut.codon:TGA|exon.name:Exon 5|type:EXON_STOP_GAINED	geneSymbol:EBNA1BP2|wild.codon:CGA|wild.aa:R|pos.cdna:675|kgId:uc010ojx.1|position.protein:226|strand:-|mut.aa:*|mut.codon:TGA|exon.name:Exon 6|type:EXON_STOP_GAINED	geneSymbol:EBNA1BP2|wild.codon:CGA|wild.aa:R|pos.cdna:675|kgId:uc001cio.2|position.protein:226|strand:-|mut.aa:*|mut.codon:TGA|exon.name:Exon 11|type:EXON_STOP_GAINED	GT	AD	DP	GQ	PL	0/1	131	118	242	99	3364	0	3993
chr1	43772822	0	C	T	695.95	AC=1	AF=0.50	AN=2	DP=62	Dels=0.00	HRun=1	HaplotypeScore=3.2531	MQ=60.00	MQ0=0	QD=11.71	SB=-342.96	geneSymbol:TIE|wild.codon:GCT|wild.aa:A|pos.cdna:649|kgId:uc010okc.1|position.protein:217|strand:+|mut.aa:V|mut.codon:GTT|exon.name:Exon 5|type:EXON_CODING_NON_SYNONYMOUS	geneSymbol:TIE1|wild.codon:GCT|wild.aa:A|pos.cdna:649|kgId:uc010okd.1|position.protein:217|strand:+|mut.aa:V|mut.codon:GTT|exon.name:Exon 5|type:EXON_CODING_NON_SYNONYMOUS	geneSymbol:TIE1|wild.codon:GCT|wild.aa:A|pos.cdna:649|kgId:uc001ciu.2|position.protein:217|strand:+|mut.aa:V|mut.codon:GTT|exon.name:Exon 5|type:EXON_CODING_NON_SYNONYMOUS	geneSymbol:TIE1|wild.codon:GCT|wild.aa:A|pos.cdna:514|kgId:uc010oke.1|position.protein:172|strand:+|mut.aa:V|mut.codon:GTT|exon.name:Exon 5|type:EXON_CODING_NON_SYNONYMOUS	geneSymbol:TIE1|kgId:uc009vwq.2|intron.name:Intron 4|strand:+|type:INTRON	geneSymbol:TIE1|kgId:uc010okf.1|strand:+|exon.name:Exon 4|type:UTR5	geneSymbol:TIE1|kgId:uc010okg.1|strand:+|exon.name:Exon 1|type:UTR5	GT	AD	DP	GQ	PL	0/1	35	27	55	99	726	0	1005
chr1	43805714	0	G	A	1292.7	AC=1	AF=0.50	AN=2	DP=86	Dels=0.00	HRun=0	HaplotypeScore=10.2643	MQ=59.30	MQ0=0	QD=15.38	SB=-276.12	geneSymbol:MPL|wild.codon:CGC|wild.aa:R|pos.cdna:769|kgId:uc001civ.2|position.protein:257|strand:+|mut.aa:H|mut.codon:CAC|exon.name:Exon 5|type:EXON_CODING_NON_SYNONYMOUS	geneSymbol:MPL|wild.codon:CGC|wild.aa:R|pos.cdna:769|kgId:uc001ciw.2|position.protein:257|strand:+|mut.aa:H|mut.codon:CAC|exon.name:Exon 5|type:EXON_CODING_NON_SYNONYMOUS	geneSymbol:MPL|wild.codon:CGC|wild.aa:R|pos.cdna:748|kgId:uc009vwr.2|position.protein:250|strand:+|mut.aa:H|mut.codon:CAC|exon.name:Exon 5|type:EXON_CODING_NON_SYNONYMOUS	GT	AD	DP	GQ	PL	0/1	40	45	82	99	1323	0	1022
chr1	43805768	0	C	T	1843.76	AC=1	AF=0.50	AN=2	DP=121	Dels=0.00	HRun=1	HaplotypeScore=12.1884	MQ=59.38	MQ0=0	QD=15.49	SB=-749.52	geneSymbol:MPL|wild.codon:CCT|wild.aa:P|pos.cdna:823|kgId:uc001civ.2|position.protein:275|strand:+|mut.aa:L|mut.codon:CTT|exon.name:Exon 5|type:EXON_CODING_NON_SYNONYMOUS	geneSymbol:MPL|wild.codon:CCT|wild.aa:P|pos.cdna:823|kgId:uc001ciw.2|position.protein:275|strand:+|mut.aa:L|mut.codon:CTT|exon.name:Exon 5|type:EXON_CODING_NON_SYNONYMOUS	geneSymbol:MPL|wild.codon:CCT|wild.aa:P|pos.cdna:802|kgId:uc009vwr.2|position.protein:268|strand:+|mut.aa:L|mut.codon:CTT|exon.name:Exon 5|type:EXON_CODING_NON_SYNONYMOUS	GT	AD	DP	GQ	PL	0/1	62	59	118	99	1874	0	2012
chr1	44069717	0	A	C	1227.35	AC=1	AF=0.50	AN=2	DP=91	Dels=0.00	HRun=1	HaplotypeScore=10.4477	MQ=59.34	MQ0=0	QD=13.82	SB=-419.60	geneSymbol:PTPRF|wild.codon:CAG|wild.aa:Q|pos.cdna:2893|kgId:uc001cjr.2|position.protein:965|strand:+|mut.aa:P|mut.codon:CCG|exon.name:Exon 16|type:EXON_CODING_NON_SYNONYMOUS	geneSymbol:PTPRF|wild.codon:CAG|wild.aa:Q|pos.cdna:2866|kgId:uc001cjs.2|position.protein:956|strand:+|mut.aa:P|mut.codon:CCG|exon.name:Exon 15|type:EXON_CODING_NON_SYNONYMOUS	geneSymbol:PTPRF|kgId:uc001cju.2|intron.name:Intron 7|strand:+|type:INTRON	geneSymbol:PTPRF|wild.codon:CAG|wild.aa:Q|pos.cdna:1573|kgId:uc009vwt.2|position.protein:525|strand:+|mut.aa:P|mut.codon:CCG|exon.name:Exon 7|type:EXON_CODING_NON_SYNONYMOUS	geneSymbol:PTPRF|wild.codon:CAG|wild.aa:Q|pos.cdna:1273|kgId:uc001cjv.2|position.protein:425|strand:+|mut.aa:P|mut.codon:CCG|exon.name:Exon 6|type:EXON_CODING_NON_SYNONYMOUS	geneSymbol:PTPRF|wild.codon:CAG|wild.aa:Q|pos.cdna:571|kgId:uc001cjw.2|position.protein:191|strand:+|mut.aa:P|mut.codon:CCG|exon.name:Exon 3|type:EXON_CODING_NON_SYNONYMOUS	GT	AD	DP	GQ	PL	0/1	49	42	90	99	1257	0	1545
chr1	44134910	0	G	A	1705.63	AC=1	AF=0.50	AN=2	DP=134	Dels=0.00	HRun=0	HaplotypeScore=13.0982	MQ=59.34	MQ0=0	QD=12.95	SB=-774.85	geneSymbol:KDM4A|wild.codon:GCC|wild.aa:A|pos.cdna:1302|kgId:uc001cjx.2|position.protein:435|strand:+|mut.aa:T|mut.codon:ACC|exon.name:Exon 10|type:EXON_CODING_NON_SYNONYMOUS	geneSymbol:KIAA0677|wild.codon:GCC|wild.aa:A|pos.cdna:1302|kgId:uc010oki.1|position.protein:435|strand:+|mut.aa:T|mut.codon:ACC|exon.name:Exon 10|type:EXON_CODING_NON_SYNONYMOUS	GT	AD	DP	GQ	PL	0/1	68	64	126	99	1736	0	1929
chr1	45276006	0	A	C	1011.79	AC=1	AF=0.50	AN=2	DP=81	Dels=0.00	HRun=3	HaplotypeScore=15.6085	MQ=58.56	MQ0=0	QD=12.86	SB=-478.09	geneSymbol:BTBD19|kgId:uc010old.1|strand:+|type:UTR3	geneSymbol:BTBD19|wild.codon:AGT|wild.aa:S|pos.cdna:207|kgId:uc010ole.1|position.protein:70|strand:+|mut.aa:R|mut.codon:CGT|exon.name:Exon 2|type:EXON_CODING_NON_SYNONYMOUS	GT	AD	DP	GQ	PL	0/1	44	37	79	99	1042	0	1386
chr1	45279383	0	G	A	274.25	AC=1	AF=0.50	AN=2	DP=30	Dels=0.00	HRun=0	HaplotypeScore=4.2602	MQ=59.38	MQ0=0	QD=10.14	SB=-127.02	geneSymbol:BTBD19|wild.codon:CGC|wild.aa:R|pos.cdna:814|kgId:uc010ole.1|position.protein:272|strand:+|mut.aa:H|mut.codon:CAC|exon.name:Exon 8|type:EXON_CODING_NON_SYNONYMOUS	GT	AD	DP	GQ	PL	0/1	16	13	23	99	304	0	329
chr1	45500112	0	G	A	891.22	AC=1	AF=0.50	AN=2	DP=60	Dels=0.00	HRun=0	HaplotypeScore=7.5625	MQ=59.62	MQ0=0	QD=15.35	SB=-27.75	geneSymbol:ZSWIM5|wild.codon:GCA|wild.aa:A|pos.cdna:2320|kgId:uc001cnd.2|position.protein:774|strand:-|mut.aa:V|mut.codon:GTA|exon.name:Exon 11|type:EXON_CODING_NON_SYNONYMOUS	GT	AD	DP	GQ	PL	0/1	28	31	59	99	921	0	911
chr1	46655656	0	G	T	964.03	AC=1	AF=0.50	AN=2	DP=53	Dels=0.00	HRun=0	HaplotypeScore=6.5353	MQ=59.21	MQ0=0	QD=18.76	SB=-281.78	geneSymbol:POMGNT1|wild.codon:GCT|wild.aa:A|pos.cdna:1588|kgId:uc010olx.1|position.protein:530|strand:-|mut.aa:D|mut.codon:GAT|exon.name:Exon 19|type:EXON_CODING_NON_SYNONYMOUS	geneSymbol:POMGNT1|kgId:uc010oly.1|strand:-|exon.name:Exon 19|type:UTR5	geneSymbol:POMGNT1|wild.codon:GCT|wild.aa:A|pos.cdna:1225|kgId:uc010olz.1|position.protein:409|strand:-|mut.aa:D|mut.codon:GAT|exon.name:Exon 19|type:EXON_CODING_NON_SYNONYMOUS	geneSymbol:POMGNT1|wild.codon:GCT|wild.aa:A|pos.cdna:1654|kgId:uc001cpe.2|position.protein:552|strand:-|mut.aa:D|mut.codon:GAT|exon.name:Exon 20|type:EXON_CODING_NON_SYNONYMOUS	geneSymbol:POMGNT1|wild.codon:GCT|wild.aa:A|pos.cdna:1654|kgId:uc001cpg.2|position.protein:552|strand:-|mut.aa:D|mut.codon:GAT|exon.name:Exon 20|type:EXON_CODING_NON_SYNONYMOUS	geneSymbol:UDP-GlcNAc|wild.codon:GCT|wild.aa:A|pos.cdna:655|kgId:uc001cpf.2|position.protein:219|strand:-|mut.aa:D|mut.codon:GAT|exon.name:Exon 17|type:EXON_CODING_NON_SYNONYMOUS	GT	AD	DP	GQ	PL	0/1	21	32	50	99	994	0	558
chr1	46739403	0	C	A	1465	AC=1	AF=0.50	AN=2	DP=88	Dels=0.00	HRun=0	HaplotypeScore=5.3449	MQ=59.58	MQ0=0	QD=16.99	SB=-683.84	geneSymbol:RAD54L|wild.codon:CTG|wild.aa:L|pos.cdna:1593|kgId:uc009vye.2|position.protein:532|strand:+|mut.aa:M|mut.codon:ATG|exon.name:Exon 15|type:EXON_CODING_NON_SYNONYMOUS	geneSymbol:RAD54L|wild.codon:CTG|wild.aa:L|pos.cdna:1593|kgId:uc001cpl.2|position.protein:532|strand:+|mut.aa:M|mut.codon:ATG|exon.name:Exon 14|type:EXON_CODING_NON_SYNONYMOUS	geneSymbol:RAD54L|wild.codon:CTG|wild.aa:L|pos.cdna:942|kgId:uc001cpm.1|position.protein:315|strand:+|mut.aa:M|mut.codon:ATG|exon.name:Exon 10|type:EXON_CODING_NON_SYNONYMOUS	GT	AD	DP	GQ	PL	0/1	40	48	87	99	1495	0	1269
chr1	46751723	0	G	A	111.72	AC=1	AF=0.50	AN=2	DP=17	Dels=0.00	HRun=0	HaplotypeScore=1.4076	MQ=60.00	MQ0=0	QD=8.34	SB=-20.73	geneSymbol:LRRC41|wild.codon:GCC|wild.aa:A|pos.cdna:805|kgId:uc001cpn.2|position.protein:269|strand:-|mut.aa:V|mut.codon:GTC|exon.name:Exon 4|type:EXON_CODING_NON_SYNONYMOUS	geneSymbol:LRRC41|wild.codon:GCC|wild.aa:A|pos.cdna:805|kgId:uc010omb.1|position.protein:269|strand:-|mut.aa:V|mut.codon:GTC|exon.name:Exon 4|type:EXON_CODING_NON_SYNONYMOUS	geneSymbol:LRRC41|wild.codon:GCC|wild.aa:A|pos.cdna:805|kgId:uc001cpo.1|position.protein:269|strand:-|mut.aa:V|mut.codon:GTC|exon.name:Exon 4|type:EXON_CODING_NON_SYNONYMOUS	GT	AD	DP	GQ	PL	0/1	10	6	15	99	142	0	331
chr1	46972724	0	G	A	638.14	AC=1	AF=0.50	AN=2	DP=60	Dels=0.00	HRun=2	HaplotypeScore=10.9509	MQ=60.00	MQ0=0	QD=11.14	SB=-260.99	geneSymbol:DMBX1|wild.codon:ATG|wild.aa:M|pos.cdna:41|kgId:uc001cpx.2|position.protein:14|strand:+|mut.aa:I|mut.codon:ATA|exon.name:Exon 1|type:EXON_CODING_NON_SYNONYMOUS	geneSymbol:DMBX1|wild.codon:ATG|wild.aa:M|pos.cdna:41|kgId:uc001cpw.2|position.protein:14|strand:+|mut.aa:I|mut.codon:ATA|exon.name:Exon 1|type:EXON_CODING_NON_SYNONYMOUS	GT	AD	DP	GQ	PL	0/1	34	26	56	99	668	0	1140
chr1	47838756	0	C	A	2208.13	AC=1	AF=0.50	AN=2	DP=155	Dels=0.00	HRun=0	HaplotypeScore=10.8077	MQ=59.43	MQ0=0	QD=14.44	SB=-901.16	geneSymbol:CMPK1|wild.codon:CTC|wild.aa:L|pos.cdna:447|kgId:uc001cri.2|position.protein:150|strand:+|mut.aa:I|mut.codon:ATC|exon.name:Exon 3|type:EXON_CODING_NON_SYNONYMOUS	geneSymbol:CMPK1|wild.codon:CTC|wild.aa:L|pos.cdna:300|kgId:uc010omp.1|position.protein:101|strand:+|mut.aa:I|mut.codon:ATC|exon.name:Exon 2|type:EXON_CODING_NON_SYNONYMOUS	geneSymbol:CMPK1|kgId:uc010omq.1|strand:+|type:UTR3																GT	AD	DP	GQ	PL	0/1	77	77	152	99	2238	0	2581
chr1	51171496	0	A	G	3131.9	AC=1	AF=0.50	AN=2	DP=220	Dels=0.00	HRun=0	HaplotypeScore=24.7125	MQ=59.38	MQ0=0	QD=14.37	SB=-1402.41	geneSymbol:FAF1|kgId:uc009vyw.1|intron.name:Intron 8|strand:-|type:INTRON	geneSymbol:FAF1|wild.codon:TAC|wild.aa:Y|pos.cdna:618|kgId:uc009vyx.1|position.protein:207|strand:-|mut.aa:H|mut.codon:CAC|exon.name:Exon 8|type:EXON_CODING_NON_SYNONYMOUS	geneSymbol:FAF1|wild.codon:TAC|wild.aa:Y|pos.cdna:618|kgId:uc001cse.1|position.protein:207|strand:-|mut.aa:H|mut.codon:CAC|exon.name:Exon 7|type:EXON_CODING_NON_SYNONYMOUS	GT	AD	DP	GQ	PL	0/1	114	103	210	99	3162	0	3155
chr1	52299824	0	A	C	1333.95	AC=1	AF=0.50	AN=2	DP=85	Dels=0.00	HRun=1	HaplotypeScore=7.3397	MQ=58.13	MQ0=0	QD=16.05	SB=-283.71	geneSymbol:NRD1|wild.codon:TTG|wild.aa:L|pos.cdna:19|kgId:uc009vzb.2|position.protein:7|strand:-|mut.aa:W|mut.codon:TGG|exon.name:Exon 4|type:EXON_CODING_NON_SYNONYMOUS	geneSymbol:NRD1|wild.codon:TTG|wild.aa:L|pos.cdna:934|kgId:uc001ctc.3|position.protein:312|strand:-|mut.aa:W|mut.codon:TGG|exon.name:Exon 6|type:EXON_CODING_NON_SYNONYMOUS	geneSymbol:NRD1|wild.codon:TTG|wild.aa:L|pos.cdna:730|kgId:uc001ctd.3|position.protein:244|strand:-|mut.aa:W|mut.codon:TGG|exon.name:Exon 4|type:EXON_CODING_NON_SYNONYMOUS	geneSymbol:NRD1|wild.codon:TTG|wild.aa:L|pos.cdna:538|kgId:uc001cte.2|position.protein:180|strand:-|mut.aa:W|mut.codon:TGG|exon.name:Exon 6|type:EXON_CODING_NON_SYNONYMOUS	geneSymbol:NRD1|wild.codon:TTG|wild.aa:L|pos.cdna:730|kgId:uc001ctf.2|position.protein:244|strand:-|mut.aa:W|mut.codon:TGG|exon.name:Exon 4|type:EXON_CODING_NON_SYNONYMOUS	geneSymbol:NRD1|kgId:uc010ong.1|strand:-|exon.name:Exon 4|type:UTR5	geneSymbol:NRD1|wild.codon:TTG|wild.aa:L|pos.cdna:334|kgId:uc009vzc.1|position.protein:112|strand:-|mut.aa:W|mut.codon:TGG|exon.name:Exon 4|type:EXON_CODING_NON_SYNONYMOUS	GT	AD	DP	GQ	PL	0/1	43	42	82	99	1364	0	1362
chr1	52874260	0	G	A	1426.19	AC=1	AF=0.50	AN=2	DP=105	Dels=0.00	HRun=0	HaplotypeScore=5.4434	MQ=59.82	MQ0=0	QD=13.87	SB=-514.37	geneSymbol:PRPF38A|wild.codon:GCA|wild.aa:A|pos.cdna:309|kgId:uc001ctv.3|position.protein:104|strand:+|mut.aa:T|mut.codon:ACA|exon.name:Exon 3|type:EXON_CODING_NON_SYNONYMOUS	geneSymbol:PRPF38A|kgId:uc001ctw.3|intron.name:Intron 2|strand:+|type:INTRON	GT	AD	DP	GQ	PL	0/1	57	48	101	99	1456	0	1821
chr1	53358571	0	A	G	2934.69	AC=1	AF=0.50	AN=2	DP=161	Dels=0.00	HRun=1	HaplotypeScore=11.5908	MQ=60.00	MQ0=0	QD=18.41	SB=-1147.03	geneSymbol:ZYG11A|wild.codon:GAC|wild.aa:D|pos.cdna:2221|kgId:uc001cuk.2|position.protein:741|strand:+|mut.aa:G|mut.codon:GGC|exon.name:Exon 14|type:EXON_CODING_NON_SYNONYMOUS	geneSymbol:ZYG11A|wild.codon:GAC|wild.aa:D|pos.cdna:1195|kgId:uc001cul.2|position.protein:399|strand:+|mut.aa:G|mut.codon:GGC|exon.name:Exon 13|type:EXON_CODING_NON_SYNONYMOUS	GT	AD	DP	GQ	PL	0/1	65	96	152	99	2965	0	1797
chr1	53600051	0	C	A	1431.14	AC=1	AF=0.50	AN=2	DP=107	Dels=0.00	HRun=0	HaplotypeScore=18.2405	MQ=58.78	MQ0=0	QD=13.66	SB=-637.22	geneSymbol:SLC1A7|wild.codon:AAG|wild.aa:K|pos.cdna:185|kgId:uc001cuy.2|position.protein:62|strand:-|mut.aa:N|mut.codon:AAT|exon.name:Exon 2|type:EXON_CODING_NON_SYNONYMOUS	geneSymbol:SLC1A7|wild.codon:AAG|wild.aa:K|pos.cdna:185|kgId:uc001cuz.3|position.protein:62|strand:-|mut.aa:N|mut.codon:AAT|exon.name:Exon 2|type:EXON_CODING_NON_SYNONYMOUS	GT	AD	DP	GQ	PL	0/1	52	54	101	99	1461	0	1613
chr1	53682531	0	C	T	1736.05	AC=1	AF=0.50	AN=2	DP=102	Dels=0.00	HRun=0	HaplotypeScore=9.7101	MQ=59.77	MQ0=0	QD=17.31	SB=-345.95	geneSymbol:C1orf123|wild.codon:GCT|wild.aa:A|splicing:INTRON_SPLICING_ACCEPTOR|pos.cdna:75|kgId:uc001cvc.2|position.protein:26|strand:-|mut.aa:T|mut.codon:ACT|exon.name:Exon 3|type:EXON_CODING_NON_SYNONYMOUS	geneSymbol:C1orf123|wild.codon:GCT|wild.aa:A|splicing:INTRON_SPLICING_ACCEPTOR|pos.cdna:261|kgId:uc001cvd.2|position.protein:88|strand:-|mut.aa:T|mut.codon:ACT|exon.name:Exon 6|type:EXON_CODING_NON_SYNONYMOUS	geneSymbol:C1orf123|wild.codon:GCT|wild.aa:A|splicing:INTRON_SPLICING_ACCEPTOR|pos.cdna:204|kgId:uc001cve.2|position.protein:69|strand:-|mut.aa:T|mut.codon:ACT|exon.name:Exon 5|type:EXON_CODING_NON_SYNONYMOUS	GT	AD	DP	GQ	PL	0/1	45	57	100	99	1766	0	1435
chr1	54474725	0	C	A	455.3	AC=1	AF=0.50	AN=2	DP=59	Dels=0.00	HRun=0	HaplotypeScore=15.3152	MQ=60.00	MQ0=0	QD=8.23	SB=-163.43	geneSymbol:LDLRAD1|wild.codon:AGG|wild.aa:R|pos.cdna:547|kgId:uc001cwm.1|position.protein:183|strand:-|mut.aa:M|mut.codon:ATG|exon.name:Exon 6|type:EXON_CODING_NON_SYNONYMOUS	geneSymbol:LDLRAD1|kgId:uc010onz.1|strand:-|type:UTR3	geneSymbol:LDLRAD1|wild.codon:AGG|wild.aa:R|pos.cdna:418|kgId:uc010ooa.1|position.protein:140|strand:-|mut.aa:M|mut.codon:ATG|exon.name:Exon 5|type:EXON_CODING_NON_SYNONYMOUS	geneSymbol:LDLRAD1|kgId:uc009vzn.1|strand:-|exon.name:Exon 4|type:UTR5	GT	AD	DP	GQ	PL	0/1	39	20	57	99	485	0	1335
chr1	55470695	0	A	T	1718.99	AC=1	AF=0.50	AN=2	DP=147	Dels=0.00	HRun=1	HaplotypeScore=11.0057	MQ=59.75	MQ0=0	QD=11.90	SB=-630.65	geneSymbol:BSND|wild.codon:ATC|wild.aa:I|splicing:SPLICING_ACCEPTOR|pos.cdna:177|kgId:uc001cye.2|position.protein:60|strand:+|mut.aa:F|mut.codon:TTC|exon.name:Exon 2|type:EXON_CODING_NON_SYNONYMOUS	GT	AD	DP	GQ	PL	0/1	88	59	144	99	1749	0	2646
chr1	60373573	0	G	T	2374.1	AC=1	AF=0.50	AN=2	DP=140	Dels=0.00	HRun=0	HaplotypeScore=15.9909	MQ=59.84	MQ0=0	QD=17.17	SB=-924.59	geneSymbol:CYP2J2|wild.codon:TTC|wild.aa:F|pos.cdna:887|kgId:uc001czq.2|position.protein:296|strand:-|mut.aa:L|mut.codon:TTA|exon.name:Exon 6|type:EXON_CODING_NON_SYNONYMOUS																		GT	AD	DP	GQ	PL	0/1	59	81	138	99	2404	0	1800
chr1	62740564	0	C	T	2951.65	AC=1	AF=0.50	AN=2	DP=192	Dels=0.00	HRun=3	HaplotypeScore=43.4964	MQ=58.91	MQ0=0	QD=15.53	SB=-1438.61	geneSymbol:KANK4|wild.codon:CGA|wild.aa:R|pos.cdna:211|kgId:uc001dah.3|position.protein:71|strand:-|mut.aa:Q|mut.codon:CAA|exon.name:Exon 3|type:EXON_CODING_NON_SYNONYMOUS	geneSymbol:KANK4|kgId:uc001dai.3|intron.name:Intron 3|strand:-|type:INTRON	GT	AD	DP	GQ	PL	0/1	95	97	185	99	2982	0	2607
chr1	62979240	0	A	G	2497.59	AC=1	AF=0.50	AN=2	DP=166	Dels=0.00	HRun=0	HaplotypeScore=14.3546	MQ=59.50	MQ0=0	QD=15.23	SB=-832.12	geneSymbol:DOCK7|wild.codon:TTT|wild.aa:F|pos.cdna:1696|kgId:uc001dam.2|position.protein:566|strand:-|mut.aa:S|mut.codon:TCT|exon.name:Exon 13|type:EXON_CODING_NON_SYNONYMOUS	geneSymbol:DOCK7|wild.codon:TTT|wild.aa:F|pos.cdna:3739|kgId:uc001dan.2|position.protein:1247|strand:-|mut.aa:S|mut.codon:TCT|exon.name:Exon 29|type:EXON_CODING_NON_SYNONYMOUS	geneSymbol:DOCK7|wild.codon:TTT|wild.aa:F|pos.cdna:3739|kgId:uc001dao.2|position.protein:1247|strand:-|mut.aa:S|mut.codon:TCT|exon.name:Exon 29|type:EXON_CODING_NON_SYNONYMOUS	geneSymbol:DOCK7|wild.codon:TTT|wild.aa:F|pos.cdna:4063|kgId:uc001dap.2|position.protein:1355|strand:-|mut.aa:S|mut.codon:TCT|exon.name:Exon 32|type:EXON_CODING_NON_SYNONYMOUS	geneSymbol:DOCK7|wild.codon:TTT|wild.aa:F|pos.cdna:4156|kgId:uc001daq.2|position.protein:1386|strand:-|mut.aa:S|mut.codon:TCT|exon.name:Exon 33|type:EXON_CODING_NON_SYNONYMOUS	geneSymbol:DOCK7|wild.codon:TTT|wild.aa:F|pos.cdna:373|kgId:uc010oov.1|position.protein:125|strand:-|mut.aa:S|mut.codon:TCT|exon.name:Exon 4|type:EXON_CODING_NON_SYNONYMOUS	GT	AD	DP	GQ	PL	0/1	89	77	166	99	2528	0	2949
chr1	65301172	0	T	C	707.21	AC=1	AF=0.50	AN=2	DP=89	Dels=0.00	HRun=2	HaplotypeScore=9.3272	MQ=59.48	MQ0=0	QD=8.28	SB=-94.23	geneSymbol:JAK1|wild.codon:ATA|wild.aa:I|pos.cdna:806|kgId:uc009wal.1|position.protein:269|strand:-|mut.aa:M|mut.codon:ATG|exon.name:Exon 10|type:EXON_CODING_NON_SYNONYMOUS	geneSymbol:JAK1|wild.codon:ATA|wild.aa:I|pos.cdna:3275|kgId:uc001dbu.1|position.protein:1092|strand:-|mut.aa:M|mut.codon:ATG|exon.name:Exon 24|type:EXON_CODING_NON_SYNONYMOUS	geneSymbol:JAK1|wild.codon:ATA|wild.aa:I|pos.cdna:3239|kgId:uc009wam.1|position.protein:1080|strand:-|mut.aa:M|mut.codon:ATG|exon.name:Exon 25|type:EXON_CODING_NON_SYNONYMOUS																GT	AD	DP	GQ	PL	0/1	62	27	88	99	737	0	1924
chr1	65867560	0	C	A	645.75	AC=1	AF=0.50	AN=2	DP=78	Dels=0.00	HRun=1	HaplotypeScore=11.4260	MQ=58.11	MQ0=0	QD=8.66	SB=-288.74	geneSymbol:DNAJC6|wild.codon:CTA|wild.aa:L|pos.cdna:2052|kgId:uc001dcd.1|position.protein:685|strand:+|mut.aa:I|mut.codon:ATA|exon.name:Exon 15|type:EXON_CODING_NON_SYNONYMOUS	geneSymbol:DNAJC6|wild.codon:CTA|wild.aa:L|pos.cdna:2013|kgId:uc010opc.1|position.protein:672|strand:+|mut.aa:I|mut.codon:ATA|exon.name:Exon 16|type:EXON_CODING_NON_SYNONYMOUS	geneSymbol:DNAJC6|wild.codon:CTA|wild.aa:L|pos.cdna:2223|kgId:uc001dce.1|position.protein:742|strand:+|mut.aa:I|mut.codon:ATA|exon.name:Exon 15|type:EXON_CODING_NON_SYNONYMOUS	GT	AD	DP	GQ	PL	0/1	53	25	75	99	676	0	1747
chr1	67356837	0	C	A	2777.21	AC=1	AF=0.50	AN=2	DP=148	Dels=0.00	HRun=0	HaplotypeScore=18.1074	MQ=58.83	MQ0=0	QD=18.97	SB=-902.50	geneSymbol:WDR78|wild.codon:GAT|wild.aa:D|splicing:INTRON_SPLICING_DONOR|pos.cdna:642|kgId:uc001dcx.2|position.protein:215|strand:-|mut.aa:Y|mut.codon:TAT|exon.name:Exon 4|type:EXON_CODING_NON_SYNONYMOUS	geneSymbol:WDR78|wild.codon:GAT|wild.aa:D|splicing:INTRON_SPLICING_DONOR|pos.cdna:642|kgId:uc001dcy.2|position.protein:215|strand:-|mut.aa:Y|mut.codon:TAT|exon.name:Exon 4|type:EXON_CODING_NON_SYNONYMOUS	geneSymbol:WDR78|wild.codon:GAT|wild.aa:D|splicing:INTRON_SPLICING_DONOR|pos.cdna:642|kgId:uc001dcz.2|position.protein:215|strand:-|mut.aa:Y|mut.codon:TAT|exon.name:Exon 4|type:EXON_CODING_NON_SYNONYMOUS																GT	AD	DP	GQ	PL	0/1	59	89	147	99	2807	0	1895
chr1	68904660	0	A	C	4375.09	AC=1	AF=0.50	AN=2	DP=250	Dels=0.00	HRun=3	HaplotypeScore=25.4754	MQ=59.63	MQ0=0	QD=14.54	SB=-1616.77	geneSymbol:RPE65|wild.codon:AAT|wild.aa:N|pos.cdna:962|kgId:uc001dei.1|position.protein:321|strand:-|mut.aa:K|mut.codon:AAG|exon.name:Exon 9|type:EXON_CODING_NON_SYNONYMOUS	GT	AD	DP	GQ	PL	0/1	137	112	246	99	3634	0	4254
chr1	68910493	0	C	T	906.26	AC=1	AF=0.50	AN=2	DP=54	Dels=0.00	HRun=0	HaplotypeScore=6.8210	MQ=59.31	MQ0=0	QD=17.34	SB=-425.53	geneSymbol:RPE65|wild.codon:GCT|wild.aa:A|pos.cdna:318|kgId:uc001dei.1|position.protein:107|strand:-|mut.aa:T|mut.codon:ACT|exon.name:Exon 4|type:EXON_CODING_NON_SYNONYMOUS	GT	AD	DP	GQ	PL	0/1	23	31	53	99	936	0	677
chr1	71544149	0	T	C	1330.12	AC=1	AF=0.50	AN=2	DP=96	Dels=0.00	HRun=0	HaplotypeScore=11.5080	MQ=59.07	MQ0=0	QD=14.17	SB=-375.41	geneSymbol:ZRANB2|wild.codon:CAA|wild.aa:Q|pos.cdna:208|kgId:uc001dfs.2|position.protein:70|strand:-|mut.aa:R|mut.codon:CGA|exon.name:Exon 3|type:EXON_CODING_NON_SYNONYMOUS	geneSymbol:ZRANB2|wild.codon:CAA|wild.aa:Q|pos.cdna:208|kgId:uc001dft.2|position.protein:70|strand:-|mut.aa:R|mut.codon:CGA|exon.name:Exon 3|type:EXON_CODING_NON_SYNONYMOUS	GT	AD	DP	GQ	PL	0/1	49	46	91	99	1360	0	1540
chr1	75038096	0	C	T	2638.39	AC=1	AF=0.50	AN=2	DP=183	Dels=0.00	HRun=3	HaplotypeScore=15.8327	MQ=59.73	MQ0=0	QD=14.58	SB=-1206.41	geneSymbol:C1orf173|wild.codon:GCG|wild.aa:A|pos.cdna:3297|kgId:uc001dgg.2|position.protein:1100|strand:-|mut.aa:T|mut.codon:ACG|exon.name:Exon 14|type:EXON_CODING_NON_SYNONYMOUS	GT	AD	DP	GQ	PL	0/1	95	87	182	99	2668	0	3193
chr1	75185044	0	C	A	750.35	AC=1	AF=0.50	AN=2	DP=95	Dels=0.00	HRun=4	HaplotypeScore=4.7876	MQ=59.51	MQ0=0	QD=8.21	SB=-109.94	geneSymbol:CRYZ|wild.codon:GTT|wild.aa:V|pos.cdna:276|kgId:uc001dgk.2|position.protein:93|strand:-|mut.aa:F|mut.codon:TTT|exon.name:Exon 5|type:EXON_CODING_NON_SYNONYMOUS	geneSymbol:CRYZ|wild.codon:GTT|wild.aa:V|pos.cdna:276|kgId:uc001dgj.2|position.protein:93|strand:-|mut.aa:F|mut.codon:TTT|exon.name:Exon 4|type:EXON_CODING_NON_SYNONYMOUS	geneSymbol:CRYZ|wild.codon:GTT|wild.aa:V|pos.cdna:276|kgId:uc001dgl.2|position.protein:93|strand:-|mut.aa:F|mut.codon:TTT|exon.name:Exon 4|type:EXON_CODING_NON_SYNONYMOUS	geneSymbol:CRYZ|kgId:uc001dgm.2|intron.name:Intron 3|strand:-|type:INTRON	GT	AD	DP	GQ	PL	0/1	66	29	94	99	780	0	2323
chr1	75214499	0	C	T	1299.16	AC=1	AF=0.50	AN=2	DP=93	Dels=0.00	HRun=1	HaplotypeScore=17.8084	MQ=58.64	MQ0=0	QD=14.29	SB=-605.00	geneSymbol:TYW3|wild.codon:ACT|wild.aa:T|pos.cdna:418|kgId:uc001dgn.2|position.protein:140|strand:+|mut.aa:I|mut.codon:ATT|exon.name:Exon 4|type:EXON_CODING_NON_SYNONYMOUS	geneSymbol:TYW3|wild.codon:ACT|wild.aa:T|pos.cdna:319|kgId:uc010oqw.1|position.protein:107|strand:+|mut.aa:I|mut.codon:ATT|exon.name:Exon 3|type:EXON_CODING_NON_SYNONYMOUS	geneSymbol:TYW3|kgId:uc010oqx.1|intron.name:Intron 1|strand:+|type:INTRON	geneSymbol:TYW3|kgId:uc010oqy.1|strand:+|type:UTR3	GT	AD	DP	GQ	PL	0/1	49	44	90	99	1329	0	1588
chr1	75602831	0	C	T	347.39	AC=1	AF=0.50	AN=2	DP=41	Dels=0.00	HRun=0	HaplotypeScore=3.4774	MQ=60.00	MQ0=0	QD=9.20	SB=-27.75	geneSymbol:LHX8|wild.codon:GCC|wild.aa:A|pos.cdna:151|kgId:uc001dgo.2|position.protein:51|strand:+|mut.aa:V|mut.codon:GTC|exon.name:Exon 4|type:EXON_CODING_NON_SYNONYMOUS	geneSymbol:LHX8|kgId:uc001dgq.2|strand:+|exon.name:Exon 3|type:UTR5	GT	AD	DP	GQ	PL	0/1	26	15	39	99	377	0	795
chr1	78041842	0	T	C	2808.07	AC=1	AF=0.50	AN=2	DP=218	Dels=0.00	HRun=1	HaplotypeScore=34.5239	MQ=59.42	MQ0=0	QD=13.02	SB=-1152.24	geneSymbol:ZZZ3|wild.codon:ACT|wild.aa:T|pos.cdna:2238|kgId:uc001dhp.2|position.protein:747|strand:-|mut.aa:A|mut.codon:GCT|exon.name:Exon 8|type:EXON_CODING_NON_SYNONYMOUS	geneSymbol:ZZZ3|wild.codon:ACT|wild.aa:T|pos.cdna:2241|kgId:uc001dhq.2|position.protein:748|strand:-|mut.aa:A|mut.codon:GCT|exon.name:Exon 12|type:EXON_CODING_NON_SYNONYMOUS	geneSymbol:ZZZ3|wild.codon:ACT|wild.aa:T|pos.cdna:759|kgId:uc001dhr.2|position.protein:254|strand:-|mut.aa:A|mut.codon:GCT|exon.name:Exon 11|type:EXON_CODING_NON_SYNONYMOUS	GT	AD	DP	GQ	PL	0/1	114	96	201	99	2838	0	3335
chr1	79403522	0	T	C	1370.65	AC=1	AF=0.50	AN=2	DP=102	Dels=0.00	HRun=0	HaplotypeScore=5.8945	MQ=59.63	MQ0=0	QD=13.73	SB=-273.15	geneSymbol:ELTD1|wild.codon:ACA|wild.aa:T|pos.cdna:729|kgId:uc001diq.3|position.protein:244|strand:-|mut.aa:A|mut.codon:GCA|exon.name:Exon 6|type:EXON_CODING_NON_SYNONYMOUS	GT	AD	DP	GQ	PL	0/1	53	48	98	99	1401	0	1656
chr1	79412096	0	C	T	1333.94	AC=1	AF=0.50	AN=2	DP=96	Dels=0.00	HRun=3	HaplotypeScore=7.0099	MQ=59.52	MQ0=0	QD=14.21	SB=-244.98	geneSymbol:ELTD1|wild.codon:GGA|wild.aa:G|pos.cdna:187|kgId:uc001diq.3|position.protein:63|strand:-|mut.aa:E|mut.codon:GAA|exon.name:Exon 3|type:EXON_CODING_NON_SYNONYMOUS	GT	AD	DP	GQ	PL	0/1	50	46	93	99	1364	0	1669
chr1	84998624	0	A	T	945.91	AC=1	AF=0.50	AN=2	DP=70	Dels=0.00	HRun=2	HaplotypeScore=6.3200	MQ=60.00	MQ0=0	QD=13.94	SB=-466.97	geneSymbol:SPATA1|kgId:uc001djy.1|strand:+|type:UTR3	geneSymbol:SPATA1|wild.codon:GAT|wild.aa:D|pos.cdna:691|kgId:uc001djz.1|position.protein:231|strand:+|mut.aa:V|mut.codon:GTT|exon.name:Exon 7|type:EXON_CODING_NON_SYNONYMOUS	GT	AD	DP	GQ	PL	0/1	38	32	70	99	976	0	1191
chr1	85499823	0	G	T	2935.65	AC=1	AF=0.50	AN=2	DP=201	Dels=0.00	HRun=0	HaplotypeScore=32.4326	MQ=59.58	MQ0=0	QD=14.75	SB=-1025.69	geneSymbol:MCOLN3|wild.codon:CCT|wild.aa:P|pos.cdna:507|kgId:uc001dkp.2|position.protein:170|strand:-|mut.aa:T|mut.codon:ACT|exon.name:Exon 4|type:EXON_CODING_NON_SYNONYMOUS	geneSymbol:MCOLN3|wild.codon:CCT|wild.aa:P|pos.cdna:339|kgId:uc001dkq.2|position.protein:114|strand:-|mut.aa:T|mut.codon:ACT|exon.name:Exon 3|type:EXON_CODING_NON_SYNONYMOUS	geneSymbol:MCOLN3|wild.codon:CCT|wild.aa:P|pos.cdna:507|kgId:uc001dkr.2|position.protein:170|strand:-|mut.aa:T|mut.codon:ACT|exon.name:Exon 5|type:EXON_CODING_NON_SYNONYMOUS	geneSymbol:MCOLN3|wild.codon:CCT|wild.aa:P|pos.cdna:42|kgId:uc001dks.3|position.protein:15|strand:-|mut.aa:T|mut.codon:ACT|exon.name:Exon 6|type:EXON_CODING_NON_SYNONYMOUS	GT	AD	DP	GQ	PL	0/1	99	100	194	99	2966	0	3283
chr1	85506755	0	C	T	3113.72	AC=1	AF=0.50	AN=2	DP=226	Dels=0.00	HRun=1	HaplotypeScore=15.2529	MQ=59.26	MQ0=0	QD=13.91	SB=-1538.28	geneSymbol:MCOLN3|wild.codon:GAC|wild.aa:D|pos.cdna:333|kgId:uc001dkp.2|position.protein:112|strand:-|mut.aa:N|mut.codon:AAC|exon.name:Exon 3|type:EXON_CODING_NON_SYNONYMOUS	geneSymbol:MCOLN3|kgId:uc001dkq.2|intron.name:Intron 3|strand:-|type:INTRON	geneSymbol:MCOLN3|wild.codon:GAC|wild.aa:D|pos.cdna:333|kgId:uc001dkr.2|position.protein:112|strand:-|mut.aa:N|mut.codon:AAC|exon.name:Exon 4|type:EXON_CODING_NON_SYNONYMOUS	geneSymbol:MCOLN3|kgId:uc001dks.3|strand:-|exon.name:Exon 4|type:UTR5	GT	AD	DP	GQ	PL	0/1	121	105	223	99	3144	0	4014
chr1	85647785	0	C	T	536.21	AC=1	AF=0.50	AN=2	DP=42	Dels=0.00	HRun=0	HaplotypeScore=2.3348	MQ=60.00	MQ0=0	QD=13.48	SB=-79.21	geneSymbol:SYDE2|wild.codon:TGT|wild.aa:C|pos.cdna:2539|kgId:uc009wcm.2|position.protein:847|strand:-|mut.aa:Y|mut.codon:TAT|exon.name:Exon 3|type:EXON_CODING_NON_SYNONYMOUS	geneSymbol:SYDE2|wild.codon:TGT|wild.aa:C|pos.cdna:2539|kgId:uc001dku.3|position.protein:847|strand:-|mut.aa:Y|mut.codon:TAT|exon.name:Exon 3|type:EXON_CODING_NON_SYNONYMOUS	GT	AD	DP	GQ	PL	0/1	23	19	41	99	566	0	757
chr1	86047616	0	T	C	1076.54	AC=1	AF=0.50	AN=2	DP=68	Dels=0.00	HRun=1	HaplotypeScore=6.0789	MQ=60.00	MQ0=0	QD=16.27	SB=-165.75	geneSymbol:CYR61|wild.codon:TCA|wild.aa:S|pos.cdna:282|kgId:uc001dle.2|position.protein:95|strand:+|mut.aa:P|mut.codon:CCA|exon.name:Exon 3|type:EXON_CODING_NON_SYNONYMOUS	geneSymbol:CYR61|kgId:uc001dlg.2|strand:+|exon.name:Exon 1|type:UTR5	GT	AD	DP	GQ	PL	0/1	32	36	63	99	1107	0	865
chr1	86838159	0	A	G	358.96	AC=1	AF=0.50	AN=2	DP=28	Dels=0.00	HRun=0	HaplotypeScore=1.4608	MQ=57.28	MQ0=0	QD=13.89	SB=-186.46	geneSymbol:ODF2L|wild.codon:GTG|wild.aa:V|pos.cdna:874|kgId:uc001dll.1|position.protein:292|strand:-|mut.aa:A|mut.codon:GCG|exon.name:Exon 9|type:EXON_CODING_NON_SYNONYMOUS	geneSymbol:ODF2L|wild.codon:GTG|wild.aa:V|pos.cdna:874|kgId:uc001dlm.1|position.protein:292|strand:-|mut.aa:A|mut.codon:GCG|exon.name:Exon 9|type:EXON_CODING_NON_SYNONYMOUS	geneSymbol:ODF2L|wild.codon:GTG|wild.aa:V|pos.cdna:874|kgId:uc001dln.2|position.protein:292|strand:-|mut.aa:A|mut.codon:GCG|exon.name:Exon 9|type:EXON_CODING_NON_SYNONYMOUS	geneSymbol:ODF2L|wild.codon:GTG|wild.aa:V|pos.cdna:481|kgId:uc001dlo.2|position.protein:161|strand:-|mut.aa:A|mut.codon:GCG|exon.name:Exon 8|type:EXON_CODING_NON_SYNONYMOUS	geneSymbol:ODF2L|wild.codon:GTG|wild.aa:V|pos.cdna:874|kgId:uc001dlp.2|position.protein:292|strand:-|mut.aa:A|mut.codon:GCG|exon.name:Exon 9|type:EXON_CODING_NON_SYNONYMOUS	geneSymbol:ODF2L|wild.codon:GTG|wild.aa:V|pos.cdna:874|kgId:uc010osg.1|position.protein:292|strand:-|mut.aa:A|mut.codon:GCG|exon.name:Exon 9|type:EXON_CODING_NON_SYNONYMOUS	geneSymbol:ODF2L|wild.codon:GTG|wild.aa:V|pos.cdna:364|kgId:uc001dlq.1|position.protein:122|strand:-|mut.aa:A|mut.codon:GCG|exon.name:Exon 5|type:EXON_CODING_NON_SYNONYMOUS	geneSymbol:ODF2L|wild.codon:GTG|wild.aa:V|pos.cdna:481|kgId:uc009wcr.1|position.protein:161|strand:-|mut.aa:A|mut.codon:GCG|exon.name:Exon 6|type:EXON_CODING_NON_SYNONYMOUS	GT	AD	DP	GQ	PL	0/1	16	12	28	99	389	0	502
chr1	86921005	0	C	A	3221.02	AC=1	AF=0.50	AN=2	DP=203	Dels=0.00	HRun=0	HaplotypeScore=20.3038	MQ=59.50	MQ0=0	QD=16.01	SB=-1525.55	geneSymbol:CLCA2|wild.codon:TCT|wild.aa:S|pos.cdna:2626|kgId:uc001dlr.3|position.protein:876|strand:+|mut.aa:Y|mut.codon:TAT|exon.name:Exon 14|type:EXON_CODING_NON_SYNONYMOUS	GT	AD	DP	GQ	PL	0/1	91	111	197	99	3251	0	2845
chr1	87031063	0	G	T	699.71	AC=1	AF=0.50	AN=2	DP=49	Dels=0.00	HRun=0	HaplotypeScore=9.1434	MQ=60.00	MQ0=0	QD=14.89	SB=-174.48	geneSymbol:CLCA4|wild.codon:GAT|wild.aa:D|pos.cdna:663|kgId:uc009wcs.2|position.protein:222|strand:+|mut.aa:Y|mut.codon:TAT|exon.name:Exon 5|type:EXON_CODING_NON_SYNONYMOUS	geneSymbol:CLCA4|kgId:uc009wct.2|strand:+|exon.name:Exon 4|type:UTR5	geneSymbol:CLCA4|wild.codon:GAT|wild.aa:D|pos.cdna:123|kgId:uc009wcu.2|position.protein:42|strand:+|mut.aa:Y|mut.codon:TAT|exon.name:Exon 3|type:EXON_CODING_NON_SYNONYMOUS	GT	AD	DP	GQ	PL	0/1	24	25	49	99	730	0	784
chr1	87043693	0	C	T	545.26	AC=1	AF=0.50	AN=2	DP=65	Dels=0.00	HRun=0	HaplotypeScore=6.8469	MQ=59.36	MQ0=0	QD=8.85	SB=-186.84	geneSymbol:CLCA4|wild.codon:GCC|wild.aa:A|pos.cdna:2059|kgId:uc009wcs.2|position.protein:687|strand:+|mut.aa:V|mut.codon:GTC|exon.name:Exon 12|type:EXON_CODING_NON_SYNONYMOUS	geneSymbol:CLCA4|wild.codon:GCC|wild.aa:A|pos.cdna:1348|kgId:uc009wct.2|position.protein:450|strand:+|mut.aa:V|mut.codon:GTC|exon.name:Exon 11|type:EXON_CODING_NON_SYNONYMOUS	geneSymbol:CLCA4|wild.codon:GCC|wild.aa:A|pos.cdna:1519|kgId:uc009wcu.2|position.protein:507|strand:+|mut.aa:V|mut.codon:GTC|exon.name:Exon 10|type:EXON_CODING_NON_SYNONYMOUS	GT	AD	DP	GQ	PL	0/1	43	22	62	99	575	0	1369
chr1	89449390	0	T	C	2689.64	AC=1	AF=0.50	AN=2	DP=250	Dels=0.00	HRun=0	HaplotypeScore=22.3210	MQ=49.99	MQ0=6	QD=10.88	SB=-995.37	geneSymbol:CCBL2|kgId:uc001dmp.2|intron.name:Intron 3|strand:-|type:INTRON	geneSymbol:CCBL2|kgId:uc001dmq.2|intron.name:Intron 2|strand:-|type:INTRON	geneSymbol:DKFZp547N1117|kgId:uc001dmr.2|intron.name:Intron 3|strand:-|type:INTRON	geneSymbol:RBMXL1|wild.codon:ATA|wild.aa:I|pos.cdna:119|kgId:uc009wcx.2|position.protein:40|strand:-|mut.aa:M|mut.codon:ATG|exon.name:Exon 3|type:EXON_CODING_NON_SYNONYMOUS	geneSymbol:RBMXL1|wild.codon:ATA|wild.aa:I|pos.cdna:119|kgId:uc001dms.2|position.protein:40|strand:-|mut.aa:M|mut.codon:ATG|exon.name:Exon 2|type:EXON_CODING_NON_SYNONYMOUS														GT	AD	DP	GQ	PL	0/1	131	119	222	99	2720	0	4032
chr1	89652169	0	C	A	4589.27	AC=1	AF=0.50	AN=2	DP=232	Dels=0.00	HRun=0	HaplotypeScore=20.4687	MQ=54.70	MQ0=0	QD=16.88	SB=-1427.84	geneSymbol:GBP4|wild.codon:GAG|wild.aa:E|pos.cdna:1553|kgId:uc001dnb.2|position.protein:518|strand:-|mut.aa:D|mut.codon:GAT|exon.name:Exon 10|type:EXON_CODING_NON_SYNONYMOUS	GT	AD	DP	GQ	PL	0/1	101	131	223	99	3917	0	2772
chr1	90400860	0	C	T	865.61	AC=1	AF=0.50	AN=2	DP=71	Dels=0.00	HRun=2	HaplotypeScore=2.3460	MQ=60.00	MQ0=0	QD=12.61	SB=-268.35	geneSymbol:LRRC8D|wild.codon:CCA|wild.aa:P|pos.cdna:2232|kgId:uc001dnm.2|position.protein:745|strand:+|mut.aa:S|mut.codon:TCA|exon.name:Exon 3|type:EXON_CODING_NON_SYNONYMOUS	geneSymbol:LRRC8D|wild.codon:CCA|wild.aa:P|pos.cdna:2232|kgId:uc001dnn.2|position.protein:745|strand:+|mut.aa:S|mut.codon:TCA|exon.name:Exon 3|type:EXON_CODING_NON_SYNONYMOUS	GT	AD	DP	GQ	PL	0/1	42	29	70	99	896	0	1426
chr1	92470031	0	G	T	444.33	AC=1	AF=0.50	AN=2	DP=58	Dels=0.00	HRun=0	HaplotypeScore=9.2987	MQ=59.28	MQ0=0	QD=8.18	SB=-219.94	geneSymbol:BRDT|wild.codon:GGT|wild.aa:G|pos.cdna:2448|kgId:uc001dok.3|position.protein:817|strand:+|mut.aa:C|mut.codon:TGT|exon.name:Exon 17|type:EXON_CODING_NON_SYNONYMOUS	geneSymbol:BRDT|wild.codon:GGT|wild.aa:G|pos.cdna:2448|kgId:uc001dol.3|position.protein:817|strand:+|mut.aa:C|mut.codon:TGT|exon.name:Exon 18|type:EXON_CODING_NON_SYNONYMOUS	geneSymbol:BRDT|wild.codon:GGT|wild.aa:G|pos.cdna:2460|kgId:uc010osz.1|position.protein:821|strand:+|mut.aa:C|mut.codon:TGT|exon.name:Exon 17|type:EXON_CODING_NON_SYNONYMOUS	geneSymbol:BRDT|wild.codon:GGT|wild.aa:G|pos.cdna:2229|kgId:uc009wdf.2|position.protein:744|strand:+|mut.aa:C|mut.codon:TGT|exon.name:Exon 17|type:EXON_CODING_NON_SYNONYMOUS	geneSymbol:BRDT|wild.codon:GGT|wild.aa:G|pos.cdna:2310|kgId:uc010ota.1|position.protein:771|strand:+|mut.aa:C|mut.codon:TGT|exon.name:Exon 16|type:EXON_CODING_NON_SYNONYMOUS	geneSymbol:BRDT|wild.codon:GGT|wild.aa:G|pos.cdna:2310|kgId:uc010otb.1|position.protein:771|strand:+|mut.aa:C|mut.codon:TGT|exon.name:Exon 16|type:EXON_CODING_NON_SYNONYMOUS	geneSymbol:BRDT|wild.codon:GGT|wild.aa:G|pos.cdna:2448|kgId:uc001dom.3|position.protein:817|strand:+|mut.aa:C|mut.codon:TGT|exon.name:Exon 17|type:EXON_CODING_NON_SYNONYMOUS	GT	AD	DP	GQ	PL	0/1	40	18	58	99	474	0	1384
chr1	92979331	0	A	G	643.9	AC=1	AF=0.50	AN=2	DP=62	Dels=0.00	HRun=0	HaplotypeScore=12.6851	MQ=58.61	MQ0=0	QD=10.87	SB=-279.44	geneSymbol:EVI5|wild.codon:GTG|wild.aa:V|pos.cdna:2314|kgId:uc001dox.2|position.protein:772|strand:-|mut.aa:A|mut.codon:GCG|exon.name:Exon 18|type:EXON_CODING_NON_SYNONYMOUS	geneSymbol:EVI5|wild.codon:GTG|wild.aa:V|pos.cdna:2347|kgId:uc010otf.1|position.protein:783|strand:-|mut.aa:A|mut.codon:GCG|exon.name:Exon 19|type:EXON_CODING_NON_SYNONYMOUS	GT	AD	DP	GQ	PL	0/1	36	26	59	99	674	0	1063
chr1	94528809	0	G	T	825.04	AC=1	AF=0.50	AN=2	DP=80	Dels=0.00	HRun=0	HaplotypeScore=9.6477	MQ=59.77	MQ0=0	QD=10.69	SB=-118.67	geneSymbol:ABCA4|wild.codon:TCT|wild.aa:S|pos.cdna:1618|kgId:uc001dqh.2|position.protein:540|strand:-|mut.aa:Y|mut.codon:TAT|exon.name:Exon 12|type:EXON_CODING_NON_SYNONYMOUS	geneSymbol:ABCA4|wild.codon:TCT|wild.aa:S|pos.cdna:1618|kgId:uc010otn.1|position.protein:540|strand:-|mut.aa:Y|mut.codon:TAT|exon.name:Exon 12|type:EXON_CODING_NON_SYNONYMOUS	GT	AD	DP	GQ	PL	0/1	47	32	77	99	855	0	1589
chr1	94564430	0	A	G	1473.1	AC=1	AF=0.50	AN=2	DP=118	Dels=0.00	HRun=0	HaplotypeScore=21.2614	MQ=60.00	MQ0=0	QD=12.74	SB=-317.64	geneSymbol:ABCA4|wild.codon:TGC|wild.aa:C|pos.cdna:687|kgId:uc001dqh.2|position.protein:230|strand:-|mut.aa:R|mut.codon:CGC|exon.name:Exon 6|type:EXON_CODING_NON_SYNONYMOUS	geneSymbol:ABCA4|wild.codon:TGC|wild.aa:C|pos.cdna:687|kgId:uc010otn.1|position.protein:230|strand:-|mut.aa:R|mut.codon:CGC|exon.name:Exon 6|type:EXON_CODING_NON_SYNONYMOUS	GT	AD	DP	GQ	PL	0/1	63	54	114	99	1503	0	1887
chr1	94643209	0	C	T	4802.78	AC=1	AF=0.50	AN=2	DP=231	Dels=0.00	HRun=0	HaplotypeScore=21.3445	MQ=59.53	MQ0=0	QD=17.83	SB=-1897.87	geneSymbol:ARHGAP29|kgId:uc009wdq.1|strand:-|exon.name:Exon 22|type:UTR5	geneSymbol:ARHGAP29|wild.codon:CGC|wild.aa:R|pos.cdna:2863|kgId:uc001dqj.3|position.protein:955|strand:-|mut.aa:H|mut.codon:CAC|exon.name:Exon 22|type:EXON_CODING_NON_SYNONYMOUS	geneSymbol:ARHGAP29|wild.codon:CGC|wild.aa:R|pos.cdna:1561|kgId:uc001dqk.2|position.protein:521|strand:-|mut.aa:H|mut.codon:CAC|exon.name:Exon 10|type:EXON_CODING_NON_SYNONYMOUS	GT	AD	DP	GQ	PL	0/1	100	131	227	99	4119	0	2796
chr1	100605748	0	C	A	732.68	AC=1	AF=0.50	AN=2	DP=86	Dels=0.00	HRun=0	HaplotypeScore=5.8488	MQ=59.78	MQ0=0	QD=8.87	SB=-259.36	geneSymbol:CCDC76|wild.codon:TCT|wild.aa:S|pos.cdna:334|kgId:uc001dsv.2|position.protein:112|strand:+|mut.aa:Y|mut.codon:TAT|exon.name:Exon 5|type:EXON_CODING_NON_SYNONYMOUS	geneSymbol:CCDC76|kgId:uc010ouf.1|strand:+|type:UTR3	geneSymbol:CCDC76|wild.codon:TCT|wild.aa:S|pos.cdna:334|kgId:uc009wea.2|position.protein:112|strand:+|mut.aa:Y|mut.codon:TAT|exon.name:Exon 5|type:EXON_CODING_NON_SYNONYMOUS	GT	AD	DP	GQ	PL	0/1	58	28	86	99	763	0	2042
chr1	101705339	0	G	A	595.09	AC=1	AF=0.50	AN=2	DP=65	Dels=0.00	HRun=0	HaplotypeScore=6.5221	MQ=59.14	MQ0=0	QD=9.62	SB=-281.44	geneSymbol:S1PR1|wild.codon:GCC|wild.aa:A|pos.cdna:798|kgId:uc001dud.2|position.protein:267|strand:+|mut.aa:T|mut.codon:ACC|exon.name:Exon 2|type:EXON_CODING_NON_SYNONYMOUS	geneSymbol:S1PR1|wild.codon:GCC|wild.aa:A|pos.cdna:798|kgId:uc009weg.2|position.protein:267|strand:+|mut.aa:T|mut.codon:ACC|exon.name:Exon 2|type:EXON_CODING_NON_SYNONYMOUS	GT	AD	DP	GQ	PL	0/1	41	24	62	99	625	0	1205
chr1	104086049	0	A	T	582.28	AC=1	AF=0.50	AN=2	DP=40	Dels=0.00	HRun=2	HaplotypeScore=0.4692	MQ=59.42	MQ0=0	QD=15.31	SB=-157.78	geneSymbol:RNPC3|wild.codon:AAT|wild.aa:N|pos.cdna:1024|kgId:uc010oul.1|position.protein:342|strand:+|mut.aa:I|mut.codon:ATT|exon.name:Exon 9|type:EXON_CODING_NON_SYNONYMOUS	geneSymbol:RNPC3|wild.codon:AAT|wild.aa:N|pos.cdna:1021|kgId:uc010oum.1|position.protein:341|strand:+|mut.aa:I|mut.codon:ATT|exon.name:Exon 9|type:EXON_CODING_NON_SYNONYMOUS	geneSymbol:RNPC3|wild.codon:AAT|wild.aa:N|pos.cdna:1024|kgId:uc010oun.1|position.protein:342|strand:+|mut.aa:I|mut.codon:ATT|exon.name:Exon 9|type:EXON_CODING_NON_SYNONYMOUS	geneSymbol:RNPC3|kgId:uc010ouo.1|strand:+|type:UTR3	GT	AD	DP	GQ	PL	0/1	19	21	38	99	612	0	579
chr1	109766611	0	G	A	2824.31	AC=1	AF=0.50	AN=2	DP=174	Dels=0.00	HRun=0	HaplotypeScore=13.6224	MQ=59.20	MQ0=0	QD=16.40	SB=-1157.46	geneSymbol:SARS|wild.codon:GCA|wild.aa:A|pos.cdna:147|kgId:uc001dwt.1|position.protein:50|strand:+|mut.aa:T|mut.codon:ACA|exon.name:Exon 2|type:EXON_CODING_NON_SYNONYMOUS	geneSymbol:SARS|wild.codon:GCA|wild.aa:A|pos.cdna:147|kgId:uc001dwu.1|position.protein:50|strand:+|mut.aa:T|mut.codon:ACA|exon.name:Exon 2|type:EXON_CODING_NON_SYNONYMOUS	geneSymbol:SARS|wild.codon:GCA|wild.aa:A|pos.cdna:147|kgId:uc001dwv.1|position.protein:50|strand:+|mut.aa:T|mut.codon:ACA|exon.name:Exon 2|type:EXON_CODING_NON_SYNONYMOUS	geneSymbol:SARS|kgId:uc001dww.1|strand:+|exon.name:Exon 2|type:UTR5	geneSymbol:SARS|wild.codon:GCA|wild.aa:A|pos.cdna:147|kgId:uc001dwx.1|position.protein:50|strand:+|mut.aa:T|mut.codon:ACA|exon.name:Exon 2|type:EXON_CODING_NON_SYNONYMOUS	geneSymbol:SARS|wild.codon:GCA|wild.aa:A|pos.cdna:147|kgId:uc009wfa.1|position.protein:50|strand:+|mut.aa:T|mut.codon:ACA|exon.name:Exon 2|type:EXON_CODING_NON_SYNONYMOUS	geneSymbol:SARS|kgId:uc001dwy.1|intron.name:Intron 1|strand:+|type:INTRON	GT	AD	DP	GQ	PL	0/1	80	94	165	99	2854	0	2438
chr1	109771046	0	G	A	2170.28	AC=1	AF=0.50	AN=2	DP=133	Dels=0.00	HRun=0	HaplotypeScore=15.4823	MQ=59.22	MQ0=0	QD=16.54	SB=-1010.44	geneSymbol:SARS|wild.codon:GCT|wild.aa:A|pos.cdna:279|kgId:uc001dwt.1|position.protein:94|strand:+|mut.aa:T|mut.codon:ACT|exon.name:Exon 3|type:EXON_CODING_NON_SYNONYMOUS	geneSymbol:SARS|wild.codon:GCT|wild.aa:A|pos.cdna:279|kgId:uc001dwu.1|position.protein:94|strand:+|mut.aa:T|mut.codon:ACT|exon.name:Exon 3|type:EXON_CODING_NON_SYNONYMOUS	geneSymbol:SARS|wild.codon:GCT|wild.aa:A|pos.cdna:279|kgId:uc001dwv.1|position.protein:94|strand:+|mut.aa:T|mut.codon:ACT|exon.name:Exon 3|type:EXON_CODING_NON_SYNONYMOUS	geneSymbol:SARS|wild.codon:GCT|wild.aa:A|pos.cdna:78|kgId:uc001dww.1|position.protein:27|strand:+|mut.aa:T|mut.codon:ACT|exon.name:Exon 3|type:EXON_CODING_NON_SYNONYMOUS	geneSymbol:SARS|wild.codon:GCT|wild.aa:A|pos.cdna:279|kgId:uc001dwx.1|position.protein:94|strand:+|mut.aa:T|mut.codon:ACT|exon.name:Exon 3|type:EXON_CODING_NON_SYNONYMOUS	geneSymbol:SARS|wild.codon:GCT|wild.aa:A|pos.cdna:279|kgId:uc009wfa.1|position.protein:94|strand:+|mut.aa:T|mut.codon:ACT|exon.name:Exon 3|type:EXON_CODING_NON_SYNONYMOUS	geneSymbol:SARS|kgId:uc001dwy.1|strand:+|exon.name:Exon 2|type:UTR5	GT	AD	DP	GQ	PL	0/1	59	73	126	99	2200	0	1637
chr1	109801512	0	G	A	788.96	AC=1	AF=0.50	AN=2	DP=63	Dels=0.00	HRun=0	HaplotypeScore=14.9130	MQ=58.51	MQ0=0	QD=13.00	SB=-276.15	geneSymbol:CELSR2|wild.codon:GCC|wild.aa:A|pos.cdna:3768|kgId:uc001dxa.3|position.protein:1257|strand:+|mut.aa:T|mut.codon:ACC|exon.name:Exon 2|type:EXON_CODING_NON_SYNONYMOUS	GT	AD	DP	GQ	PL	0/1	24	32	51	99	819	0	657
chr1	109823457	0	T	A	1508.67	AC=1	AF=0.50	AN=2	DP=74	Dels=0.00	HRun=0	HaplotypeScore=8.6513	MQ=58.45	MQ0=0	QD=20.79	SB=-480.03	geneSymbol:PSRC1|wild.codon:CGA|wild.aa:R|pos.cdna:335|kgId:uc001dxb.2|position.protein:112|strand:-|mut.aa:R|mut.codon:CGT|exon.name:Exon 3|type:EXON_CODING_SYNONYMOUS	geneSymbol:PSRC1|wild.codon:CGA|wild.aa:R|pos.cdna:845|kgId:uc001dxc.2|position.protein:282|strand:-|mut.aa:R|mut.codon:CGT|exon.name:Exon 6|type:EXON_CODING_SYNONYMOUS	geneSymbol:PSRC1|wild.codon:CGA|wild.aa:R|pos.cdna:845|kgId:uc001dxd.2|position.protein:282|strand:-|mut.aa:R|mut.codon:CGT|exon.name:Exon 6|type:EXON_CODING_SYNONYMOUS	geneSymbol:PSRC1|wild.codon:CGA|wild.aa:R|pos.cdna:845|kgId:uc001dxe.2|position.protein:282|strand:-|mut.aa:R|mut.codon:CGT|exon.name:Exon 6|type:EXON_CODING_SYNONYMOUS	geneSymbol:PSRC1|wild.codon:AAA|wild.aa:K|pos.cdna:744|kgId:uc001dxf.2|position.protein:249|strand:-|mut.aa:*|mut.codon:TAA|exon.name:Exon 6|type:EXON_STOP_GAINED	geneSymbol:PSRC1|wild.codon:CGA|wild.aa:R|pos.cdna:935|kgId:uc001dxg.2|position.protein:312|strand:-|mut.aa:R|mut.codon:CGT|exon.name:Exon 5|type:EXON_CODING_SYNONYMOUS	geneSymbol:PSRC1|wild.codon:CGA|wild.aa:R|pos.cdna:845|kgId:uc001dxh.2|position.protein:282|strand:-|mut.aa:R|mut.codon:CGT|exon.name:Exon 6|type:EXON_CODING_SYNONYMOUS	geneSymbol:PSRC1|wild.codon:CGA|wild.aa:R|pos.cdna:845|kgId:uc001dxi.2|position.protein:282|strand:-|mut.aa:R|mut.codon:CGT|exon.name:Exon 6|type:EXON_CODING_SYNONYMOUS	geneSymbol:PSRC1|wild.codon:CGA|wild.aa:R|pos.cdna:935|kgId:uc001dxj.2|position.protein:312|strand:-|mut.aa:R|mut.codon:CGT|exon.name:Exon 5|type:EXON_CODING_SYNONYMOUS	GT	AD	DP	GQ	PL	0/1	23	51	73	99	1539	0	656
chr1	109824575	0	A	G	260.52	AC=1	AF=0.50	AN=2	DP=20	Dels=0.00	HRun=0	HaplotypeScore=1.2032	MQ=60.00	MQ0=0	QD=14.53	SB=-84.26	geneSymbol:PSRC1|kgId:uc001dxb.2|strand:-|exon.name:Exon 1|type:UTR5	geneSymbol:PSRC1|wild.codon:GTG|wild.aa:V|pos.cdna:184|kgId:uc001dxc.2|position.protein:62|strand:-|mut.aa:A|mut.codon:GCG|exon.name:Exon 4|type:EXON_CODING_NON_SYNONYMOUS	geneSymbol:PSRC1|wild.codon:GTG|wild.aa:V|pos.cdna:184|kgId:uc001dxd.2|position.protein:62|strand:-|mut.aa:A|mut.codon:GCG|exon.name:Exon 4|type:EXON_CODING_NON_SYNONYMOUS	geneSymbol:PSRC1|wild.codon:GTG|wild.aa:V|pos.cdna:184|kgId:uc001dxe.2|position.protein:62|strand:-|mut.aa:A|mut.codon:GCG|exon.name:Exon 4|type:EXON_CODING_NON_SYNONYMOUS	geneSymbol:PSRC1|wild.codon:GTG|wild.aa:V|pos.cdna:184|kgId:uc001dxf.2|position.protein:62|strand:-|mut.aa:A|mut.codon:GCG|exon.name:Exon 4|type:EXON_CODING_NON_SYNONYMOUS	geneSymbol:PSRC1|wild.codon:GTG|wild.aa:V|pos.cdna:184|kgId:uc001dxg.2|position.protein:62|strand:-|mut.aa:A|mut.codon:GCG|exon.name:Exon 4|type:EXON_CODING_NON_SYNONYMOUS	geneSymbol:PSRC1|wild.codon:GTG|wild.aa:V|pos.cdna:184|kgId:uc001dxh.2|position.protein:62|strand:-|mut.aa:A|mut.codon:GCG|exon.name:Exon 4|type:EXON_CODING_NON_SYNONYMOUS	geneSymbol:PSRC1|wild.codon:GTG|wild.aa:V|pos.cdna:184|kgId:uc001dxi.2|position.protein:62|strand:-|mut.aa:A|mut.codon:GCG|exon.name:Exon 4|type:EXON_CODING_NON_SYNONYMOUS	geneSymbol:PSRC1|wild.codon:GTG|wild.aa:V|pos.cdna:184|kgId:uc001dxj.2|position.protein:62|strand:-|mut.aa:A|mut.codon:GCG|exon.name:Exon 4|type:EXON_CODING_NON_SYNONYMOUS										GT	AD	DP	GQ	PL	0/1	10	10	20	99	291	0	264
chr1	110129443	0	A	C	528.91	AC=1	AF=0.50	AN=2	DP=37	Dels=0.00	HRun=0	HaplotypeScore=3.2805	MQ=60.00	MQ0=0	QD=15.11	SB=-274.16	geneSymbol:GNAI3|wild.codon:AAA|wild.aa:K|pos.cdna:812|kgId:uc001dxz.2|position.protein:271|strand:+|mut.aa:N|mut.codon:AAC|exon.name:Exon 7|type:EXON_CODING_NON_SYNONYMOUS	GT	AD	DP	GQ	PL	0/1	17	20	37	99	559	0	553
chr1	110168975	0	C	T	594.63	AC=1	AF=0.50	AN=2	DP=59	Dels=0.00	HRun=0	HaplotypeScore=6.4935	MQ=59.22	MQ0=0	QD=10.59	SB=-258.73	geneSymbol:AMPD2|kgId:uc009wfg.1|strand:+|type:UTR3	geneSymbol:AMPD2|wild.codon:CGG|wild.aa:R|pos.cdna:375|kgId:uc001dyb.1|position.protein:126|strand:+|mut.aa:W|mut.codon:TGG|exon.name:Exon 5|type:EXON_CODING_NON_SYNONYMOUS	geneSymbol:AMPD2|wild.codon:CGG|wild.aa:R|pos.cdna:618|kgId:uc009wfh.1|position.protein:207|strand:+|mut.aa:W|mut.codon:TGG|exon.name:Exon 6|type:EXON_CODING_NON_SYNONYMOUS	geneSymbol:AMPD2|wild.codon:CGG|wild.aa:R|pos.cdna:618|kgId:uc001dyc.1|position.protein:207|strand:+|mut.aa:W|mut.codon:TGG|exon.name:Exon 5|type:EXON_CODING_NON_SYNONYMOUS	geneSymbol:AMPD2|wild.codon:CGG|wild.aa:R|pos.cdna:393|kgId:uc010ovr.1|position.protein:132|strand:+|mut.aa:W|mut.codon:TGG|exon.name:Exon 4|type:EXON_CODING_NON_SYNONYMOUS	geneSymbol:AMPD2|wild.codon:CGG|wild.aa:R|pos.cdna:264|kgId:uc010ovs.1|position.protein:89|strand:+|mut.aa:W|mut.codon:TGG|exon.name:Exon 5|type:EXON_CODING_NON_SYNONYMOUS	geneSymbol:AMPD2|wild.codon:CGG|wild.aa:R|pos.cdna:261|kgId:uc001dyd.1|position.protein:88|strand:+|mut.aa:W|mut.codon:TGG|exon.name:Exon 3|type:EXON_CODING_NON_SYNONYMOUS	GT	AD	DP	GQ	PL	0/1	38	21	59	99	625	0	1201
chr1	110465971	0	C	T	235.1	AC=1	AF=0.50	AN=2	DP=33	Dels=0.00	HRun=0	HaplotypeScore=4.7576	MQ=59.30	MQ0=0	QD=8.03	SB=-0.68	geneSymbol:CSF1|wild.codon:ACA|wild.aa:T|pos.cdna:727|kgId:uc001dyt.2|position.protein:243|strand:+|mut.aa:I|mut.codon:ATA|exon.name:Exon 6|type:EXON_CODING_NON_SYNONYMOUS	geneSymbol:CSF1|wild.codon:ACA|wild.aa:T|pos.cdna:727|kgId:uc001dyu.2|position.protein:243|strand:+|mut.aa:I|mut.codon:ATA|exon.name:Exon 6|type:EXON_CODING_NON_SYNONYMOUS	geneSymbol:CSF1|kgId:uc001dyv.3|intron.name:Intron 5|strand:+|type:INTRON	geneSymbol:CSF1|wild.codon:ACA|wild.aa:T|pos.cdna:727|kgId:uc001dyw.3|position.protein:243|strand:+|mut.aa:I|mut.codon:ATA|exon.name:Exon 6|type:EXON_CODING_NON_SYNONYMOUS	GT	AD	DP	GQ	PL	0/1	22	11	33	99	265	0	738
chr1	110884030	0	C	T	1078.64	AC=1	AF=0.50	AN=2	DP=92	Dels=0.00	HRun=1	HaplotypeScore=12.9573	MQ=59.80	MQ0=0	QD=12.05	SB=-516.66	geneSymbol:RBM15|wild.codon:GCT|wild.aa:A|pos.cdna:2002|kgId:uc001dzl.1|position.protein:668|strand:+|mut.aa:V|mut.codon:GTT|exon.name:Exon 1|type:EXON_CODING_NON_SYNONYMOUS	geneSymbol:RBM15|wild.codon:GCT|wild.aa:A|pos.cdna:2002|kgId:uc001dzm.1|position.protein:668|strand:+|mut.aa:V|mut.codon:GTT|exon.name:Exon 1|type:EXON_CODING_NON_SYNONYMOUS	GT	AD	DP	GQ	PL	0/1	52	40	89	99	1109	0	1706
chr1	111890369	0	C	T	1272.1	AC=1	AF=0.50	AN=2	DP=156	Dels=0.00	HRun=1	HaplotypeScore=13.3668	MQ=57.91	MQ0=0	QD=8.35	SB=-627.27	geneSymbol:C1orf88|wild.codon:GCT|wild.aa:A|pos.cdna:232|kgId:uc001eaw.2|position.protein:78|strand:+|mut.aa:V|mut.codon:GTT|exon.name:Exon 3|type:EXON_CODING_NON_SYNONYMOUS	geneSymbol:C1orf88|kgId:uc001eax.2|intron.name:Intron 2|strand:+|type:INTRON	geneSymbol:C1orf88|kgId:uc009wge.1|intron.name:Intron 2|strand:+|type:INTRON	GT	AD	DP	GQ	PL	0/1	105	50	153	99	1302	0	3593
chr1	113197114	0	G	T	417.88	AC=1	AF=0.50	AN=2	DP=47	Dels=0.00	HRun=0	HaplotypeScore=4.0534	MQ=59.60	MQ0=0	QD=9.53	SB=-55.48	geneSymbol:CAPZA1|wild.codon:GGT|wild.aa:G|pos.cdna:246|kgId:uc001ecj.1|position.protein:83|strand:+|mut.aa:C|mut.codon:TGT|exon.name:Exon 5|type:EXON_CODING_NON_SYNONYMOUS	GT	AD	DP	GQ	PL	0/1	28	17	44	99	448	0	982
chr1	113232225	0	T	C	1053.74	AC=1	AF=0.50	AN=2	DP=70	Dels=0.00	HRun=0	HaplotypeScore=10.0991	MQ=57.92	MQ0=0	QD=15.48	SB=-450.82	geneSymbol:MOV10|wild.codon:TTT|wild.aa:F|pos.cdna:529|kgId:uc001ecl.2|position.protein:177|strand:+|mut.aa:S|mut.codon:TCT|exon.name:Exon 4|type:EXON_CODING_NON_SYNONYMOUS	geneSymbol:MOV10|wild.codon:TTT|wild.aa:F|pos.cdna:529|kgId:uc001eck.2|position.protein:177|strand:+|mut.aa:S|mut.codon:TCT|exon.name:Exon 4|type:EXON_CODING_NON_SYNONYMOUS	geneSymbol:MOV10|wild.codon:TTT|wild.aa:F|pos.cdna:529|kgId:uc001ecn.2|position.protein:177|strand:+|mut.aa:S|mut.codon:TCT|exon.name:Exon 4|type:EXON_CODING_NON_SYNONYMOUS	geneSymbol:MOV10|wild.codon:TTT|wild.aa:F|pos.cdna:349|kgId:uc001ecm.2|position.protein:117|strand:+|mut.aa:S|mut.codon:TCT|exon.name:Exon 5|type:EXON_CODING_NON_SYNONYMOUS	geneSymbol:MOV10|wild.codon:TTT|wild.aa:F|pos.cdna:349|kgId:uc009wgj.1|position.protein:117|strand:+|mut.aa:S|mut.codon:TCT|exon.name:Exon 4|type:EXON_CODING_NON_SYNONYMOUS	GT	AD	DP	GQ	PL	0/1	36	34	69	99	1084	0	1160
chr1	113232230	0	T	A	1043.94	AC=1	AF=0.50	AN=2	DP=73	Dels=0.00	HRun=0	HaplotypeScore=9.5691	MQ=58.00	MQ0=0	QD=14.71	SB=-405.79	geneSymbol:MOV10|wild.codon:TTC|wild.aa:F|pos.cdna:534|kgId:uc001ecl.2|position.protein:179|strand:+|mut.aa:I|mut.codon:ATC|exon.name:Exon 4|type:EXON_CODING_NON_SYNONYMOUS	geneSymbol:MOV10|wild.codon:TTC|wild.aa:F|pos.cdna:534|kgId:uc001eck.2|position.protein:179|strand:+|mut.aa:I|mut.codon:ATC|exon.name:Exon 4|type:EXON_CODING_NON_SYNONYMOUS	geneSymbol:MOV10|wild.codon:TTC|wild.aa:F|pos.cdna:534|kgId:uc001ecn.2|position.protein:179|strand:+|mut.aa:I|mut.codon:ATC|exon.name:Exon 4|type:EXON_CODING_NON_SYNONYMOUS	geneSymbol:MOV10|wild.codon:TTC|wild.aa:F|pos.cdna:354|kgId:uc001ecm.2|position.protein:119|strand:+|mut.aa:I|mut.codon:ATC|exon.name:Exon 5|type:EXON_CODING_NON_SYNONYMOUS	geneSymbol:MOV10|wild.codon:TTC|wild.aa:F|pos.cdna:354|kgId:uc009wgj.1|position.protein:119|strand:+|mut.aa:I|mut.codon:ATC|exon.name:Exon 4|type:EXON_CODING_NON_SYNONYMOUS	GT	AD	DP	GQ	PL	0/1	35	38	71	99	1074	0	1130
chr1	113653034	0	C	T	1037.77	AC=1	AF=0.50	AN=2	DP=98	Dels=0.00	HRun=2	HaplotypeScore=17.6919	MQ=59.76	MQ0=0	QD=10.90	SB=-507.96	geneSymbol:LRIG2|wild.codon:CGT|wild.aa:R|pos.cdna:1647|kgId:uc001edf.1|position.protein:550|strand:+|mut.aa:C|mut.codon:TGT|exon.name:Exon 13|type:EXON_CODING_NON_SYNONYMOUS	geneSymbol:LRIG2|wild.codon:CGT|wild.aa:R|pos.cdna:1338|kgId:uc009wgn.1|position.protein:447|strand:+|mut.aa:C|mut.codon:TGT|exon.name:Exon 14|type:EXON_CODING_NON_SYNONYMOUS	GT	AD	DP	GQ	PL	0/1	61	37	94	99	1068	0	1776
chr1	113653068	0	A	G	625.34	AC=1	AF=0.50	AN=2	DP=71	Dels=0.00	HRun=0	HaplotypeScore=8.1924	MQ=60.00	MQ0=0	QD=9.23	SB=-110.61	geneSymbol:LRIG2|wild.codon:TAT|wild.aa:Y|pos.cdna:1681|kgId:uc001edf.1|position.protein:561|strand:+|mut.aa:C|mut.codon:TGT|exon.name:Exon 13|type:EXON_CODING_NON_SYNONYMOUS	geneSymbol:LRIG2|wild.codon:TAT|wild.aa:Y|pos.cdna:1372|kgId:uc009wgn.1|position.protein:458|strand:+|mut.aa:C|mut.codon:TGT|exon.name:Exon 14|type:EXON_CODING_NON_SYNONYMOUS	GT	AD	DP	GQ	PL	0/1	47	23	69	99	655	0	1426
chr1	114380544	0	G	T	565.3	AC=1	AF=0.50	AN=2	DP=64	Dels=0.00	HRun=0	HaplotypeScore=7.0602	MQ=59.22	MQ0=0	QD=9.30	SB=-251.36	geneSymbol:PTPN22|wild.codon:TCT|wild.aa:S|pos.cdna:1477|kgId:uc001eds.2|position.protein:493|strand:-|mut.aa:Y|mut.codon:TAT|exon.name:Exon 13|type:EXON_CODING_NON_SYNONYMOUS	geneSymbol:PTPN22|wild.codon:TCT|wild.aa:S|pos.cdna:1312|kgId:uc009wgq.2|position.protein:438|strand:-|mut.aa:Y|mut.codon:TAT|exon.name:Exon 11|type:EXON_CODING_NON_SYNONYMOUS	geneSymbol:PTPN22|wild.codon:TCT|wild.aa:S|pos.cdna:745|kgId:uc010owo.1|position.protein:249|strand:-|mut.aa:Y|mut.codon:TAT|exon.name:Exon 9|type:EXON_CODING_NON_SYNONYMOUS	geneSymbol:PTPN22|kgId:uc001edt.2|intron.name:Intron 7|strand:-|type:INTRON	geneSymbol:PTPN22|wild.codon:TCT|wild.aa:S|pos.cdna:1477|kgId:uc009wgr.2|position.protein:493|strand:-|mut.aa:Y|mut.codon:TAT|exon.name:Exon 13|type:EXON_CODING_NON_SYNONYMOUS	geneSymbol:PTPN22|wild.codon:TCT|wild.aa:S|pos.cdna:1096|kgId:uc009wgs.2|position.protein:366|strand:-|mut.aa:Y|mut.codon:TAT|exon.name:Exon 8|type:EXON_CODING_NON_SYNONYMOUS	geneSymbol:PTPN22|wild.codon:TCT|wild.aa:S|pos.cdna:1477|kgId:uc001edu.2|position.protein:493|strand:-|mut.aa:Y|mut.codon:TAT|exon.name:Exon 13|type:EXON_CODING_NON_SYNONYMOUS	GT	AD	DP	GQ	PL	0/1	42	22	63	99	595	0	1451
chr1	115486988	0	G	A	603.98	AC=1	AF=0.50	AN=2	DP=44	Dels=0.00	HRun=3	HaplotypeScore=4.2825	MQ=60.00	MQ0=0	QD=14.41	SB=-170.46	geneSymbol:SYCP1|wild.codon:AGT|wild.aa:S|pos.cdna:1954|kgId:uc001efr.2|position.protein:652|strand:+|mut.aa:N|mut.codon:AAT|exon.name:Exon 24|type:EXON_CODING_NON_SYNONYMOUS	geneSymbol:SYCP1|kgId:uc010owt.1|strand:+|type:UTR3	geneSymbol:SYCP1|wild.codon:AGT|wild.aa:S|pos.cdna:1954|kgId:uc001efq.2|position.protein:652|strand:+|mut.aa:N|mut.codon:AAT|exon.name:Exon 24|type:EXON_CODING_NON_SYNONYMOUS	geneSymbol:SYCP1|wild.codon:AGT|wild.aa:S|pos.cdna:1954|kgId:uc009wgw.2|position.protein:652|strand:+|mut.aa:N|mut.codon:AAT|exon.name:Exon 24|type:EXON_CODING_NON_SYNONYMOUS	GT	AD	DP	GQ	PL	0/1	23	20	43	99	634	0	743
chr1	117656068	0	G	T	1540.3	AC=1	AF=0.50	AN=2	DP=100	Dels=0.00	HRun=0	HaplotypeScore=10.7621	MQ=59.40	MQ0=0	QD=15.70	SB=-599.03	geneSymbol:TRIM45|wild.codon:CCA|wild.aa:P|pos.cdna:1506|kgId:uc001egz.2|position.protein:503|strand:-|mut.aa:T|mut.codon:ACA|exon.name:Exon 5|type:EXON_CODING_NON_SYNONYMOUS	geneSymbol:TRIM45|wild.codon:CCA|wild.aa:P|pos.cdna:1452|kgId:uc009whe.2|position.protein:485|strand:-|mut.aa:T|mut.codon:ACA|exon.name:Exon 5|type:EXON_CODING_NON_SYNONYMOUS	geneSymbol:TRIM45|wild.codon:CCA|wild.aa:P|pos.cdna:1194|kgId:uc001eha.2|position.protein:399|strand:-|mut.aa:T|mut.codon:ACA|exon.name:Exon 6|type:EXON_CODING_NON_SYNONYMOUS	GT	AD	DP	GQ	PL	0/1	47	53	98	99	1570	0	1486
chr1	118455255	0	G	A	2341.17	AC=1	AF=0.50	AN=2	DP=124	Dels=0.00	HRun=0	HaplotypeScore=13.1444	MQ=59.51	MQ0=0	QD=19.12	SB=-695.25	geneSymbol:GDAP2|wild.codon:CGG|wild.aa:R|pos.cdna:366|kgId:uc001ehf.2|position.protein:123|strand:-|mut.aa:W|mut.codon:TGG|exon.name:Exon 4|type:EXON_CODING_NON_SYNONYMOUS	geneSymbol:GDAP2|wild.codon:CGG|wild.aa:R|pos.cdna:366|kgId:uc001ehg.2|position.protein:123|strand:-|mut.aa:W|mut.codon:TGG|exon.name:Exon 4|type:EXON_CODING_NON_SYNONYMOUS	GT	AD	DP	GQ	PL	0/1	52	72	124	99	2371	0	1522
chr1	120165708	0	C	T	526.22	AC=1	AF=0.50	AN=2	DP=35	Dels=0.00	HRun=0	HaplotypeScore=5.5990	MQ=58.67	MQ0=0	QD=15.89	SB=-176.50	geneSymbol:ZNF697|wild.codon:GTC|wild.aa:V|pos.cdna:1257|kgId:uc001ehy.1|position.protein:420|strand:-|mut.aa:I|mut.codon:ATC|exon.name:Exon 3|type:EXON_CODING_NON_SYNONYMOUS	GT	AD	DP	GQ	PL	0/1	16	19	34	99	556	0	419
chr1	120438720	0	C	A	1517.99	AC=1	AF=0.50	AN=2	DP=96	Dels=0.00	HRun=0	HaplotypeScore=11.3866	MQ=58.93	MQ0=0	QD=16.12	SB=-760.49	geneSymbol:ADAM30|wild.codon:AAG|wild.aa:K|pos.cdna:239|kgId:uc001eij.2|position.protein:80|strand:-|mut.aa:N|mut.codon:AAT|exon.name:Exon 1|type:EXON_CODING_NON_SYNONYMOUS	GT	AD	DP	GQ	PL	0/1	44	52	95	99	1548	0	1409
chr1	145415474	0	G	A	551.32	AC=1	AF=0.50	AN=2	DP=32	Dels=0.00	HRun=0	HaplotypeScore=7.4964	MQ=60.00	MQ0=0	QD=18.17	SB=-213.97	geneSymbol:NBPF1|kgId:uc001emp.3|intron.name:Intron 12|strand:+|type:INTRON	geneSymbol:HFE2|wild.codon:CGC|wild.aa:R|pos.cdna:292|kgId:uc001eni.2|position.protein:98|strand:+|mut.aa:H|mut.codon:CAC|exon.name:Exon 3|type:EXON_CODING_NON_SYNONYMOUS	geneSymbol:HFE2|kgId:uc001enj.2|intron.name:Intron 2|strand:+|type:INTRON	geneSymbol:HFE2|kgId:uc001enk.2|strand:+|exon.name:Exon 2|type:UTR5	geneSymbol:HFE2|kgId:uc001enl.2|intron.name:Intron 1|strand:+|type:INTRON	GT	AD	DP	GQ	PL	0/1	12	19	31	99	581	0	299
chr1	145416905	0	G	T	489.37	AC=1	AF=0.50	AN=2	DP=53	Dels=0.00	HRun=0	HaplotypeScore=2.9261	MQ=59.56	MQ0=0	QD=9.80	SB=-51.48	geneSymbol:NBPF1|kgId:uc001emp.3|intron.name:Intron 12|strand:+|type:INTRON	geneSymbol:HFE2|wild.codon:GGG|wild.aa:G|pos.cdna:1249|kgId:uc001eni.2|position.protein:417|strand:+|mut.aa:V|mut.codon:GTG|exon.name:Exon 4|type:EXON_CODING_NON_SYNONYMOUS	geneSymbol:HFE2|wild.codon:GGG|wild.aa:G|pos.cdna:571|kgId:uc001enj.2|position.protein:191|strand:+|mut.aa:V|mut.codon:GTG|exon.name:Exon 3|type:EXON_CODING_NON_SYNONYMOUS	geneSymbol:HFE2|wild.codon:GGG|wild.aa:G|pos.cdna:910|kgId:uc001enk.2|position.protein:304|strand:+|mut.aa:V|mut.codon:GTG|exon.name:Exon 3|type:EXON_CODING_NON_SYNONYMOUS	geneSymbol:HFE2|wild.codon:GGG|wild.aa:G|pos.cdna:571|kgId:uc001enl.2|position.protein:191|strand:+|mut.aa:V|mut.codon:GTG|exon.name:Exon 2|type:EXON_CODING_NON_SYNONYMOUS	GT	AD	DP	GQ	PL	0/1	35	18	51	99	519	0	1158
chr1	145474291	0	G	T	321.97	AC=1	AF=0.50	AN=2	DP=30	Dels=0.00	HRun=0	HaplotypeScore=7.5890	MQ=56.85	MQ0=0	QD=11.73	SB=-156.74	geneSymbol:NBPF1|kgId:uc001emp.3|intron.name:Intron 12|strand:+|type:INTRON	geneSymbol:ANKRD34A|wild.codon:CAG|wild.aa:Q|pos.cdna:962|kgId:uc001enq.1|position.protein:321|strand:+|mut.aa:H|mut.codon:CAT|exon.name:Exon 4|type:EXON_CODING_NON_SYNONYMOUS	GT	AD	DP	GQ	PL	0/1	16	14	28	99	352	0	499
chr1	145533187	0	G	A	636.83	AC=1	AF=0.50	AN=2	DP=84	Dels=0.00	HRun=0	HaplotypeScore=7.2311	MQ=58.89	MQ0=0	QD=7.94	SB=-229.62	geneSymbol:NBPF1|kgId:uc001emp.3|intron.name:Intron 12|strand:+|type:INTRON	geneSymbol:ITGA10|wild.codon:GCA|wild.aa:A|pos.cdna:1281|kgId:uc001eoa.2|position.protein:428|strand:+|mut.aa:T|mut.codon:ACA|exon.name:Exon 11|type:EXON_CODING_NON_SYNONYMOUS	geneSymbol:ITGA10|wild.codon:GCA|wild.aa:A|pos.cdna:888|kgId:uc010oyv.1|position.protein:297|strand:+|mut.aa:T|mut.codon:ACA|exon.name:Exon 8|type:EXON_CODING_NON_SYNONYMOUS	geneSymbol:ITGA10|wild.codon:GCA|wild.aa:A|pos.cdna:852|kgId:uc009wiw.2|position.protein:285|strand:+|mut.aa:T|mut.codon:ACA|exon.name:Exon 7|type:EXON_CODING_NON_SYNONYMOUS	geneSymbol:ITGA10|wild.codon:GCA|wild.aa:A|pos.cdna:1116|kgId:uc010oyw.1|position.protein:373|strand:+|mut.aa:T|mut.codon:ACA|exon.name:Exon 9|type:EXON_CODING_NON_SYNONYMOUS	GT	AD	DP	GQ	PL	0/1	57	27	83	99	667	0	1933
chr1	145561570	0	T	C	1060.23	AC=1	AF=0.50	AN=2	DP=67	Dels=0.00	HRun=3	HaplotypeScore=4.8660	MQ=60.00	MQ0=0	QD=16.27	SB=-379.68	geneSymbol:NBPF1|kgId:uc001emp.3|intron.name:Intron 12|strand:+|type:INTRON	geneSymbol:ANKRD35|wild.codon:TCC|wild.aa:S|pos.cdna:786|kgId:uc010oyx.1|position.protein:263|strand:+|mut.aa:P|mut.codon:CCC|exon.name:Exon 9|type:EXON_CODING_NON_SYNONYMOUS	geneSymbol:ANKRD35|wild.codon:TCC|wild.aa:S|pos.cdna:1257|kgId:uc001eob.1|position.protein:420|strand:+|mut.aa:P|mut.codon:CCC|exon.name:Exon 10|type:EXON_CODING_NON_SYNONYMOUS	GT	AD	DP	GQ	PL	0/1	31	36	62	99	1090	0	736
chr1	145578465	0	G	A	2205.81	AC=1	AF=0.50	AN=2	DP=137	Dels=0.00	HRun=0	HaplotypeScore=15.4017	MQ=59.49	MQ0=0	QD=16.32	SB=-1065.56	geneSymbol:NBPF1|kgId:uc001emp.3|intron.name:Intron 12|strand:+|type:INTRON	geneSymbol:PIAS3|wild.codon:CGG|wild.aa:R|pos.cdna:400|kgId:uc010oyy.1|position.protein:134|strand:+|mut.aa:Q|mut.codon:CAG|exon.name:Exon 2|type:EXON_CODING_NON_SYNONYMOUS	geneSymbol:PIAS3|wild.codon:CGG|wild.aa:R|pos.cdna:427|kgId:uc001eoc.1|position.protein:143|strand:+|mut.aa:Q|mut.codon:CAG|exon.name:Exon 2|type:EXON_CODING_NON_SYNONYMOUS	GT	AD	DP	GQ	PL	0/1	66	69	131	99	2236	0	1841
chr1	146493279	0	C	T	336.41	AC=2	AF=1.00	AN=2	DP=44	Dels=0.00	HRun=0	HaplotypeScore=4.2613	MQ=18.53	MQ0=8	QD=8.38	SB=-0.01	geneSymbol:LOC728989|wild.codon:GTC|wild.aa:V|pos.cdna:633|kgId:uc001epd.2|position.protein:212|strand:-|mut.aa:I|mut.codon:ATC|exon.name:Exon 5|type:EXON_CODING_NON_SYNONYMOUS	GT	AD	DP	GQ	PL	1/1	1	43	13	5.34	367	5	0
chr1	147380282	0	A	G	3230.05	AC=1	AF=0.50	AN=2	DP=245	Dels=0.00	HRun=1	HaplotypeScore=20.6364	MQ=59.41	MQ0=0	QD=13.31	SB=-1403.64	geneSymbol:GJA8|wild.codon:GAC|wild.aa:D|pos.cdna:199|kgId:uc001epu.1|position.protein:67|strand:+|mut.aa:G|mut.codon:GGC|exon.name:Exon 2|type:EXON_CODING_NON_SYNONYMOUS	GT	AD	DP	GQ	PL	0/1	140	105	237	99	3260	0	4012
chr1	149858787	0	T	C	1395.84	AC=1	AF=0.50	AN=2	DP=157	Dels=0.00	HRun=2	HaplotypeScore=33.9877	MQ=34.67	MQ0=24	QD=9.08	SB=-408.19	geneSymbol:HIST2H2AC|wild.codon:ATC|wild.aa:I|pos.cdna:262|kgId:uc001etd.2|position.protein:88|strand:+|mut.aa:T|mut.codon:ACC|exon.name:Exon 1|type:EXON_CODING_NON_SYNONYMOUS	GT	AD	DP	GQ	PL	0/1	93	64	114	99	1426	0	1678
chr1	149919165	0	G	A	1756.29	AC=1	AF=0.50	AN=2	DP=137	Dels=0.00	HRun=1	HaplotypeScore=8.6195	MQ=59.68	MQ0=0	QD=13.04	SB=-881.92	geneSymbol:OTUD7B|wild.codon:TCC|wild.aa:S|pos.cdna:1309|kgId:uc001etn.2|position.protein:437|strand:-|mut.aa:F|mut.codon:TTC|exon.name:Exon 11|type:EXON_CODING_NON_SYNONYMOUS																		GT	AD	DP	GQ	PL	0/1	78	59	135	99	1786	0	2655
chr1	150531776	0	G	A	921.98	AC=1	AF=0.50	AN=2	DP=60	Dels=0.00	HRun=0	HaplotypeScore=7.3611	MQ=57.77	MQ0=0	QD=15.87	SB=-288.44	geneSymbol:ADAMTSL4|wild.codon:TGT|wild.aa:C|pos.cdna:2776|kgId:uc001eux.2|position.protein:926|strand:+|mut.aa:Y|mut.codon:TAT|exon.name:Exon 17|type:EXON_CODING_NON_SYNONYMOUS	geneSymbol:ADAMTSL4|wild.codon:TGT|wild.aa:C|pos.cdna:2845|kgId:uc009wlw.2|position.protein:949|strand:+|mut.aa:Y|mut.codon:TAT|exon.name:Exon 17|type:EXON_CODING_NON_SYNONYMOUS	geneSymbol:ADAMTSL4|wild.codon:TGT|wild.aa:C|pos.cdna:2659|kgId:uc010pcg.1|position.protein:887|strand:+|mut.aa:Y|mut.codon:TAT|exon.name:Exon 17|type:EXON_CODING_NON_SYNONYMOUS	geneSymbol:ADAMTSL4|wild.codon:TGT|wild.aa:C|pos.cdna:265|kgId:uc009wlx.2|position.protein:89|strand:+|mut.aa:Y|mut.codon:TAT|exon.name:Exon 4|type:EXON_CODING_NON_SYNONYMOUS	GT	AD	DP	GQ	PL	0/1	27	33	58	99	952	0	844
chr1	150933458	0	G	A	1946.47	AC=1	AF=0.50	AN=2	DP=134	Dels=0.00	HRun=2	HaplotypeScore=14.1965	MQ=59.69	MQ0=0	QD=14.75	SB=-536.46	geneSymbol:SETDB1|wild.codon:GAA|wild.aa:E|pos.cdna:2919|kgId:uc001evv.2|position.protein:974|strand:+|mut.aa:K|mut.codon:AAA|exon.name:Exon 16|type:EXON_CODING_NON_SYNONYMOUS	geneSymbol:SETDB1|wild.codon:GAA|wild.aa:E|pos.cdna:2919|kgId:uc001evu.2|position.protein:974|strand:+|mut.aa:K|mut.codon:AAA|exon.name:Exon 16|type:EXON_CODING_NON_SYNONYMOUS	geneSymbol:SETDB1|wild.codon:GAA|wild.aa:E|pos.cdna:2919|kgId:uc009wmg.1|position.protein:974|strand:+|mut.aa:K|mut.codon:AAA|exon.name:Exon 16|type:EXON_CODING_NON_SYNONYMOUS	GT	AD	DP	GQ	PL	0/1	72	62	133	99	1976	0	2224
chr1	150955872	0	A	C	1298.68	AC=1	AF=0.50	AN=2	DP=88	Dels=0.00	HRun=0	HaplotypeScore=4.7960	MQ=59.08	MQ0=0	QD=15.10	SB=-581.50	geneSymbol:ANXA9|wild.codon:AAG|wild.aa:K|pos.cdna:133|kgId:uc001ewa.2|position.protein:45|strand:+|mut.aa:T|mut.codon:ACG|exon.name:Exon 4|type:EXON_CODING_NON_SYNONYMOUS	GT	AD	DP	GQ	PL	0/1	41	47	86	99	1329	0	1351
chr1	151266553	0	A	G	2521.23	AC=1	AF=0.50	AN=2	DP=213	Dels=0.00	HRun=1	HaplotypeScore=17.3064	MQ=59.20	MQ0=0	QD=11.98	SB=-1115.72	geneSymbol:PI4KB|wild.codon:CTG|wild.aa:L|pos.cdna:2245|kgId:uc001exr.2|position.protein:749|strand:-|mut.aa:P|mut.codon:CCG|exon.name:Exon 11|type:EXON_CODING_NON_SYNONYMOUS	geneSymbol:PI4KB|wild.codon:CTG|wild.aa:L|pos.cdna:2164|kgId:uc001exs.2|position.protein:722|strand:-|mut.aa:P|mut.codon:CCG|exon.name:Exon 11|type:EXON_CODING_NON_SYNONYMOUS	geneSymbol:PI4KB|wild.codon:CTG|wild.aa:L|pos.cdna:2209|kgId:uc001ext.2|position.protein:737|strand:-|mut.aa:P|mut.codon:CCG|exon.name:Exon 11|type:EXON_CODING_NON_SYNONYMOUS	geneSymbol:PI4KB|wild.codon:CTG|wild.aa:L|pos.cdna:2164|kgId:uc001exu.2|position.protein:722|strand:-|mut.aa:P|mut.codon:CCG|exon.name:Exon 10|type:EXON_CODING_NON_SYNONYMOUS	geneSymbol:PI4KB|wild.codon:CTG|wild.aa:L|pos.cdna:1213|kgId:uc010pcw.1|position.protein:405|strand:-|mut.aa:P|mut.codon:CCG|exon.name:Exon 9|type:EXON_CODING_NON_SYNONYMOUS	GT	AD	DP	GQ	PL	0/1	122	90	210	99	2551	0	3944
chr1	151733327	0	T	C	1311.24	AC=1	AF=0.50	AN=2	DP=91	Dels=0.00	HRun=0	HaplotypeScore=11.5487	MQ=56.79	MQ0=0	QD=14.74	SB=-543.19	geneSymbol:MRPL9|wild.codon:ATC|wild.aa:I|pos.cdna:636|kgId:uc001eyv.2|position.protein:213|strand:-|mut.aa:V|mut.codon:GTC|exon.name:Exon 6|type:EXON_CODING_NON_SYNONYMOUS	geneSymbol:MRPL9|kgId:uc009wmz.2|strand:-|exon.name:Exon 6|type:UTR5	GT	AD	DP	GQ	PL	0/1	46	44	89	99	1341	0	1337
chr1	151735441	0	G	A	662.82	AC=1	AF=0.50	AN=2	DP=40	Dels=0.00	HRun=1	HaplotypeScore=6.6248	MQ=60.00	MQ0=0	QD=17.32	SB=-244.30	geneSymbol:MRPL9|kgId:uc001eyv.2|intron.name:Intron 3|strand:-|type:INTRON	geneSymbol:MRPL9|kgId:uc009wmz.2|strand:-|exon.name:Exon 2|type:UTR5	geneSymbol:MRPL9|kgId:uc010pdk.1|intron.name:Intron 3|strand:-|type:INTRON	geneSymbol:MRPL9|wild.codon:CCT|wild.aa:P|pos.cdna:334|kgId:uc009wna.1|position.protein:112|strand:-|mut.aa:L|mut.codon:CTT|exon.name:Exon 2|type:EXON_CODING_NON_SYNONYMOUS	GT	AD	DP	GQ	PL	0/1	19	21	40	99	693	0	595
chr1	152083102	0	C	A	795.53	AC=1	AF=0.50	AN=2	DP=61	Dels=0.00	HRun=0	HaplotypeScore=9.3708	MQ=59.31	MQ0=0	QD=13.53	SB=-81.25	geneSymbol:TCHH|wild.codon:CGA|wild.aa:R|pos.cdna:2590|kgId:uc001ezp.2|position.protein:864|strand:-|mut.aa:L|mut.codon:CTA|exon.name:Exon 2|type:EXON_CODING_NON_SYNONYMOUS	geneSymbol:TCHH|wild.codon:CGA|wild.aa:R|pos.cdna:2590|kgId:uc009wne.1|position.protein:864|strand:-|mut.aa:L|mut.codon:CTA|exon.name:Exon 3|type:EXON_CODING_NON_SYNONYMOUS	GT	AD	DP	GQ	PL	0/1	34	27	57	99	826	0	861
chr1	152188463	0	G	A	2072.79	AC=1	AF=0.50	AN=2	DP=250	Dels=0.00	HRun=1	HaplotypeScore=29.7081	MQ=34.10	MQ0=20	QD=8.41	SB=-692.88	geneSymbol:HRNR|wild.codon:TCC|wild.aa:S|pos.cdna:5641|kgId:uc001ezt.1|position.protein:1881|strand:-|mut.aa:F|mut.codon:TTC|exon.name:Exon 3|type:EXON_CODING_NON_SYNONYMOUS	GT	AD	DP	GQ	PL	0/1	157	93	200	99	2103	0	3498
chr1	152192552	0	C	A	4347	AC=1	AF=0.50	AN=2	DP=250	Dels=0.00	HRun=1	HaplotypeScore=23.1485	MQ=59.14	MQ0=0	QD=14.46	SB=-1287.14	geneSymbol:HRNR|wild.codon:GGT|wild.aa:G|pos.cdna:1552|kgId:uc001ezt.1|position.protein:518|strand:-|mut.aa:V|mut.codon:GTT|exon.name:Exon 3|type:EXON_CODING_NON_SYNONYMOUS	GT	AD	DP	GQ	PL	0/1	129	120	243	99	3615	0	4074
chr1	152280471	0	C	G	1735.01	AC=1	AF=0.50	AN=2	DP=250	Dels=0.00	HRun=0	HaplotypeScore=30.0675	MQ=46.57	MQ0=15	QD=7.06	SB=-757.88	geneSymbol:FLG|wild.codon:GAG|wild.aa:E|pos.cdna:6890|kgId:uc001ezu.1|position.protein:2297|strand:-|mut.aa:D|mut.codon:GAC|exon.name:Exon 3|type:EXON_CODING_NON_SYNONYMOUS	GT	AD	DP	GQ	PL	0/1	168	80	218	99	1765	0	4994
chr1	152284996	0	C	T	4462.69	AC=1	AF=0.50	AN=2	DP=245	Dels=0.00	HRun=0	HaplotypeScore=32.2925	MQ=58.80	MQ0=0	QD=15.31	SB=-1477.49	geneSymbol:FLG|wild.codon:CGT|wild.aa:R|pos.cdna:2365|kgId:uc001ezu.1|position.protein:789|strand:-|mut.aa:H|mut.codon:CAT|exon.name:Exon 3|type:EXON_CODING_NON_SYNONYMOUS	GT	AD	DP	GQ	PL	0/1	120	125	236	99	3751	0	3215
chr1	152285181	0	G	T	4171.31	AC=1	AF=0.50	AN=2	DP=250	Dels=0.00	HRun=1	HaplotypeScore=27.4933	MQ=58.03	MQ0=0	QD=13.86	SB=-1576.47	geneSymbol:FLG|wild.codon:CAC|wild.aa:H|pos.cdna:2180|kgId:uc001ezu.1|position.protein:727|strand:-|mut.aa:Q|mut.codon:CAA|exon.name:Exon 3|type:EXON_CODING_NON_SYNONYMOUS	GT	AD	DP	GQ	PL	0/1	136	113	234	99	3466	0	3653
chr1	152327746	0	C	A	4263.14	AC=1	AF=0.50	AN=2	DP=247	Dels=0.00	HRun=0	HaplotypeScore=26.6525	MQ=57.33	MQ0=0	QD=14.31	SB=-1474.08	geneSymbol:AK056431|kgId:uc001ezv.2|intron.name:Intron 6|strand:+|type:INTRON	geneSymbol:FLG2|wild.codon:AGA|wild.aa:R|pos.cdna:2515|kgId:uc001ezw.3|position.protein:839|strand:-|mut.aa:I|mut.codon:ATA|exon.name:Exon 3|type:EXON_CODING_NON_SYNONYMOUS	GT	AD	DP	GQ	PL	0/1	125	122	242	99	3534	0	4059
chr1	153635535	0	C	T	1995.5	AC=1	AF=0.50	AN=2	DP=153	Dels=0.00	HRun=0	HaplotypeScore=24.0130	MQ=59.41	MQ0=0	QD=13.24	SB=-875.05	geneSymbol:ILF2|wild.codon:GGC|wild.aa:G|pos.cdna:880|kgId:uc001fcr.2|position.protein:294|strand:-|mut.aa:D|mut.codon:GAC|exon.name:Exon 12|type:EXON_CODING_NON_SYNONYMOUS	geneSymbol:ILF2|wild.codon:GGC|wild.aa:G|pos.cdna:766|kgId:uc010pdy.1|position.protein:256|strand:-|mut.aa:D|mut.codon:GAC|exon.name:Exon 12|type:EXON_CODING_NON_SYNONYMOUS	geneSymbol:ILF2|wild.codon:GGC|wild.aa:G|pos.cdna:814|kgId:uc009wok.2|position.protein:272|strand:-|mut.aa:D|mut.codon:GAC|exon.name:Exon 11|type:EXON_CODING_NON_SYNONYMOUS																GT	AD	DP	GQ	PL	0/1	83	70	148	99	2025	0	2661
chr1	153941912	0	C	T	2725.01	AC=1	AF=0.50	AN=2	DP=163	Dels=0.00	HRun=0	HaplotypeScore=14.3755	MQ=59.73	MQ0=0	QD=16.90	SB=-1244.09	geneSymbol:CREB3L4|wild.codon:CCA|wild.aa:P|pos.cdna:523|kgId:uc001fdn.3|position.protein:175|strand:+|mut.aa:L|mut.codon:CTA|exon.name:Exon 4|type:EXON_CODING_NON_SYNONYMOUS	geneSymbol:hJAL|wild.codon:CCA|wild.aa:P|pos.cdna:82|kgId:uc010pef.1|position.protein:28|strand:+|mut.aa:L|mut.codon:CTA|exon.name:Exon 3|type:EXON_CODING_NON_SYNONYMOUS	geneSymbol:CREB3L4|wild.codon:CCA|wild.aa:P|pos.cdna:463|kgId:uc001fdo.3|position.protein:155|strand:+|mut.aa:L|mut.codon:CTA|exon.name:Exon 4|type:EXON_CODING_NON_SYNONYMOUS	geneSymbol:CREB3L4|wild.codon:CCA|wild.aa:P|pos.cdna:523|kgId:uc001fdm.1|position.protein:175|strand:+|mut.aa:L|mut.codon:CTA|exon.name:Exon 4|type:EXON_CODING_NON_SYNONYMOUS	geneSymbol:CREB3L4|wild.codon:CCA|wild.aa:P|pos.cdna:463|kgId:uc001fdp.1|position.protein:155|strand:+|mut.aa:L|mut.codon:CTA|exon.name:Exon 4|type:EXON_CODING_NON_SYNONYMOUS	geneSymbol:hJAL|kgId:uc010peg.1|strand:+|type:UTR3	geneSymbol:CREB3L4|wild.codon:CCA|wild.aa:P|pos.cdna:523|kgId:uc001fdr.2|position.protein:175|strand:+|mut.aa:L|mut.codon:CTA|exon.name:Exon 4|type:EXON_CODING_NON_SYNONYMOUS	geneSymbol:CREB3L4|wild.codon:CCA|wild.aa:P|pos.cdna:463|kgId:uc001fdq.2|position.protein:155|strand:+|mut.aa:L|mut.codon:CTA|exon.name:Exon 4|type:EXON_CODING_NON_SYNONYMOUS	GT	AD	DP	GQ	PL	0/1	74	89	161	99	2755	0	2412
chr1	154108313	0	G	T	2000.82	AC=1	AF=0.50	AN=2	DP=124	Dels=0.00	HRun=1	HaplotypeScore=12.6799	MQ=58.11	MQ0=0	QD=16.38	SB=-665.73	geneSymbol:DKFZp434E2118|kgId:uc009woq.2|strand:-|exon.name:Exon 1|type:UTR5	geneSymbol:NUP210L|wild.codon:ACT|wild.aa:T|pos.cdna:985|kgId:uc001fdw.2|position.protein:329|strand:-|mut.aa:N|mut.codon:AAT|exon.name:Exon 7|type:EXON_CODING_NON_SYNONYMOUS	geneSymbol:NUP210L|wild.codon:ACT|wild.aa:T|pos.cdna:985|kgId:uc010peh.1|position.protein:329|strand:-|mut.aa:N|mut.codon:AAT|exon.name:Exon 7|type:EXON_CODING_NON_SYNONYMOUS	GT	AD	DP	GQ	PL	0/1	57	67	119	99	2031	0	1721
chr1	154115944	0	C	T	1249.85	AC=1	AF=0.50	AN=2	DP=157	Dels=0.00	HRun=0	HaplotypeScore=21.0173	MQ=59.46	MQ0=0	QD=8.15	SB=-290.81	geneSymbol:NUP210L|wild.codon:ATG|wild.aa:M|pos.cdna:449|kgId:uc001fdw.2|position.protein:150|strand:-|mut.aa:I|mut.codon:ATA|exon.name:Exon 3|type:EXON_CODING_NON_SYNONYMOUS	geneSymbol:NUP210L|wild.codon:ATG|wild.aa:M|pos.cdna:449|kgId:uc010peh.1|position.protein:150|strand:-|mut.aa:I|mut.codon:ATA|exon.name:Exon 3|type:EXON_CODING_NON_SYNONYMOUS	GT	AD	DP	GQ	PL	0/1	106	49	153	99	1280	0	3754
chr1	154573548	0	T	C	1491.93	AC=1	AF=0.50	AN=2	DP=107	Dels=0.00	HRun=1	HaplotypeScore=10.4142	MQ=60.00	MQ0=0	QD=14.22	SB=-719.20	geneSymbol:ADAR|wild.codon:ATA|wild.aa:I|pos.cdna:1569|kgId:uc001ffh.2|position.protein:524|strand:-|mut.aa:V|mut.codon:GTA|exon.name:Exon 2|type:EXON_CODING_NON_SYNONYMOUS	geneSymbol:ADAR|wild.codon:ATA|wild.aa:I|pos.cdna:1569|kgId:uc001ffj.2|position.protein:524|strand:-|mut.aa:V|mut.codon:GTA|exon.name:Exon 2|type:EXON_CODING_NON_SYNONYMOUS	geneSymbol:ADAR|wild.codon:ATA|wild.aa:I|pos.cdna:1569|kgId:uc001ffi.2|position.protein:524|strand:-|mut.aa:V|mut.codon:GTA|exon.name:Exon 2|type:EXON_CODING_NON_SYNONYMOUS	geneSymbol:ADAR|wild.codon:ATA|wild.aa:I|pos.cdna:684|kgId:uc001ffk.2|position.protein:229|strand:-|mut.aa:V|mut.codon:GTA|exon.name:Exon 2|type:EXON_CODING_NON_SYNONYMOUS	geneSymbol:ADAR|wild.codon:ATA|wild.aa:I|pos.cdna:684|kgId:uc001ffl.1|position.protein:229|strand:-|mut.aa:V|mut.codon:GTA|exon.name:Exon 2|type:EXON_CODING_NON_SYNONYMOUS	GT	AD	DP	GQ	PL	0/1	57	50	104	99	1522	0	1727
chr1	154680646	0	C	T	598.85	AC=1	AF=0.50	AN=2	DP=72	Dels=0.00	HRun=0	HaplotypeScore=15.0778	MQ=59.03	MQ0=0	QD=8.73	SB=-224.67	geneSymbol:KCNN3|wild.codon:GCC|wild.aa:A|pos.cdna:1086|kgId:uc001ffo.2|position.protein:363|strand:-|mut.aa:T|mut.codon:ACC|exon.name:Exon 8|type:EXON_CODING_NON_SYNONYMOUS	geneSymbol:KCNN3|wild.codon:GCC|wild.aa:A|pos.cdna:2001|kgId:uc001ffp.2|position.protein:668|strand:-|mut.aa:T|mut.codon:ACC|exon.name:Exon 8|type:EXON_CODING_NON_SYNONYMOUS	GT	AD	DP	GQ	PL	0/1	46	24	65	99	629	0	1156
chr1	154931671	0	T	C	228	AC=1	AF=0.50	AN=2	DP=19	Dels=0.00	HRun=0	HaplotypeScore=3.3406	MQ=60.00	MQ0=0	QD=13.58	SB=-59.48	geneSymbol:PYGO2|wild.codon:ACT|wild.aa:T|pos.cdna:804|kgId:uc001fft.2|position.protein:269|strand:-|mut.aa:A|mut.codon:GCT|exon.name:Exon 3|type:EXON_CODING_NON_SYNONYMOUS	GT	AD	DP	GQ	PL	0/1	9	9	18	99	258	0	271
chr1	154961260	0	T	C	256.41	AC=1	AF=0.50	AN=2	DP=32	Dels=0.00	HRun=1	HaplotypeScore=1.4076	MQ=60.00	MQ0=0	QD=8.95	SB=-75.90	geneSymbol:FLAD1|wild.codon:CTG|wild.aa:L|pos.cdna:754|kgId:uc001fgc.2|position.protein:252|strand:+|mut.aa:P|mut.codon:CCG|exon.name:Exon 3|type:EXON_CODING_NON_SYNONYMOUS	geneSymbol:FLAD1|wild.codon:CTG|wild.aa:L|pos.cdna:1051|kgId:uc001fgd.1|position.protein:351|strand:+|mut.aa:P|mut.codon:CCG|exon.name:Exon 2|type:EXON_CODING_NON_SYNONYMOUS	geneSymbol:FLAD1|wild.codon:CTG|wild.aa:L|pos.cdna:760|kgId:uc001fge.1|position.protein:254|strand:+|mut.aa:P|mut.codon:CCG|exon.name:Exon 3|type:EXON_CODING_NON_SYNONYMOUS	geneSymbol:FLAD1|wild.codon:CTG|wild.aa:L|pos.cdna:1051|kgId:uc001fgf.1|position.protein:351|strand:+|mut.aa:P|mut.codon:CCG|exon.name:Exon 2|type:EXON_CODING_NON_SYNONYMOUS	geneSymbol:FLAD1|wild.codon:CTG|wild.aa:L|pos.cdna:760|kgId:uc001fgg.1|position.protein:254|strand:+|mut.aa:P|mut.codon:CCG|exon.name:Exon 3|type:EXON_CODING_NON_SYNONYMOUS	geneSymbol:FLAD1|wild.codon:CTG|wild.aa:L|pos.cdna:250|kgId:uc001fgh.1|position.protein:84|strand:+|mut.aa:P|mut.codon:CCG|exon.name:Exon 1|type:EXON_CODING_NON_SYNONYMOUS	GT	AD	DP	GQ	PL	0/1	20	12	29	99	286	0	635
chr1	155002936	0	G	T	961.1	AC=1	AF=0.50	AN=2	DP=82	Dels=0.00	HRun=0	HaplotypeScore=9.0974	MQ=59.72	MQ0=0	QD=12.09	SB=-445.24	geneSymbol:DCST2|wild.codon:CCT|wild.aa:P|pos.cdna:990|kgId:uc001fgm.2|position.protein:331|strand:-|mut.aa:T|mut.codon:ACT|exon.name:Exon 6|type:EXON_CODING_NON_SYNONYMOUS	geneSymbol:DCST2|kgId:uc009wpb.2|strand:-|exon.name:Exon 6|type:UTR5	GT	AD	DP	GQ	PL	0/1	45	37	78	99	991	0	1418
chr1	155147960	0	G	T	444.26	AC=1	AF=0.50	AN=2	DP=62	Dels=0.00	HRun=0	HaplotypeScore=5.7071	MQ=59.63	MQ0=0	QD=7.65	SB=-223.55	geneSymbol:RAG1AP1|kgId:uc010pey.1|intron.name:Intron 6|strand:+|type:INTRON	geneSymbol:TRIM46|kgId:uc009wpe.1|strand:+|type:UTR3	geneSymbol:TRIM46|wild.codon:CAG|wild.aa:Q|pos.cdna:122|kgId:uc010pez.1|position.protein:41|strand:+|mut.aa:H|mut.codon:CAT|exon.name:Exon 3|type:EXON_CODING_NON_SYNONYMOUS	geneSymbol:TRIM46|kgId:uc001fhq.2|strand:+|type:UTR3	geneSymbol:TRIM46|wild.codon:CAG|wild.aa:Q|pos.cdna:161|kgId:uc001fhr.2|position.protein:54|strand:+|mut.aa:H|mut.codon:CAT|exon.name:Exon 2|type:EXON_CODING_NON_SYNONYMOUS	geneSymbol:TRIM46|wild.codon:CAG|wild.aa:Q|pos.cdna:161|kgId:uc001fhs.1|position.protein:54|strand:+|mut.aa:H|mut.codon:CAT|exon.name:Exon 2|type:EXON_CODING_NON_SYNONYMOUS	geneSymbol:TRIM46|kgId:uc001fht.1|strand:+|type:UTR3	geneSymbol:TRIM46|kgId:uc010pfa.1|intron.name:Intron 1|strand:+|type:INTRON	geneSymbol:TRIM46|wild.codon:CAG|wild.aa:Q|pos.cdna:92|kgId:uc001fhu.1|position.protein:31|strand:+|mut.aa:H|mut.codon:CAT|exon.name:Exon 2|type:EXON_CODING_NON_SYNONYMOUS	geneSymbol:TRIM46|wild.codon:CAG|wild.aa:Q|pos.cdna:122|kgId:uc009wpg.1|position.protein:41|strand:+|mut.aa:H|mut.codon:CAT|exon.name:Exon 2|type:EXON_CODING_NON_SYNONYMOUS	geneSymbol:AK308637|wild.codon:CAG|wild.aa:Q|pos.cdna:122|kgId:uc009wpf.2|position.protein:41|strand:+|mut.aa:H|mut.codon:CAT|exon.name:Exon 2|type:EXON_CODING_NON_SYNONYMOUS	geneSymbol:TRIM46|wild.codon:CAG|wild.aa:Q|pos.cdna:122|kgId:uc001fhv.3|position.protein:41|strand:+|mut.aa:H|mut.codon:CAT|exon.name:Exon 2|type:EXON_CODING_NON_SYNONYMOUS	geneSymbol:TRIM46|kgId:uc001fhw.1|strand:+|type:UTR3	GT	AD	DP	GQ	PL	0/1	43	19	61	99	474	0	1462
chr1	155150501	0	G	T	898.2	AC=1	AF=0.50	AN=2	DP=73	Dels=0.00	HRun=0	HaplotypeScore=6.9358	MQ=60.00	MQ0=0	QD=12.72	SB=-380.74	geneSymbol:RAG1AP1|kgId:uc010pey.1|intron.name:Intron 6|strand:+|type:INTRON	geneSymbol:TRIM46|kgId:uc009wpe.1|strand:+|type:UTR3	geneSymbol:TRIM46|kgId:uc001fhq.2|strand:+|type:UTR3	geneSymbol:TRIM46|wild.codon:GAG|wild.aa:E|pos.cdna:932|kgId:uc001fhr.2|position.protein:311|strand:+|mut.aa:D|mut.codon:GAT|exon.name:Exon 6|type:EXON_CODING_NON_SYNONYMOUS	geneSymbol:TRIM46|wild.codon:GAG|wild.aa:E|pos.cdna:932|kgId:uc001fhs.1|position.protein:311|strand:+|mut.aa:D|mut.codon:GAT|exon.name:Exon 6|type:EXON_CODING_NON_SYNONYMOUS	geneSymbol:TRIM46|kgId:uc001fht.1|strand:+|type:UTR3	geneSymbol:TRIM46|wild.codon:GAG|wild.aa:E|pos.cdna:554|kgId:uc010pfa.1|position.protein:185|strand:+|mut.aa:D|mut.codon:GAT|exon.name:Exon 5|type:EXON_CODING_NON_SYNONYMOUS	geneSymbol:TRIM46|wild.codon:GAG|wild.aa:E|pos.cdna:863|kgId:uc001fhu.1|position.protein:288|strand:+|mut.aa:D|mut.codon:GAT|exon.name:Exon 6|type:EXON_CODING_NON_SYNONYMOUS	geneSymbol:TRIM46|wild.codon:GAG|wild.aa:E|pos.cdna:893|kgId:uc009wpg.1|position.protein:298|strand:+|mut.aa:D|mut.codon:GAT|exon.name:Exon 6|type:EXON_CODING_NON_SYNONYMOUS	geneSymbol:TRIM46|wild.codon:GAG|wild.aa:E|pos.cdna:893|kgId:uc001fhv.3|position.protein:298|strand:+|mut.aa:D|mut.codon:GAT|exon.name:Exon 6|type:EXON_CODING_NON_SYNONYMOUS	geneSymbol:TRIM46|kgId:uc001fhw.1|strand:+|type:UTR3	GT	AD	DP	GQ	PL	0/1	42	31	71	99	928	0	1279
chr1	155264067	0	G	A	2495.5	AC=1	AF=0.50	AN=2	DP=206	Dels=0.00	HRun=0	HaplotypeScore=23.0632	MQ=59.78	MQ0=0	QD=12.26	SB=-835.06	geneSymbol:RAG1AP1|kgId:uc010pey.1|intron.name:Intron 6|strand:+|type:INTRON	geneSymbol:PKLR|wild.codon:CGC|wild.aa:R|pos.cdna:981|kgId:uc001fka.3|position.protein:328|strand:-|mut.aa:C|mut.codon:TGC|exon.name:Exon 7|type:EXON_CODING_NON_SYNONYMOUS	geneSymbol:PKLR|wild.codon:CGC|wild.aa:R|pos.cdna:1074|kgId:uc001fkb.3|position.protein:359|strand:-|mut.aa:C|mut.codon:TGC|exon.name:Exon 7|type:EXON_CODING_NON_SYNONYMOUS	GT	AD	DP	GQ	PL	0/1	114	92	189	99	2525	0	2919
chr1	155580053	0	C	T	649.59	AC=1	AF=0.50	AN=2	DP=97	Dels=0.00	HRun=0	HaplotypeScore=27.7437	MQ=20.13	MQ0=58	QD=7.01	SB=-0.01	geneSymbol:MSTO1|wild.codon:GCC|wild.aa:A|pos.cdna:13|kgId:uc001fkw.2|position.protein:5|strand:+|mut.aa:V|mut.codon:GTC|exon.name:Exon 1|type:EXON_CODING_NON_SYNONYMOUS	geneSymbol:MSTO1|wild.codon:GCC|wild.aa:A|pos.cdna:13|kgId:uc001fkx.2|position.protein:5|strand:+|mut.aa:V|mut.codon:GTC|exon.name:Exon 1|type:EXON_CODING_NON_SYNONYMOUS	geneSymbol:MSTO1|wild.codon:GCC|wild.aa:A|pos.cdna:13|kgId:uc001fky.2|position.protein:5|strand:+|mut.aa:V|mut.codon:GTC|exon.name:Exon 1|type:EXON_CODING_NON_SYNONYMOUS	geneSymbol:MSTO1|kgId:uc001fla.2|strand:+|exon.name:Exon 1|type:UTR5	geneSymbol:MSTO1|kgId:uc001fkz.2|strand:+|exon.name:Exon 1|type:UTR5	geneSymbol:MSTO1|kgId:uc001fld.3|strand:+|exon.name:Exon 1|type:UTR5	geneSymbol:MSTO1|kgId:uc009wqs.2|strand:+|exon.name:Exon 1|type:UTR5	geneSymbol:MSTO1|kgId:uc010pgf.1|strand:+|exon.name:Exon 1|type:UTR5	geneSymbol:MSTO1|kgId:uc001flb.2|strand:+|exon.name:Exon 1|type:UTR5	GT	AD	DP	GQ	PL	0/1	51	43	36	99	680	0	364
chr1	155880479	0	A	G	2339.48	AC=1	AF=0.50	AN=2	DP=189	Dels=0.00	HRun=0	HaplotypeScore=20.4274	MQ=59.31	MQ0=0	QD=12.54	SB=-987.55	geneSymbol:RIT1|wild.codon:GTG|wild.aa:V|pos.cdna:73|kgId:uc001fmh.1|position.protein:25|strand:-|mut.aa:A|mut.codon:GCG|exon.name:Exon 2|type:EXON_CODING_NON_SYNONYMOUS	geneSymbol:ROC1|kgId:uc010pgr.1|intron.name:Intron 2|strand:-|type:INTRON																	GT	AD	DP	GQ	PL	0/1	104	85	181	99	2369	0	3025
chr1	156216033	0	C	T	906.45	AC=1	AF=0.50	AN=2	DP=64	Dels=0.00	HRun=0	HaplotypeScore=8.7933	MQ=59.05	MQ0=0	QD=14.63	SB=-383.99	geneSymbol:PAQR6|wild.codon:TGG|wild.aa:W|pos.cdna:59|kgId:uc001fnu.1|position.protein:20|strand:-|mut.aa:*|mut.codon:TGA|exon.name:Exon 3|type:EXON_STOP_GAINED	geneSymbol:PAQR6|kgId:uc010phf.1|strand:-|exon.name:Exon 2|type:UTR5	geneSymbol:PAQR6|kgId:uc001fny.1|strand:-|exon.name:Exon 2|type:UTR5	geneSymbol:PAQR6|kgId:uc001fnv.1|strand:-|exon.name:Exon 2|type:UTR5	geneSymbol:PAQR6|wild.codon:TGG|wild.aa:W|pos.cdna:50|kgId:uc010phg.1|position.protein:17|strand:-|mut.aa:*|mut.codon:TGA|exon.name:Exon 4|type:EXON_STOP_GAINED	geneSymbol:PAQR6|kgId:uc001fnx.1|strand:-|exon.name:Exon 3|type:UTR5	geneSymbol:PAQR6|kgId:uc001fnw.1|strand:-|exon.name:Exon 3|type:UTR5	geneSymbol:PAQR6|kgId:uc001fnz.1|strand:-|exon.name:Exon 3|type:UTR5	geneSymbol:PAQR6|wild.codon:TGG|wild.aa:W|pos.cdna:59|kgId:uc010phh.1|position.protein:20|strand:-|mut.aa:*|mut.codon:TGA|exon.name:Exon 3|type:EXON_STOP_GAINED	geneSymbol:PAQR6|kgId:uc001foa.1|strand:-|exon.name:Exon 3|type:UTR5	geneSymbol:PAQR6|kgId:uc001fob.1|strand:-|exon.name:Exon 3|type:UTR5	GT	AD	DP	GQ	PL	0/1	33	31	61	99	936	0	1003
chr1	156280866	0	A	T	1454.01	AC=1	AF=0.50	AN=2	DP=94	Dels=0.00	HRun=5	HaplotypeScore=10.6113	MQ=59.53	MQ0=0	QD=15.79	SB=-720.67	geneSymbol:CCT3|wild.codon:TCC|wild.aa:S|pos.cdna:1275|kgId:uc001fol.1|position.protein:426|strand:-|mut.aa:T|mut.codon:ACC|exon.name:Exon 12|type:EXON_CODING_NON_SYNONYMOUS	geneSymbol:CCT3|wild.codon:TCC|wild.aa:S|pos.cdna:1272|kgId:uc001fom.1|position.protein:425|strand:-|mut.aa:T|mut.codon:ACC|exon.name:Exon 12|type:EXON_CODING_NON_SYNONYMOUS	geneSymbol:CCT3|wild.codon:TCC|wild.aa:S|pos.cdna:1161|kgId:uc001fon.1|position.protein:388|strand:-|mut.aa:T|mut.codon:ACC|exon.name:Exon 10|type:EXON_CODING_NON_SYNONYMOUS	geneSymbol:CCT3|wild.codon:TCC|wild.aa:S|pos.cdna:1137|kgId:uc010phj.1|position.protein:380|strand:-|mut.aa:T|mut.codon:ACC|exon.name:Exon 13|type:EXON_CODING_NON_SYNONYMOUS	geneSymbol:DKFZp667A196|wild.codon:TCC|wild.aa:S|pos.cdna:1137|kgId:uc010phk.1|position.protein:380|strand:-|mut.aa:T|mut.codon:ACC|exon.name:Exon 13|type:EXON_CODING_NON_SYNONYMOUS	geneSymbol:DKFZp667A196|wild.codon:TCC|wild.aa:S|pos.cdna:1137|kgId:uc010phl.1|position.protein:380|strand:-|mut.aa:T|mut.codon:ACC|exon.name:Exon 11|type:EXON_CODING_NON_SYNONYMOUS	GT	AD	DP	GQ	PL	0/1	44	49	91	99	1484	0	1272
chr1	156552881	0	G	A	938.76	AC=1	AF=0.50	AN=2	DP=55	Dels=0.00	HRun=0	HaplotypeScore=8.0804	MQ=58.90	MQ0=0	QD=17.61	SB=-484.04	geneSymbol:TTC24|wild.codon:GCC|wild.aa:A|pos.cdna:117|kgId:uc009wsc.1|position.protein:40|strand:+|mut.aa:T|mut.codon:ACC|exon.name:Exon 2|type:EXON_CODING_NON_SYNONYMOUS	GT	AD	DP	GQ	PL	0/1	21	34	54	99	969	0	626
chr1	156618536	0	G	A	520.23	AC=1	AF=0.50	AN=2	DP=41	Dels=0.00	HRun=0	HaplotypeScore=3.6935	MQ=59.44	MQ0=0	QD=13.42	SB=-258.75	geneSymbol:BCAN|wild.codon:GTC|wild.aa:V|pos.cdna:945|kgId:uc001fpo.2|position.protein:316|strand:+|mut.aa:I|mut.codon:ATC|exon.name:Exon 6|type:EXON_CODING_NON_SYNONYMOUS	geneSymbol:BCAN|wild.codon:GTC|wild.aa:V|pos.cdna:945|kgId:uc001fpp.2|position.protein:316|strand:+|mut.aa:I|mut.codon:ATC|exon.name:Exon 6|type:EXON_CODING_NON_SYNONYMOUS	GT	AD	DP	GQ	PL	0/1	22	19	39	99	550	0	550
chr1	156675231	0	T	A	2711.29	AC=1	AF=0.50	AN=2	DP=154	Dels=0.00	HRun=0	HaplotypeScore=20.9145	MQ=59.55	MQ0=0	QD=17.80	SB=-984.03	geneSymbol:CRABP2|wild.codon:AAC|wild.aa:N|pos.cdna:7|kgId:uc001fpr.2|position.protein:3|strand:-|mut.aa:I|mut.codon:ATC|exon.name:Exon 1|type:EXON_CODING_NON_SYNONYMOUS																		GT	AD	DP	GQ	PL	0/1	61	92	152	99	2741	0	1773
chr1	156910201	0	C	G	1405.65	AC=1	AF=0.50	AN=2	DP=100	Dels=0.00	HRun=0	HaplotypeScore=8.1365	MQ=59.40	MQ0=0	QD=14.36	SB=-171.41	geneSymbol:ARHGEF11|wild.codon:CAG|wild.aa:Q|pos.cdna:1658|kgId:uc010phu.1|position.protein:553|strand:-|mut.aa:H|mut.codon:CAC|exon.name:Exon 15|type:EXON_CODING_NON_SYNONYMOUS	geneSymbol:ARHGEF11|wild.codon:CAG|wild.aa:Q|pos.cdna:3530|kgId:uc001fqn.2|position.protein:1177|strand:-|mut.aa:H|mut.codon:CAC|exon.name:Exon 36|type:EXON_CODING_NON_SYNONYMOUS	geneSymbol:ARHGEF11|wild.codon:CAG|wild.aa:Q|pos.cdna:3410|kgId:uc001fqo.2|position.protein:1137|strand:-|mut.aa:H|mut.codon:CAC|exon.name:Exon 35|type:EXON_CODING_NON_SYNONYMOUS	GT	AD	DP	GQ	PL	0/1	55	45	99	99	1436	0	1810
chr1	157069273	0	C	T	834.34	AC=1	AF=0.50	AN=2	DP=46	Dels=0.00	HRun=0	HaplotypeScore=7.3118	MQ=58.26	MQ0=0	QD=18.79	SB=-337.55	geneSymbol:ETV3L|wild.codon:GGC|wild.aa:G|pos.cdna:42|kgId:uc001fqq.1|position.protein:15|strand:-|mut.aa:S|mut.codon:AGC|exon.name:Exon 1|type:EXON_CODING_NON_SYNONYMOUS	GT	AD	DP	GQ	PL	0/1	19	27	46	99	864	0	510
chr1	157665358	0	C	A	670.97	AC=1	AF=0.50	AN=2	DP=50	Dels=0.00	HRun=0	HaplotypeScore=6.6455	MQ=59.54	MQ0=0	QD=14.02	SB=-147.76	geneSymbol:FCRL3|kgId:uc001fqx.3|strand:-|exon.name:Exon 8|type:UTR5	geneSymbol:FCRL3|kgId:uc001fqy.3|strand:-|exon.name:Exon 8|type:UTR5	geneSymbol:FCRL3|wild.codon:AGG|wild.aa:R|pos.cdna:1171|kgId:uc001fqz.3|position.protein:391|strand:-|mut.aa:M|mut.codon:ATG|exon.name:Exon 8|type:EXON_CODING_NON_SYNONYMOUS	geneSymbol:FCRL3|kgId:uc009wsn.2|strand:-|exon.name:Exon 7|type:UTR5	geneSymbol:FCRH3|kgId:uc009wso.2|strand:-|exon.name:Exon 8|type:UTR5	geneSymbol:FCRL3|wild.codon:AGG|wild.aa:R|pos.cdna:349|kgId:uc001fra.2|position.protein:117|strand:-|mut.aa:M|mut.codon:ATG|exon.name:Exon 2|type:EXON_CODING_NON_SYNONYMOUS	geneSymbol:FCRL3|wild.codon:AGG|wild.aa:R|pos.cdna:1171|kgId:uc001frb.2|position.protein:391|strand:-|mut.aa:M|mut.codon:ATG|exon.name:Exon 8|type:EXON_CODING_NON_SYNONYMOUS	geneSymbol:FCRL3|wild.codon:AGG|wild.aa:R|pos.cdna:1171|kgId:uc001frc.1|position.protein:391|strand:-|mut.aa:M|mut.codon:ATG|exon.name:Exon 8|type:EXON_CODING_NON_SYNONYMOUS	GT	AD	DP	GQ	PL	0/1	24	26	48	99	701	0	739
chr1	157736755	0	T	C	1976.05	AC=1	AF=0.50	AN=2	DP=122	Dels=0.00	HRun=1	HaplotypeScore=9.4239	MQ=59.62	MQ0=0	QD=16.44	SB=-485.95	geneSymbol:FCRL2|wild.codon:GAT|wild.aa:D|pos.cdna:409|kgId:uc001frd.2|position.protein:137|strand:-|mut.aa:G|mut.codon:GGT|exon.name:Exon 2|type:EXON_CODING_NON_SYNONYMOUS	geneSymbol:FCRL2|wild.codon:GAT|wild.aa:D|pos.cdna:1168|kgId:uc001fre.2|position.protein:390|strand:-|mut.aa:G|mut.codon:GGT|exon.name:Exon 7|type:EXON_CODING_NON_SYNONYMOUS	geneSymbol:SPAP1|wild.codon:GAT|wild.aa:D|pos.cdna:1168|kgId:uc010phz.1|position.protein:390|strand:-|mut.aa:G|mut.codon:GGT|exon.name:Exon 7|type:EXON_CODING_NON_SYNONYMOUS	geneSymbol:FCRL2|wild.codon:GAT|wild.aa:D|pos.cdna:316|kgId:uc009wsp.2|position.protein:106|strand:-|mut.aa:G|mut.codon:GGT|exon.name:Exon 4|type:EXON_CODING_NON_SYNONYMOUS	GT	AD	DP	GQ	PL	0/1	59	61	118	99	2006	0	1771
chr1	157963479	0	C	A	230.41	AC=1	AF=0.50	AN=2	DP=26	Dels=0.00	HRun=0	HaplotypeScore=4.3977	MQ=60.00	MQ0=0	QD=10.02	SB=-69.19	geneSymbol:KIRREL|wild.codon:CTC|wild.aa:L|pos.cdna:12|kgId:uc001frn.3|position.protein:5|strand:+|mut.aa:I|mut.codon:ATC|exon.name:Exon 1|type:EXON_CODING_NON_SYNONYMOUS	geneSymbol:KIRREL|wild.codon:CTC|wild.aa:L|pos.cdna:12|kgId:uc010pib.1|position.protein:5|strand:+|mut.aa:I|mut.codon:ATC|exon.name:Exon 1|type:EXON_CODING_NON_SYNONYMOUS	GT	AD	DP	GQ	PL	0/1	16	10	26	99	260	0	527
chr1	158261128	0	G	A	1471.44	AC=1	AF=0.50	AN=2	DP=106	Dels=0.00	HRun=0	HaplotypeScore=4.2134	MQ=59.43	MQ0=0	QD=14.16	SB=-686.51	geneSymbol:CD1C|wild.codon:CGT|wild.aa:R|pos.cdna:265|kgId:uc001fru.2|position.protein:89|strand:+|mut.aa:H|mut.codon:CAT|exon.name:Exon 2|type:EXON_CODING_NON_SYNONYMOUS	GT	AD	DP	GQ	PL	0/1	56	50	106	99	1501	0	1704
chr1	158390305	0	T	C	4052.2	AC=1	AF=0.50	AN=2	DP=250	Dels=0.00	HRun=0	HaplotypeScore=34.3392	MQ=59.32	MQ0=0	QD=13.30	SB=-1200.79	geneSymbol:OR10K2|wild.codon:ATG|wild.aa:M|pos.cdna:351|kgId:uc010pii.1|position.protein:118|strand:-|mut.aa:V|mut.codon:GTG|exon.name:Exon 1|type:EXON_CODING_NON_SYNONYMOUS	GT	AD	DP	GQ	PL	0/1	127	121	241	99	3326	0	3779
chr1	158390487	0	A	T	2797.22	AC=1	AF=0.50	AN=2	DP=185	Dels=0.00	HRun=1	HaplotypeScore=15.7179	MQ=59.05	MQ0=0	QD=15.28	SB=-1080.75	geneSymbol:OR10K2|wild.codon:ATC|wild.aa:I|pos.cdna:169|kgId:uc010pii.1|position.protein:57|strand:-|mut.aa:N|mut.codon:AAC|exon.name:Exon 1|type:EXON_CODING_NON_SYNONYMOUS	GT	AD	DP	GQ	PL	0/1	90	94	178	99	2827	0	2589
chr1	158449670	0	G	A	3110.38	AC=1	AF=0.50	AN=2	DP=208	Dels=0.00	HRun=0	HaplotypeScore=23.2001	MQ=59.89	MQ0=0	QD=15.10	SB=-980.73	geneSymbol:AK057554|kgId:uc001fso.1|intron.name:Intron 3|strand:-|type:INTRON	geneSymbol:OR10R2|wild.codon:ATG|wild.aa:M|pos.cdna:2|kgId:uc010pik.1|position.protein:1|strand:+|mut.aa:I|mut.codon:ATA|exon.name:Exon 1|type:EXON_CODING_NON_SYNONYMOUS																	GT	AD	DP	GQ	PL	0/1	99	109	201	99	3140	0	3132
chr1	158549421	0	G	A	1421.32	AC=1	AF=0.50	AN=2	DP=127	Dels=0.00	HRun=0	HaplotypeScore=12.4211	MQ=59.08	MQ0=0	QD=11.43	SB=-567.87	geneSymbol:OR10X1|wild.codon:ACG|wild.aa:T|pos.cdna:268|kgId:uc010pin.1|position.protein:90|strand:-|mut.aa:M|mut.codon:ATG|exon.name:Exon 1|type:EXON_CODING_NON_SYNONYMOUS	GT	AD	DP	GQ	PL	0/1	76	51	124	99	1451	0	2273
chr1	158576499	0	G	T	4224.86	AC=1	AF=0.50	AN=2	DP=241	Dels=0.00	HRun=0	HaplotypeScore=36.7622	MQ=59.46	MQ0=0	QD=14.73	SB=-1211.15	geneSymbol:OR10Z1|wild.codon:GCT|wild.aa:A|pos.cdna:270|kgId:uc010pio.1|position.protein:91|strand:+|mut.aa:S|mut.codon:TCT|exon.name:Exon 1|type:EXON_CODING_NON_SYNONYMOUS	GT	AD	DP	GQ	PL	0/1	114	125	224	99	3550	0	3315
chr1	158576934	0	A	T	2095.32	AC=1	AF=0.50	AN=2	DP=166	Dels=0.00	HRun=0	HaplotypeScore=16.3204	MQ=59.64	MQ0=0	QD=12.80	SB=-778.90	geneSymbol:OR10Z1|wild.codon:AAG|wild.aa:K|pos.cdna:705|kgId:uc010pio.1|position.protein:236|strand:+|mut.aa:*|mut.codon:TAG|exon.name:Exon 1|type:EXON_STOP_GAINED	GT	AD	DP	GQ	PL	0/1	88	77	158	99	2125	0	2615
chr1	158596796	0	A	G	781.51	AC=1	AF=0.50	AN=2	DP=50	Dels=0.00	HRun=0	HaplotypeScore=3.2824	MQ=59.54	MQ0=0	QD=16.23	SB=-109.01	geneSymbol:SPTA1|wild.codon:GTG|wild.aa:V|pos.cdna:5665|kgId:uc001fst.1|position.protein:1889|strand:-|mut.aa:A|mut.codon:GCG|exon.name:Exon 41|type:EXON_CODING_NON_SYNONYMOUS	GT	AD	DP	GQ	PL	0/1	24	26	50	99	812	0	678
chr1	158637782	0	G	A	3994.34	AC=1	AF=0.50	AN=2	DP=245	Dels=0.00	HRun=0	HaplotypeScore=24.5008	MQ=58.43	MQ0=0	QD=13.41	SB=-1474.68	geneSymbol:SPTA1|wild.codon:ACC|wild.aa:T|pos.cdna:1903|kgId:uc001fst.1|position.protein:635|strand:-|mut.aa:I|mut.codon:ATC|exon.name:Exon 15|type:EXON_CODING_NON_SYNONYMOUS	GT	AD	DP	GQ	PL	0/1	129	116	235	99	3286	0	4076
chr1	158648280	0	C	A	1242.75	AC=1	AF=0.50	AN=2	DP=78	Dels=0.00	HRun=0	HaplotypeScore=5.6548	MQ=59.70	MQ0=0	QD=16.32	SB=-353.28	geneSymbol:SPTA1|wild.codon:GAG|wild.aa:E|pos.cdna:722|kgId:uc001fst.1|position.protein:241|strand:-|mut.aa:D|mut.codon:GAT|exon.name:Exon 6|type:EXON_CODING_NON_SYNONYMOUS	GT	AD	DP	GQ	PL	0/1	37	41	78	99	1273	0	1235
chr1	158654952	0	C	A	2325.21	AC=1	AF=0.50	AN=2	DP=149	Dels=0.00	HRun=1	HaplotypeScore=14.3344	MQ=59.34	MQ0=1	QD=15.81	SB=-984.54	geneSymbol:SPTA1|wild.codon:ATG|wild.aa:M|pos.cdna:209|kgId:uc001fst.1|position.protein:70|strand:-|mut.aa:I|mut.codon:ATT|exon.name:Exon 2|type:EXON_CODING_NON_SYNONYMOUS																		GT	AD	DP	GQ	PL	0/1	74	75	148	99	2355	0	2449
chr1	158670243	0	G	T	990.48	AC=1	AF=0.50	AN=2	DP=70	Dels=0.00	HRun=0	HaplotypeScore=6.6843	MQ=60.00	MQ0=0	QD=14.58	SB=-503.74	geneSymbol:OR6K2|wild.codon:TCT|wild.aa:S|pos.cdna:199|kgId:uc001fsu.1|position.protein:67|strand:-|mut.aa:Y|mut.codon:TAT|exon.name:Exon 1|type:EXON_CODING_NON_SYNONYMOUS	GT	AD	DP	GQ	PL	0/1	35	34	67	99	1020	0	1085
chr1	158687752	0	C	T	388.08	AC=1	AF=0.50	AN=2	DP=46	Dels=0.00	HRun=1	HaplotypeScore=3.1332	MQ=59.50	MQ0=0	QD=9.09	SB=-144.71	geneSymbol:OR6K3|wild.codon:GAC|wild.aa:D|pos.cdna:201|kgId:uc010pip.1|position.protein:68|strand:-|mut.aa:N|mut.codon:AAC|exon.name:Exon 1|type:EXON_CODING_NON_SYNONYMOUS	GT	AD	DP	GQ	PL	0/1	31	15	45	99	418	0	1056
chr1	159021571	0	G	T	848.58	AC=1	AF=0.50	AN=2	DP=72	Dels=0.00	HRun=3	HaplotypeScore=19.2951	MQ=60.00	MQ0=0	QD=12.20	SB=-371.95	geneSymbol:IFI16|wild.codon:GTA|wild.aa:V|pos.cdna:1599|kgId:uc001ftg.2|position.protein:534|strand:+|mut.aa:L|mut.codon:TTA|exon.name:Exon 9|type:EXON_CODING_NON_SYNONYMOUS	geneSymbol:IFI16|wild.codon:GTA|wild.aa:V|pos.cdna:1599|kgId:uc010pis.1|position.protein:534|strand:+|mut.aa:L|mut.codon:TTA|exon.name:Exon 9|type:EXON_CODING_NON_SYNONYMOUS	geneSymbol:IFI16|wild.codon:GTA|wild.aa:V|pos.cdna:228|kgId:uc001fth.2|position.protein:77|strand:+|mut.aa:L|mut.codon:TTA|exon.name:Exon 2|type:EXON_CODING_NON_SYNONYMOUS	geneSymbol:IFI16|wild.codon:GTA|wild.aa:V|pos.cdna:396|kgId:uc010pit.1|position.protein:133|strand:+|mut.aa:L|mut.codon:TTA|exon.name:Exon 3|type:EXON_CODING_NON_SYNONYMOUS	GT	AD	DP	GQ	PL	0/1	43	29	72	99	879	0	1469
chr1	159163824	0	G	T	1623.37	AC=1	AF=0.50	AN=2	DP=124	Dels=0.00	HRun=4	HaplotypeScore=16.0345	MQ=59.31	MQ0=0	QD=13.33	SB=-675.19	geneSymbol:CADM3|kgId:uc009wsy.1|intron.name:Intron 5|strand:+|type:INTRON	geneSymbol:CADM3|wild.codon:GTT|wild.aa:V|pos.cdna:786|kgId:uc001ftk.2|position.protein:263|strand:+|mut.aa:F|mut.codon:TTT|exon.name:Exon 6|type:EXON_CODING_NON_SYNONYMOUS	geneSymbol:CADM3|wild.codon:GTT|wild.aa:V|pos.cdna:684|kgId:uc001ftl.2|position.protein:229|strand:+|mut.aa:F|mut.codon:TTT|exon.name:Exon 5|type:EXON_CODING_NON_SYNONYMOUS	GT	AD	DP	GQ	PL	0/1	68	55	120	99	1653	0	2131
chr1	159175338	0	C	A	839.66	AC=1	AF=0.50	AN=2	DP=68	Dels=0.00	HRun=0	HaplotypeScore=7.7075	MQ=59.73	MQ0=0	QD=12.79	SB=-267.76	geneSymbol:DARC|wild.codon:CCA|wild.aa:P|pos.cdna:108|kgId:uc001fto.2|position.protein:37|strand:+|mut.aa:T|mut.codon:ACA|exon.name:Exon 2|type:EXON_CODING_NON_SYNONYMOUS	geneSymbol:DARC|wild.codon:CCA|wild.aa:P|pos.cdna:114|kgId:uc001ftp.3|position.protein:39|strand:+|mut.aa:T|mut.codon:ACA|exon.name:Exon 1|type:EXON_CODING_NON_SYNONYMOUS	GT	AD	DP	GQ	PL	0/1	37	30	66	99	870	0	1208
chr1	159176106	0	G	T	1626.81	AC=1	AF=0.50	AN=2	DP=137	Dels=0.00	HRun=0	HaplotypeScore=16.1686	MQ=60.00	MQ0=0	QD=12.09	SB=-772.08	geneSymbol:DARC|wild.codon:GCA|wild.aa:A|pos.cdna:876|kgId:uc001fto.2|position.protein:293|strand:+|mut.aa:S|mut.codon:TCA|exon.name:Exon 2|type:EXON_CODING_NON_SYNONYMOUS	geneSymbol:DARC|wild.codon:GCA|wild.aa:A|pos.cdna:882|kgId:uc001ftp.3|position.protein:295|strand:+|mut.aa:S|mut.codon:TCA|exon.name:Exon 1|type:EXON_CODING_NON_SYNONYMOUS	GT	AD	DP	GQ	PL	0/1	78	59	130	99	1657	0	2493
chr1	159901673	0	C	T	918.14	AC=1	AF=0.50	AN=2	DP=75	Dels=0.00	HRun=2	HaplotypeScore=7.1082	MQ=59.38	MQ0=0	QD=12.64	SB=-354.94	geneSymbol:KIAA1355|kgId:uc001fup.2|strand:-|exon.name:Exon 1|type:UTR5	geneSymbol:IGSF9|wild.codon:GAA|wild.aa:E|pos.cdna:1242|kgId:uc001fuq.2|position.protein:415|strand:-|mut.aa:K|mut.codon:AAA|exon.name:Exon 11|type:EXON_CODING_NON_SYNONYMOUS	geneSymbol:IGSF9|wild.codon:GAA|wild.aa:E|pos.cdna:1290|kgId:uc001fur.2|position.protein:431|strand:-|mut.aa:K|mut.codon:AAA|exon.name:Exon 11|type:EXON_CODING_NON_SYNONYMOUS	GT	AD	DP	GQ	PL	0/1	44	31	74	99	948	0	1408
chr1	160054391	0	C	T	373.72	AC=1	AF=0.50	AN=2	DP=33	Dels=0.00	HRun=0	HaplotypeScore=5.1120	MQ=59.30	MQ0=0	QD=12.23	SB=-179.51	geneSymbol:KCNJ9|wild.codon:CGC|wild.aa:R|pos.cdna:570|kgId:uc001fuy.1|position.protein:191|strand:+|mut.aa:C|mut.codon:TGC|exon.name:Exon 2|type:EXON_CODING_NON_SYNONYMOUS	GT	AD	DP	GQ	PL	0/1	20	13	32	99	404	0	602
chr1	160395004	0	G	A	1954.86	AC=1	AF=0.50	AN=2	DP=124	Dels=0.00	HRun=0	HaplotypeScore=18.7244	MQ=58.76	MQ0=0	QD=16.01	SB=-511.40	geneSymbol:VANGL2|wild.codon:GTG|wild.aa:V|pos.cdna:1401|kgId:uc001fwb.1|position.protein:468|strand:+|mut.aa:M|mut.codon:ATG|exon.name:Exon 9|type:EXON_CODING_NON_SYNONYMOUS	geneSymbol:VANGL2|wild.codon:GTG|wild.aa:V|pos.cdna:1401|kgId:uc001fwc.1|position.protein:468|strand:+|mut.aa:M|mut.codon:ATG|exon.name:Exon 8|type:EXON_CODING_NON_SYNONYMOUS	GT	AD	DP	GQ	PL	0/1	57	67	120	99	1985	0	1695
chr1	160456905	0	G	A	2460.99	AC=1	AF=0.50	AN=2	DP=185	Dels=0.00	HRun=1	HaplotypeScore=14.5024	MQ=59.35	MQ0=0	QD=13.46	SB=-1240.14	geneSymbol:SLAMF6|wild.codon:CAT|wild.aa:H|pos.cdna:936|kgId:uc001fwd.1|position.protein:313|strand:-|mut.aa:Y|mut.codon:TAT|exon.name:Exon 7|type:EXON_CODING_NON_SYNONYMOUS	geneSymbol:SLAMF6|wild.codon:CAT|wild.aa:H|pos.cdna:789|kgId:uc010pjh.1|position.protein:264|strand:-|mut.aa:Y|mut.codon:TAT|exon.name:Exon 7|type:EXON_CODING_NON_SYNONYMOUS	geneSymbol:SLAMF6|wild.codon:CAT|wild.aa:H|pos.cdna:939|kgId:uc001fwe.1|position.protein:314|strand:-|mut.aa:Y|mut.codon:TAT|exon.name:Exon 7|type:EXON_CODING_NON_SYNONYMOUS	geneSymbol:SLAMF6|wild.codon:CAT|wild.aa:H|pos.cdna:606|kgId:uc010pji.1|position.protein:203|strand:-|mut.aa:Y|mut.codon:TAT|exon.name:Exon 6|type:EXON_CODING_NON_SYNONYMOUS	GT	AD	DP	GQ	PL	0/1	99	86	179	99	2491	0	3297
chr1	161128213	0	G	T	1804.96	AC=1	AF=0.50	AN=2	DP=123	Dels=0.00	HRun=0	HaplotypeScore=22.7825	MQ=59.47	MQ0=0	QD=14.92	SB=-581.24	geneSymbol:UFC1|wild.codon:TGG|wild.aa:W|pos.cdna:434|kgId:uc001fyd.3|position.protein:145|strand:+|mut.aa:C|mut.codon:TGT|exon.name:Exon 6|type:EXON_CODING_NON_SYNONYMOUS	GT	AD	DP	GQ	PL	0/1	60	62	119	99	1835	0	1985
chr1	161160996	0	C	T	230.66	AC=1	AF=0.50	AN=2	DP=29	Dels=0.00	HRun=1	HaplotypeScore=6.1476	MQ=59.36	MQ0=0	QD=8.99	SB=-53.47	geneSymbol:ADAMTS4|wild.codon:GAC|wild.aa:D|pos.cdna:2445|kgId:uc001fyt.3|position.protein:816|strand:-|mut.aa:N|mut.codon:AAC|exon.name:Exon 9|type:EXON_CODING_NON_SYNONYMOUS	GT	AD	DP	GQ	PL	0/1	20	9	28	99	261	0	661
chr1	161167825	0	G	A	828.32	AC=1	AF=0.50	AN=2	DP=45	Dels=0.00	HRun=1	HaplotypeScore=5.9662	MQ=57.12	MQ0=0	QD=19.07	SB=-290.50	geneSymbol:ADAMTS4|wild.codon:GCT|wild.aa:A|pos.cdna:592|kgId:uc001fyt.3|position.protein:198|strand:-|mut.aa:V|mut.codon:GTT|exon.name:Exon 1|type:EXON_CODING_NON_SYNONYMOUS	geneSymbol:ADAMTS4|wild.codon:GCT|wild.aa:A|pos.cdna:592|kgId:uc001fyu.2|position.protein:198|strand:-|mut.aa:V|mut.codon:GTT|exon.name:Exon 1|type:EXON_CODING_NON_SYNONYMOUS	GT	AD	DP	GQ	PL	0/1	16	29	43	99	858	0	487
chr1	161202598	0	G	A	622.16	AC=1	AF=0.50	AN=2	DP=76	Dels=0.00	HRun=0	HaplotypeScore=10.6493	MQ=60.00	MQ0=0	QD=8.58	SB=-117.96	geneSymbol:TOMM40L|kgId:uc009wuf.1|intron.name:Intron 10|strand:+|type:INTRON	geneSymbol:NR1I3|wild.codon:CGT|wild.aa:R|splicing:INTRON_SPLICING_DONOR|pos.cdna:546|kgId:uc001fzf.2|position.protein:183|strand:-|mut.aa:C|mut.codon:TGT|exon.name:Exon 5|type:EXON_CODING_NON_SYNONYMOUS	geneSymbol:NR1I3|wild.codon:CGT|wild.aa:R|splicing:INTRON_SPLICING_DONOR|pos.cdna:459|kgId:uc001fzg.2|position.protein:154|strand:-|mut.aa:C|mut.codon:TGT|exon.name:Exon 4|type:EXON_CODING_NON_SYNONYMOUS	geneSymbol:NR1I3|wild.codon:CGT|wild.aa:R|splicing:INTRON_SPLICING_DONOR|pos.cdna:459|kgId:uc001fzh.2|position.protein:154|strand:-|mut.aa:C|mut.codon:TGT|exon.name:Exon 4|type:EXON_CODING_NON_SYNONYMOUS	geneSymbol:NR1I3|wild.codon:CGT|wild.aa:R|splicing:INTRON_SPLICING_DONOR|pos.cdna:459|kgId:uc001fzi.2|position.protein:154|strand:-|mut.aa:C|mut.codon:TGT|exon.name:Exon 4|type:EXON_CODING_NON_SYNONYMOUS	geneSymbol:NR1I3|wild.codon:CGT|wild.aa:R|splicing:INTRON_SPLICING_DONOR|pos.cdna:459|kgId:uc001fzj.2|position.protein:154|strand:-|mut.aa:C|mut.codon:TGT|exon.name:Exon 4|type:EXON_CODING_NON_SYNONYMOUS	geneSymbol:NR1I3|wild.codon:CGT|wild.aa:R|splicing:INTRON_SPLICING_DONOR|pos.cdna:459|kgId:uc001fzk.2|position.protein:154|strand:-|mut.aa:C|mut.codon:TGT|exon.name:Exon 4|type:EXON_CODING_NON_SYNONYMOUS	geneSymbol:NR1I3|wild.codon:CGT|wild.aa:R|splicing:INTRON_SPLICING_DONOR|pos.cdna:459|kgId:uc001fzl.2|position.protein:154|strand:-|mut.aa:C|mut.codon:TGT|exon.name:Exon 4|type:EXON_CODING_NON_SYNONYMOUS	geneSymbol:NR1I3|wild.codon:CGT|wild.aa:R|splicing:INTRON_SPLICING_DONOR|pos.cdna:321|kgId:uc001fzm.2|position.protein:108|strand:-|mut.aa:C|mut.codon:TGT|exon.name:Exon 5|type:EXON_CODING_NON_SYNONYMOUS	geneSymbol:NR1I3|wild.codon:CGT|wild.aa:R|splicing:INTRON_SPLICING_DONOR|pos.cdna:45|kgId:uc001fzn.2|position.protein:16|strand:-|mut.aa:C|mut.codon:TGT|exon.name:Exon 4|type:EXON_CODING_NON_SYNONYMOUS	geneSymbol:NR1I3|wild.codon:CGT|wild.aa:R|splicing:INTRON_SPLICING_DONOR|pos.cdna:45|kgId:uc009wug.2|position.protein:16|strand:-|mut.aa:C|mut.codon:TGT|exon.name:Exon 4|type:EXON_CODING_NON_SYNONYMOUS	geneSymbol:NR1I3|wild.codon:CGT|wild.aa:R|splicing:INTRON_SPLICING_DONOR|pos.cdna:546|kgId:uc001fzp.2|position.protein:183|strand:-|mut.aa:C|mut.codon:TGT|exon.name:Exon 5|type:EXON_CODING_NON_SYNONYMOUS	geneSymbol:NR1I3|wild.codon:CGT|wild.aa:R|splicing:INTRON_SPLICING_DONOR|pos.cdna:45|kgId:uc001fzo.2|position.protein:16|strand:-|mut.aa:C|mut.codon:TGT|exon.name:Exon 3|type:EXON_CODING_NON_SYNONYMOUS	geneSymbol:NR1I3|kgId:uc001fzq.2|intron.name:Intron 4|strand:-|type:INTRON	geneSymbol:NR1I3|kgId:uc001fzr.2|intron.name:Intron 4|strand:-|type:INTRON	geneSymbol:NR1I3|wild.codon:CGT|wild.aa:R|splicing:INTRON_SPLICING_DONOR|pos.cdna:45|kgId:uc001fzs.2|position.protein:16|strand:-|mut.aa:C|mut.codon:TGT|exon.name:Exon 3|type:EXON_CODING_NON_SYNONYMOUS	geneSymbol:NR1I3|wild.codon:CGT|wild.aa:R|splicing:INTRON_SPLICING_DONOR|pos.cdna:45|kgId:uc001fzt.2|position.protein:16|strand:-|mut.aa:C|mut.codon:TGT|exon.name:Exon 3|type:EXON_CODING_NON_SYNONYMOUS	geneSymbol:NR1I3|kgId:uc001fzu.2|intron.name:Intron 3|strand:-|type:INTRON	geneSymbol:NR1I3|kgId:uc001fzv.2|intron.name:Intron 3|strand:-|type:INTRON	geneSymbol:NR1I3|wild.codon:CGT|wild.aa:R|splicing:INTRON_SPLICING_DONOR|pos.cdna:546|kgId:uc001fzw.2|position.protein:183|strand:-|mut.aa:C|mut.codon:TGT|exon.name:Exon 5|type:EXON_CODING_NON_SYNONYMOUS	geneSymbol:NR1I3|wild.codon:CGT|wild.aa:R|splicing:INTRON_SPLICING_DONOR|pos.cdna:546|kgId:uc001fzx.2|position.protein:183|strand:-|mut.aa:C|mut.codon:TGT|exon.name:Exon 5|type:EXON_CODING_NON_SYNONYMOUS	geneSymbol:NR1I3|wild.codon:CGT|wild.aa:R|splicing:INTRON_SPLICING_DONOR|pos.cdna:546|kgId:uc001fzy.2|position.protein:183|strand:-|mut.aa:C|mut.codon:TGT|exon.name:Exon 5|type:EXON_CODING_NON_SYNONYMOUS	geneSymbol:NR1I3|wild.codon:CGT|wild.aa:R|splicing:INTRON_SPLICING_DONOR|pos.cdna:546|kgId:uc001fzz.2|position.protein:183|strand:-|mut.aa:C|mut.codon:TGT|exon.name:Exon 5|type:EXON_CODING_NON_SYNONYMOUS	geneSymbol:NR1I3|wild.codon:CGT|wild.aa:R|splicing:INTRON_SPLICING_DONOR|pos.cdna:546|kgId:uc001gaa.2|position.protein:183|strand:-|mut.aa:C|mut.codon:TGT|exon.name:Exon 5|type:EXON_CODING_NON_SYNONYMOUS	geneSymbol:NR1I3|wild.codon:CGT|wild.aa:R|splicing:INTRON_SPLICING_DONOR|pos.cdna:546|kgId:uc001gab.2|position.protein:183|strand:-|mut.aa:C|mut.codon:TGT|exon.name:Exon 5|type:EXON_CODING_NON_SYNONYMOUS	geneSymbol:NR1I3|wild.codon:CGT|wild.aa:R|splicing:INTRON_SPLICING_DONOR|pos.cdna:459|kgId:uc001gac.2|position.protein:154|strand:-|mut.aa:C|mut.codon:TGT|exon.name:Exon 4|type:EXON_CODING_NON_SYNONYMOUS	geneSymbol:NR1I3|wild.codon:CGT|wild.aa:R|splicing:INTRON_SPLICING_DONOR|pos.cdna:459|kgId:uc010pkm.1|position.protein:154|strand:-|mut.aa:C|mut.codon:TGT|exon.name:Exon 4|type:EXON_CODING_NON_SYNONYMOUS	geneSymbol:NR1I3|wild.codon:CGT|wild.aa:R|splicing:INTRON_SPLICING_DONOR|pos.cdna:546|kgId:uc010pkn.1|position.protein:183|strand:-|mut.aa:C|mut.codon:TGT|exon.name:Exon 5|type:EXON_CODING_NON_SYNONYMOUS	GT	AD	DP	GQ	PL
chr1	161816334	0	A	G	2732.91	AC=1	AF=0.50	AN=2	DP=156	Dels=0.00	HRun=2	HaplotypeScore=7.5255	MQ=59.52	MQ0=0	QD=17.71	SB=-1339.32	geneSymbol:ATF6|wild.codon:GAC|wild.aa:D|pos.cdna:1282|kgId:uc001gbq.1|position.protein:428|strand:+|mut.aa:G|mut.codon:GGC|exon.name:Exon 10|type:EXON_CODING_NON_SYNONYMOUS	geneSymbol:ATF6|wild.codon:GAC|wild.aa:D|pos.cdna:1282|kgId:uc001gbr.2|position.protein:428|strand:+|mut.aa:G|mut.codon:GGC|exon.name:Exon 10|type:EXON_CODING_NON_SYNONYMOUS	GT	AD	DP	GQ	PL	0/1	72	83	153	99	2763	0	2168
chr1	169586303	0	C	A	4362.05	AC=1	AF=0.50	AN=2	DP=236	Dels=0.00	HRun=0	HaplotypeScore=27.3176	MQ=59.19	MQ0=0	QD=15.61	SB=-1010.82	geneSymbol:SELP|kgId:uc001ggh.2|strand:-|exon.name:Exon 2|type:UTR5	geneSymbol:SELP|wild.codon:GAG|wild.aa:E|pos.cdna:443|kgId:uc001ggi.3|position.protein:148|strand:-|mut.aa:D|mut.codon:GAT|exon.name:Exon 3|type:EXON_CODING_NON_SYNONYMOUS	geneSymbol:SELP|wild.codon:GAG|wild.aa:E|pos.cdna:443|kgId:uc009wvr.2|position.protein:148|strand:-|mut.aa:D|mut.codon:GAT|exon.name:Exon 3|type:EXON_CODING_NON_SYNONYMOUS	GT	AD	DP	GQ	PL	0/1	109	124	225	99	3684	0	3417
chr1	170521254	0	C	T	590.36	AC=1	AF=0.50	AN=2	DP=66	Dels=0.00	HRun=0	HaplotypeScore=7.3124	MQ=58.51	MQ0=0	QD=9.40	SB=-267.72	geneSymbol:GORAB|wild.codon:ACG|wild.aa:T|pos.cdna:295|kgId:uc009wvx.2|position.protein:99|strand:+|mut.aa:M|mut.codon:ATG|exon.name:Exon 5|type:EXON_CODING_NON_SYNONYMOUS	geneSymbol:GORAB|wild.codon:ACG|wild.aa:T|pos.cdna:835|kgId:uc001gha.2|position.protein:279|strand:+|mut.aa:M|mut.codon:ATG|exon.name:Exon 5|type:EXON_CODING_NON_SYNONYMOUS	geneSymbol:GORAB|wild.codon:ACG|wild.aa:T|pos.cdna:295|kgId:uc001ghb.2|position.protein:99|strand:+|mut.aa:M|mut.codon:ATG|exon.name:Exon 7|type:EXON_CODING_NON_SYNONYMOUS	geneSymbol:GORAB|wild.codon:ACG|wild.aa:T|pos.cdna:295|kgId:uc001ghc.2|position.protein:99|strand:+|mut.aa:M|mut.codon:ATG|exon.name:Exon 4|type:EXON_CODING_NON_SYNONYMOUS	geneSymbol:GORAB|wild.codon:ACG|wild.aa:T|pos.cdna:214|kgId:uc001ghd.2|position.protein:72|strand:+|mut.aa:M|mut.codon:ATG|exon.name:Exon 2|type:EXON_CODING_NON_SYNONYMOUS	GT	AD	DP	GQ	PL	0/1	44	22	66	99	620	0	1373
chr1	171174477	0	C	A	787.5	AC=1	AF=0.50	AN=2	DP=57	Dels=0.00	HRun=0	HaplotypeScore=3.0319	MQ=59.34	MQ0=0	QD=14.34	SB=-198.21	geneSymbol:DKFZp667E137|wild.codon:GCC|wild.aa:A|pos.cdna:226|kgId:uc010pmd.1|position.protein:76|strand:+|mut.aa:D|mut.codon:GAC|exon.name:Exon 5|type:EXON_CODING_NON_SYNONYMOUS	geneSymbol:FMO2|wild.codon:GCC|wild.aa:A|pos.cdna:886|kgId:uc001ghk.1|position.protein:296|strand:+|mut.aa:D|mut.codon:GAC|exon.name:Exon 7|type:EXON_CODING_NON_SYNONYMOUS	GT	AD	DP	GQ	PL	0/1	31	26	54	99	817	0	940
chr1	171501603	0	C	G	1073	AC=1	AF=0.50	AN=2	DP=74	Dels=0.00	HRun=1	HaplotypeScore=6.6772	MQ=58.03	MQ0=0	QD=14.91	SB=-419.72	geneSymbol:XTP2|wild.codon:GCA|wild.aa:A|pos.cdna:1375|kgId:uc001ghr.1|position.protein:459|strand:+|mut.aa:G|mut.codon:GGA|exon.name:Exon 12|type:EXON_CODING_NON_SYNONYMOUS	geneSymbol:BAT2D1|wild.codon:GCA|wild.aa:A|pos.cdna:1369|kgId:uc010pmg.1|position.protein:457|strand:+|mut.aa:G|mut.codon:GGA|exon.name:Exon 12|type:EXON_CODING_NON_SYNONYMOUS	GT	AD	DP	GQ	PL	0/1	41	32	73	99	1103	0	1309
chr1	173769606	0	C	T	437.9	AC=1	AF=0.50	AN=2	DP=39	Dels=0.00	HRun=0	HaplotypeScore=4.8907	MQ=59.52	MQ0=0	QD=12.00	SB=-184.50	geneSymbol:CENPL|wild.codon:GCA|wild.aa:A|pos.cdna:636|kgId:uc009wwg.2|position.protein:213|strand:-|mut.aa:T|mut.codon:ACA|exon.name:Exon 5|type:EXON_CODING_NON_SYNONYMOUS	geneSymbol:CENPL|wild.codon:GCA|wild.aa:A|pos.cdna:1014|kgId:uc001gje.3|position.protein:339|strand:-|mut.aa:T|mut.codon:ACA|exon.name:Exon 5|type:EXON_CODING_NON_SYNONYMOUS	geneSymbol:CENPL|wild.codon:GCA|wild.aa:A|pos.cdna:1152|kgId:uc001gjg.3|position.protein:385|strand:-|mut.aa:T|mut.codon:ACA|exon.name:Exon 7|type:EXON_CODING_NON_SYNONYMOUS	geneSymbol:CENPL|wild.codon:GCA|wild.aa:A|pos.cdna:1014|kgId:uc001gjf.3|position.protein:339|strand:-|mut.aa:T|mut.codon:ACA|exon.name:Exon 6|type:EXON_CODING_NON_SYNONYMOUS	GT	AD	DP	GQ	PL	0/1	22	17	38	99	468	0	751
chr1	175104989	0	G	T	4192.7	AC=1	AF=0.50	AN=2	DP=250	Dels=0.00	HRun=0	HaplotypeScore=33.3339	MQ=59.64	MQ0=0	QD=13.84	SB=-1232.45	geneSymbol:TNN|wild.codon:CAG|wild.aa:Q|pos.cdna:3338|kgId:uc001gkl.1|position.protein:1113|strand:+|mut.aa:H|mut.codon:CAT|exon.name:Exon 16|type:EXON_CODING_NON_SYNONYMOUS	GT	AD	DP	GQ	PL	0/1	127	122	243	99	3460	0	4149
chr1	175324743	0	C	T	2069.06	AC=1	AF=0.50	AN=2	DP=120	Dels=0.00	HRun=1	HaplotypeScore=20.0984	MQ=59.23	MQ0=0	QD=17.49	SB=-1018.03	geneSymbol:TNR|wild.codon:GCC|wild.aa:A|pos.cdna:3144|kgId:uc001gkp.1|position.protein:1049|strand:-|mut.aa:T|mut.codon:ACC|exon.name:Exon 15|type:EXON_CODING_NON_SYNONYMOUS	geneSymbol:TNR|wild.codon:GCC|wild.aa:A|pos.cdna:3144|kgId:uc009wwu.1|position.protein:1049|strand:-|mut.aa:T|mut.codon:ACC|exon.name:Exon 17|type:EXON_CODING_NON_SYNONYMOUS	GT	AD	DP	GQ	PL	0/1	51	69	115	99	2099	0	1489
chr1	177133781	0	G	A	290.87	AC=1	AF=0.50	AN=2	DP=36	Dels=0.00	HRun=0	HaplotypeScore=2.7434	MQ=60.00	MQ0=0	QD=8.91	SB=-0.01	geneSymbol:ASTN1|wild.codon:GCC|wild.aa:A|pos.cdna:31|kgId:uc001glb.1|position.protein:11|strand:-|mut.aa:V|mut.codon:GTC|exon.name:Exon 1|type:EXON_CODING_NON_SYNONYMOUS	geneSymbol:ASTN1|wild.codon:GCC|wild.aa:A|pos.cdna:31|kgId:uc001glc.2|position.protein:11|strand:-|mut.aa:V|mut.codon:GTC|exon.name:Exon 1|type:EXON_CODING_NON_SYNONYMOUS	geneSymbol:ASTN1|wild.codon:GCC|wild.aa:A|pos.cdna:31|kgId:uc001gld.1|position.protein:11|strand:-|mut.aa:V|mut.codon:GTC|exon.name:Exon 1|type:EXON_CODING_NON_SYNONYMOUS	geneSymbol:ASTN1|wild.codon:GCC|wild.aa:A|pos.cdna:31|kgId:uc009wwx.1|position.protein:11|strand:-|mut.aa:V|mut.codon:GTC|exon.name:Exon 1|type:EXON_CODING_NON_SYNONYMOUS	GT	AD	DP	GQ	PL	0/1	24	12	36	99	321	0	834
chr1	177247849	0	G	A	603.35	AC=1	AF=0.50	AN=2	DP=65	Dels=0.00	HRun=0	HaplotypeScore=13.6025	MQ=60.00	MQ0=0	QD=9.74	SB=-232.68	geneSymbol:FAM5B|wild.codon:CGG|wild.aa:R|pos.cdna:1162|kgId:uc001glf.2|position.protein:388|strand:+|mut.aa:Q|mut.codon:CAG|exon.name:Exon 7|type:EXON_CODING_NON_SYNONYMOUS	geneSymbol:KIAA1747|wild.codon:CGG|wild.aa:R|pos.cdna:412|kgId:uc010pna.1|position.protein:138|strand:+|mut.aa:Q|mut.codon:CAG|exon.name:Exon 6|type:EXON_CODING_NON_SYNONYMOUS	geneSymbol:FAM5B|wild.codon:CGG|wild.aa:R|pos.cdna:847|kgId:uc001glg.2|position.protein:283|strand:+|mut.aa:Q|mut.codon:CAG|exon.name:Exon 4|type:EXON_CODING_NON_SYNONYMOUS	GT	AD	DP	GQ	PL	0/1	43	22	64	99	633	0	1278
chr1	177902416	0	C	T	402.49	AC=1	AF=0.50	AN=2	DP=30	Dels=0.00	HRun=1	HaplotypeScore=3.4790	MQ=60.00	MQ0=0	QD=14.42	SB=-57.50	geneSymbol:SEC16B|wild.codon:CGA|wild.aa:R|pos.cdna:1420|kgId:uc009wwy.1|position.protein:474|strand:-|mut.aa:Q|mut.codon:CAA|exon.name:Exon 11|type:EXON_CODING_NON_SYNONYMOUS	geneSymbol:FLJ00305|wild.codon:CGA|wild.aa:R|pos.cdna:1732|kgId:uc001glh.1|position.protein:578|strand:-|mut.aa:Q|mut.codon:CAA|exon.name:Exon 14|type:EXON_CODING_NON_SYNONYMOUS	geneSymbol:SEC16B|wild.codon:CGA|wild.aa:R|pos.cdna:2755|kgId:uc001gli.1|position.protein:919|strand:-|mut.aa:Q|mut.codon:CAA|exon.name:Exon 22|type:EXON_CODING_NON_SYNONYMOUS	geneSymbol:SEC16B|wild.codon:CGA|wild.aa:R|pos.cdna:1732|kgId:uc009wwz.1|position.protein:578|strand:-|mut.aa:Q|mut.codon:CAA|exon.name:Exon 21|type:EXON_CODING_NON_SYNONYMOUS	geneSymbol:SEC16B|wild.codon:CGA|wild.aa:R|pos.cdna:2758|kgId:uc001glj.1|position.protein:920|strand:-|mut.aa:Q|mut.codon:CAA|exon.name:Exon 27|type:EXON_CODING_NON_SYNONYMOUS	geneSymbol:SEC16B|wild.codon:CGA|wild.aa:R|pos.cdna:1786|kgId:uc001glk.1|position.protein:596|strand:-|mut.aa:Q|mut.codon:CAA|exon.name:Exon 23|type:EXON_CODING_NON_SYNONYMOUS	GT	AD	DP	GQ	PL	0/1	15	15	29	99	432	0	475
chr1	179095795	0	C	T	1461.38	AC=1	AF=0.50	AN=2	DP=79	Dels=0.00	HRun=1	HaplotypeScore=12.7624	MQ=59.47	MQ0=0	QD=18.88	SB=-242.97	geneSymbol:ABL2|wild.codon:CGA|wild.aa:R|pos.cdna:358|kgId:uc001gmg.3|position.protein:120|strand:-|mut.aa:Q|mut.codon:CAA|exon.name:Exon 4|type:EXON_CODING_NON_SYNONYMOUS	geneSymbol:ABL2|wild.codon:CGA|wild.aa:R|pos.cdna:358|kgId:uc001gmi.3|position.protein:120|strand:-|mut.aa:Q|mut.codon:CAA|exon.name:Exon 4|type:EXON_CODING_NON_SYNONYMOUS	geneSymbol:ABL2|wild.codon:CGA|wild.aa:R|pos.cdna:295|kgId:uc001gmh.3|position.protein:99|strand:-|mut.aa:Q|mut.codon:CAA|exon.name:Exon 3|type:EXON_CODING_NON_SYNONYMOUS	geneSymbol:ABL2|wild.codon:CGA|wild.aa:R|pos.cdna:295|kgId:uc010pne.1|position.protein:99|strand:-|mut.aa:Q|mut.codon:CAA|exon.name:Exon 3|type:EXON_CODING_NON_SYNONYMOUS	geneSymbol:ABL2|wild.codon:CGA|wild.aa:R|pos.cdna:403|kgId:uc001gmj.3|position.protein:135|strand:-|mut.aa:Q|mut.codon:CAA|exon.name:Exon 4|type:EXON_CODING_NON_SYNONYMOUS	geneSymbol:ABL2|wild.codon:CGA|wild.aa:R|pos.cdna:403|kgId:uc010pnf.1|position.protein:135|strand:-|mut.aa:Q|mut.codon:CAA|exon.name:Exon 4|type:EXON_CODING_NON_SYNONYMOUS	geneSymbol:ABL2|wild.codon:CGA|wild.aa:R|pos.cdna:340|kgId:uc010png.1|position.protein:114|strand:-|mut.aa:Q|mut.codon:CAA|exon.name:Exon 3|type:EXON_CODING_NON_SYNONYMOUS	geneSymbol:ABL2|wild.codon:CGA|wild.aa:R|pos.cdna:340|kgId:uc010pnh.1|position.protein:114|strand:-|mut.aa:Q|mut.codon:CAA|exon.name:Exon 3|type:EXON_CODING_NON_SYNONYMOUS	geneSymbol:ABL2|wild.codon:CGA|wild.aa:R|pos.cdna:340|kgId:uc009wxe.2|position.protein:114|strand:-|mut.aa:Q|mut.codon:CAA|exon.name:Exon 3|type:EXON_CODING_NON_SYNONYMOUS	geneSymbol:ABL2|wild.codon:CGA|wild.aa:R|pos.cdna:358|kgId:uc009wxf.1|position.protein:120|strand:-|mut.aa:Q|mut.codon:CAA|exon.name:Exon 4|type:EXON_CODING_NON_SYNONYMOUS	geneSymbol:ABL2|wild.codon:CGA|wild.aa:R|pos.cdna:295|kgId:uc001gmk.2|position.protein:99|strand:-|mut.aa:Q|mut.codon:CAA|exon.name:Exon 3|type:EXON_CODING_NON_SYNONYMOUS	GT	AD	DP	GQ	PL	0/1	31	48	74	99	1491	0	692
chr1	179312753	0	G	A	4222.74	AC=1	AF=0.50	AN=2	DP=250	Dels=0.00	HRun=0	HaplotypeScore=25.8439	MQ=58.98	MQ0=0	QD=13.97	SB=-1461.63	geneSymbol:SOAT1|wild.codon:GCT|wild.aa:A|pos.cdna:969|kgId:uc001gml.2|position.protein:324|strand:+|mut.aa:T|mut.codon:ACT|exon.name:Exon 10|type:EXON_CODING_NON_SYNONYMOUS	geneSymbol:SOAT1|wild.codon:GCT|wild.aa:A|pos.cdna:774|kgId:uc010pni.1|position.protein:259|strand:+|mut.aa:T|mut.codon:ACT|exon.name:Exon 9|type:EXON_CODING_NON_SYNONYMOUS	geneSymbol:SOAT1|wild.codon:GCT|wild.aa:A|pos.cdna:795|kgId:uc001gmm.2|position.protein:266|strand:+|mut.aa:T|mut.codon:ACT|exon.name:Exon 9|type:EXON_CODING_NON_SYNONYMOUS	geneSymbol:SOAT1|wild.codon:GCT|wild.aa:A|pos.cdna:177|kgId:uc010pnj.1|position.protein:60|strand:+|mut.aa:T|mut.codon:ACT|exon.name:Exon 8|type:EXON_CODING_NON_SYNONYMOUS	geneSymbol:SOAT1|wild.codon:GCT|wild.aa:A|pos.cdna:774|kgId:uc010pnk.1|position.protein:259|strand:+|mut.aa:T|mut.codon:ACT|exon.name:Exon 9|type:EXON_CODING_NON_SYNONYMOUS	GT	AD	DP	GQ	PL	0/1	133	117	242	99	3493	0	3832
chr1	179338099	0	A	G	765.33	AC=1	AF=0.50	AN=2	DP=40	Dels=0.00	HRun=0	HaplotypeScore=2.8600	MQ=60.00	MQ0=0	QD=19.88	SB=-213.52	geneSymbol:DKFZp434N1720|kgId:uc009wxg.2|strand:+|type:UTR3	geneSymbol:C1orf125|kgId:uc001gmn.1|intron.name:Intron 1|strand:+|type:INTRON	geneSymbol:DKFZp434N1720|kgId:uc010pnl.1|strand:+|type:UTR3	geneSymbol:C1orf125|wild.codon:ACC|wild.aa:T|pos.cdna:261|kgId:uc001gmo.2|position.protein:88|strand:+|mut.aa:A|mut.codon:GCC|exon.name:Exon 3|type:EXON_CODING_NON_SYNONYMOUS	geneSymbol:C1orf125|wild.codon:ACC|wild.aa:T|pos.cdna:261|kgId:uc001gmp.2|position.protein:88|strand:+|mut.aa:A|mut.codon:GCC|exon.name:Exon 3|type:EXON_CODING_NON_SYNONYMOUS	GT	AD	DP	GQ	PL	0/1	17	23	39	99	795	0	473
chr1	179983471	0	G	T	1858.42	AC=1	AF=0.50	AN=2	DP=126	Dels=0.00	HRun=0	HaplotypeScore=13.6169	MQ=60.00	MQ0=0	QD=14.99	SB=-756.59	geneSymbol:CEP350|wild.codon:CGA|wild.aa:R|pos.cdna:1882|kgId:uc001gnt.2|position.protein:628|strand:+|mut.aa:L|mut.codon:CTA|exon.name:Exon 10|type:EXON_CODING_NON_SYNONYMOUS	geneSymbol:CEP350|wild.codon:CGA|wild.aa:R|pos.cdna:1879|kgId:uc009wxl.2|position.protein:627|strand:+|mut.aa:L|mut.codon:CTA|exon.name:Exon 9|type:EXON_CODING_NON_SYNONYMOUS	geneSymbol:CEP350|wild.codon:CGA|wild.aa:R|pos.cdna:1384|kgId:uc001gnu.2|position.protein:462|strand:+|mut.aa:L|mut.codon:CTA|exon.name:Exon 5|type:EXON_CODING_NON_SYNONYMOUS	GT	AD	DP	GQ	PL	0/1	62	64	122	99	1888	0	1884
chr1	180047634	0	A	G	716.53	AC=1	AF=0.50	AN=2	DP=82	Dels=0.00	HRun=0	HaplotypeScore=3.5027	MQ=59.77	MQ0=0	QD=9.10	SB=-142.69	geneSymbol:CEP350|wild.codon:TAC|wild.aa:Y|pos.cdna:5803|kgId:uc001gnt.2|position.protein:1935|strand:+|mut.aa:C|mut.codon:TGC|exon.name:Exon 29|type:EXON_CODING_NON_SYNONYMOUS	geneSymbol:CEP350|wild.codon:TAC|wild.aa:Y|pos.cdna:5800|kgId:uc009wxl.2|position.protein:1934|strand:+|mut.aa:C|mut.codon:TGC|exon.name:Exon 28|type:EXON_CODING_NON_SYNONYMOUS	geneSymbol:CEP350|wild.codon:TAC|wild.aa:Y|pos.cdna:208|kgId:uc001gnv.2|position.protein:70|strand:+|mut.aa:C|mut.codon:TGC|exon.name:Exon 3|type:EXON_CODING_NON_SYNONYMOUS	GT	AD	DP	GQ	PL	0/1	55	27	78	99	747	0	1637
chr1	180904942	0	G	A	141.49	AC=1	AF=0.50	AN=2	DP=15	Dels=0.00	HRun=0	HaplotypeScore=4.4094	MQ=60.00	MQ0=0	QD=11.43	SB=-84.26	geneSymbol:KIAA1614|wild.codon:GCT|wild.aa:A|pos.cdna:1896|kgId:uc001gok.2|position.protein:633|strand:+|mut.aa:T|mut.codon:ACT|exon.name:Exon 5|type:EXON_CODING_NON_SYNONYMOUS	geneSymbol:KIAA1614|wild.codon:GCT|wild.aa:A|pos.cdna:759|kgId:uc001gol.1|position.protein:254|strand:+|mut.aa:T|mut.codon:ACT|exon.name:Exon 2|type:EXON_CODING_NON_SYNONYMOUS	geneSymbol:KIAA1614|kgId:uc001gom.1|intron.name:Intron 1|strand:+|type:INTRON																GT	AD	DP	GQ	PL	0/1	9	6	15	99	171	0	273
chr1	181018293	0	A	G	2037.41	AC=1	AF=0.50	AN=2	DP=108	Dels=0.00	HRun=0	HaplotypeScore=12.5981	MQ=56.46	MQ0=0	QD=19.14	SB=-873.56	geneSymbol:MR1|wild.codon:TAT|wild.aa:Y|pos.cdna:172|kgId:uc001gop.2|position.protein:58|strand:+|mut.aa:C|mut.codon:TGT|exon.name:Exon 2|type:EXON_CODING_NON_SYNONYMOUS	geneSymbol:MR1|wild.codon:TAT|wild.aa:Y|pos.cdna:172|kgId:uc001goq.1|position.protein:58|strand:+|mut.aa:C|mut.codon:TGT|exon.name:Exon 2|type:EXON_CODING_NON_SYNONYMOUS	geneSymbol:MR1|wild.codon:TAT|wild.aa:Y|pos.cdna:172|kgId:uc001gor.1|position.protein:58|strand:+|mut.aa:C|mut.codon:TGT|exon.name:Exon 2|type:EXON_CODING_NON_SYNONYMOUS	geneSymbol:MR1|wild.codon:TAT|wild.aa:Y|pos.cdna:172|kgId:uc001gos.1|position.protein:58|strand:+|mut.aa:C|mut.codon:TGT|exon.name:Exon 2|type:EXON_CODING_NON_SYNONYMOUS	geneSymbol:MR1B|wild.codon:TAT|wild.aa:Y|pos.cdna:172|kgId:uc010pns.1|position.protein:58|strand:+|mut.aa:C|mut.codon:TGT|exon.name:Exon 2|type:EXON_CODING_NON_SYNONYMOUS														GT	AD	DP	GQ	PL	0/1	44	64	106	99	2067	0	1193
chr1	182357739	0	C	T	2439.08	AC=1	AF=0.50	AN=2	DP=156	Dels=0.00	HRun=0	HaplotypeScore=20.8094	MQ=59.40	MQ0=0	QD=15.83	SB=-937.24	geneSymbol:GLUL|wild.codon:CGG|wild.aa:R|pos.cdna:133|kgId:uc001gpa.1|position.protein:45|strand:-|mut.aa:Q|mut.codon:CAG|exon.name:Exon 2|type:EXON_CODING_NON_SYNONYMOUS	geneSymbol:GLUL|wild.codon:CGG|wild.aa:R|pos.cdna:133|kgId:uc001gpb.1|position.protein:45|strand:-|mut.aa:Q|mut.codon:CAG|exon.name:Exon 2|type:EXON_CODING_NON_SYNONYMOUS	geneSymbol:GLUL|wild.codon:CGG|wild.aa:R|pos.cdna:133|kgId:uc001gpc.1|position.protein:45|strand:-|mut.aa:Q|mut.codon:CAG|exon.name:Exon 3|type:EXON_CODING_NON_SYNONYMOUS	geneSymbol:GLUL|wild.codon:CGG|wild.aa:R|pos.cdna:133|kgId:uc001gpd.1|position.protein:45|strand:-|mut.aa:Q|mut.codon:CAG|exon.name:Exon 2|type:EXON_CODING_NON_SYNONYMOUS															GT	AD	DP	GQ	PL	0/1	77	77	151	99	2469	0	2248
chr1	182775332	0	G	T	4233.99	AC=1	AF=0.50	AN=2	DP=229	Dels=0.00	HRun=0	HaplotypeScore=26.9745	MQ=59.53	MQ0=0	QD=15.54	SB=-1649.01	geneSymbol:NPL|kgId:uc010pnx.1|strand:+|exon.name:Exon 3|type:UTR5	geneSymbol:NPL|kgId:uc010pny.1|strand:+|type:UTR3	geneSymbol:NPL|wild.codon:CAG|wild.aa:Q|pos.cdna:194|kgId:uc009wyb.2|position.protein:65|strand:+|mut.aa:H|mut.codon:CAT|exon.name:Exon 5|type:EXON_CODING_NON_SYNONYMOUS	geneSymbol:NPL|kgId:uc001gpo.1|strand:+|exon.name:Exon 3|type:UTR5	geneSymbol:NPL|wild.codon:CAG|wild.aa:Q|pos.cdna:194|kgId:uc009wyc.2|position.protein:65|strand:+|mut.aa:H|mut.codon:CAT|exon.name:Exon 5|type:EXON_CODING_NON_SYNONYMOUS	geneSymbol:NPL|wild.codon:CAG|wild.aa:Q|pos.cdna:194|kgId:uc001gpp.3|position.protein:65|strand:+|mut.aa:H|mut.codon:CAT|exon.name:Exon 5|type:EXON_CODING_NON_SYNONYMOUS	geneSymbol:NPL|wild.codon:CAG|wild.aa:Q|pos.cdna:194|kgId:uc001gpq.1|position.protein:65|strand:+|mut.aa:H|mut.codon:CAT|exon.name:Exon 4|type:EXON_CODING_NON_SYNONYMOUS	GT	AD	DP	GQ	PL	0/1	110	118	224	99	3559	0	3555
chr1	183881354	0	G	T	1204.31	AC=1	AF=0.50	AN=2	DP=73	Dels=0.00	HRun=0	HaplotypeScore=12.6698	MQ=59.17	MQ0=0	QD=16.91	SB=-201.21	geneSymbol:KIAA0959|wild.codon:GAG|wild.aa:E|pos.cdna:1115|kgId:uc010pof.1|position.protein:372|strand:+|mut.aa:D|mut.codon:GAT|exon.name:Exon 12|type:EXON_CODING_NON_SYNONYMOUS	geneSymbol:RGL1|wild.codon:GAG|wild.aa:E|pos.cdna:1805|kgId:uc001gqm.2|position.protein:602|strand:+|mut.aa:D|mut.codon:GAT|exon.name:Exon 16|type:EXON_CODING_NON_SYNONYMOUS	geneSymbol:RGL1|wild.codon:GAG|wild.aa:E|pos.cdna:1694|kgId:uc010pog.1|position.protein:565|strand:+|mut.aa:D|mut.codon:GAT|exon.name:Exon 16|type:EXON_CODING_NON_SYNONYMOUS	geneSymbol:RGL1|wild.codon:GAG|wild.aa:E|pos.cdna:1694|kgId:uc010poh.1|position.protein:565|strand:+|mut.aa:D|mut.codon:GAT|exon.name:Exon 15|type:EXON_CODING_NON_SYNONYMOUS	geneSymbol:RGL1|wild.codon:GAG|wild.aa:E|pos.cdna:1700|kgId:uc001gqo.2|position.protein:567|strand:+|mut.aa:D|mut.codon:GAT|exon.name:Exon 15|type:EXON_CODING_NON_SYNONYMOUS	geneSymbol:RGL1|wild.codon:GAG|wild.aa:E|pos.cdna:1613|kgId:uc010poi.1|position.protein:538|strand:+|mut.aa:D|mut.codon:GAT|exon.name:Exon 14|type:EXON_CODING_NON_SYNONYMOUS	GT	AD	DP	GQ	PL	0/1	33	40	71	99	1234	0	1024
chr1	184663218	0	C	A	2062.73	AC=1	AF=0.50	AN=2	DP=138	Dels=0.00	HRun=1	HaplotypeScore=19.3005	MQ=59.83	MQ0=0	QD=15.16	SB=-474.23	geneSymbol:EDEM3|wild.codon:ATG|wild.aa:M|pos.cdna:2777|kgId:uc010pok.1|position.protein:926|strand:-|mut.aa:I|mut.codon:ATT|exon.name:Exon 20|type:EXON_CODING_NON_SYNONYMOUS	geneSymbol:EDEM3|kgId:uc010pol.1|strand:-|exon.name:Exon 21|type:UTR5	geneSymbol:EDEM3|wild.codon:ATG|wild.aa:M|pos.cdna:2825|kgId:uc010pom.1|position.protein:942|strand:-|mut.aa:I|mut.codon:ATT|exon.name:Exon 21|type:EXON_CODING_NON_SYNONYMOUS	GT	AD	DP	GQ	PL	0/1	67	71	135	99	2093	0	2194
chr1	185173866	0	A	C	981.17	AC=1	AF=0.50	AN=2	DP=72	Dels=0.00	HRun=0	HaplotypeScore=2.4497	MQ=59.48	MQ0=0	QD=14.04	SB=-399.96	geneSymbol:C1orf26|wild.codon:GAA|wild.aa:E|pos.cdna:1703|kgId:uc001grg.3|position.protein:568|strand:+|mut.aa:D|mut.codon:GAC|exon.name:Exon 12|type:EXON_CODING_NON_SYNONYMOUS	geneSymbol:C1orf26|wild.codon:GAA|wild.aa:E|pos.cdna:1703|kgId:uc001grh.3|position.protein:568|strand:+|mut.aa:D|mut.codon:GAC|exon.name:Exon 12|type:EXON_CODING_NON_SYNONYMOUS	GT	AD	DP	GQ	PL	0/1	41	31	72	99	1011	0	1353
chr1	185939495	0	C	G	819.68	AC=1	AF=0.50	AN=2	DP=94	Dels=0.00	HRun=0	HaplotypeScore=4.4402	MQ=60.00	MQ0=0	QD=9.04	SB=-237.92	geneSymbol:HMCN1|wild.codon:TTC|wild.aa:F|pos.cdna:2240|kgId:uc001grq.1|position.protein:747|strand:+|mut.aa:L|mut.codon:TTG|exon.name:Exon 15|type:EXON_CODING_NON_SYNONYMOUS	geneSymbol:HMCN1|wild.codon:TTC|wild.aa:F|pos.cdna:263|kgId:uc001grr.1|position.protein:88|strand:+|mut.aa:L|mut.codon:TTG|exon.name:Exon 5|type:EXON_CODING_NON_SYNONYMOUS	GT	AD	DP	GQ	PL	0/1	65	29	90	99	850	0	2212
chr1	186114688	0	A	G	1411.43	AC=1	AF=0.50	AN=2	DP=101	Dels=0.00	HRun=0	HaplotypeScore=6.6104	MQ=58.10	MQ0=0	QD=14.27	SB=-340.23	geneSymbol:HMCN1|wild.codon:AAC|wild.aa:N|pos.cdna:14419|kgId:uc001grq.1|position.protein:4807|strand:+|mut.aa:S|mut.codon:AGC|exon.name:Exon 92|type:EXON_CODING_NON_SYNONYMOUS	geneSymbol:DKFZp762L185|wild.codon:AAC|wild.aa:N|pos.cdna:1126|kgId:uc001grs.1|position.protein:376|strand:+|mut.aa:S|mut.codon:AGC|exon.name:Exon 10|type:EXON_CODING_NON_SYNONYMOUS	GT	AD	DP	GQ	PL	0/1	55	46	98	99	1441	0	1598
chr1	190067707	0	G	T	764.49	AC=1	AF=0.50	AN=2	DP=106	Dels=0.00	HRun=0	HaplotypeScore=17.2575	MQ=59.56	MQ0=0	QD=7.50	SB=-377.06	geneSymbol:DBCCR1L|wild.codon:TCT|wild.aa:S|pos.cdna:1435|kgId:uc010pot.1|position.protein:479|strand:-|mut.aa:Y|mut.codon:TAT|exon.name:Exon 7|type:EXON_CODING_NON_SYNONYMOUS	geneSymbol:FAM5C|wild.codon:TCT|wild.aa:S|pos.cdna:1741|kgId:uc001gse.1|position.protein:581|strand:-|mut.aa:Y|mut.codon:TAT|exon.name:Exon 8|type:EXON_CODING_NON_SYNONYMOUS	GT	AD	DP	GQ	PL	0/1	74	32	105	99	794	0	2544
chr1	196695773	0	G	T	449.93	AC=1	AF=0.50	AN=2	DP=40	Dels=0.00	HRun=1	HaplotypeScore=5.7684	MQ=59.42	MQ0=0	QD=12.00	SB=-180.50	geneSymbol:CFH|wild.codon:GTG|wild.aa:V|pos.cdna:2046|kgId:uc001gtj.3|position.protein:683|strand:+|mut.aa:L|mut.codon:TTG|exon.name:Exon 13|type:EXON_CODING_NON_SYNONYMOUS	GT	AD	DP	GQ	PL	0/1	22	18	38	99	480	0	749
chr1	197112813	0	C	T	334.63	AC=1	AF=0.50	AN=2	DP=34	Dels=0.00	HRun=1	HaplotypeScore=3.2964	MQ=60.00	MQ0=0	QD=10.72	SB=-164.45	geneSymbol:ASPM|wild.codon:AGC|wild.aa:S|pos.cdna:568|kgId:uc001gtu.2|position.protein:190|strand:-|mut.aa:N|mut.codon:AAC|exon.name:Exon 3|type:EXON_CODING_NON_SYNONYMOUS	geneSymbol:ASPM|wild.codon:AGC|wild.aa:S|pos.cdna:568|kgId:uc001gtv.2|position.protein:190|strand:-|mut.aa:N|mut.codon:AAC|exon.name:Exon 3|type:EXON_CODING_NON_SYNONYMOUS	geneSymbol:ASPM|kgId:uc001gtw.3|intron.name:Intron 4|strand:-|type:INTRON	GT	AD	DP	GQ	PL	0/1	21	13	34	99	365	0	690
chr1	197390156	0	G	A	955.04	AC=1	AF=0.50	AN=2	DP=125	Dels=0.00	HRun=2	HaplotypeScore=18.4552	MQ=59.37	MQ0=0	QD=7.88	SB=-82.21	geneSymbol:CRB1|wild.codon:GAA|wild.aa:E|pos.cdna:990|kgId:uc010poz.1|position.protein:331|strand:+|mut.aa:K|mut.codon:AAA|exon.name:Exon 8|type:EXON_CODING_NON_SYNONYMOUS	geneSymbol:CRB1|wild.codon:GAA|wild.aa:E|pos.cdna:1197|kgId:uc001gtz.2|position.protein:400|strand:+|mut.aa:K|mut.codon:AAA|exon.name:Exon 6|type:EXON_CODING_NON_SYNONYMOUS	geneSymbol:CRB1|kgId:uc010ppa.1|strand:+|type:UTR3	geneSymbol:CRB1|wild.codon:GAA|wild.aa:E|pos.cdna:861|kgId:uc009wza.2|position.protein:288|strand:+|mut.aa:K|mut.codon:AAA|exon.name:Exon 4|type:EXON_CODING_NON_SYNONYMOUS	geneSymbol:CRB1|wild.codon:GAA|wild.aa:E|pos.cdna:1197|kgId:uc010ppb.1|position.protein:400|strand:+|mut.aa:K|mut.codon:AAA|exon.name:Exon 6|type:EXON_CODING_NON_SYNONYMOUS	geneSymbol:CRB1|kgId:uc010ppc.1|strand:+|type:UTR3	geneSymbol:CRB1|kgId:uc010ppd.1|strand:+|exon.name:Exon 2|type:UTR5	geneSymbol:CRB1|wild.codon:GAA|wild.aa:E|pos.cdna:144|kgId:uc001gub.1|position.protein:49|strand:+|mut.aa:K|mut.codon:AAA|exon.name:Exon 2|type:EXON_CODING_NON_SYNONYMOUS	GT	AD	DP	GQ	PL	0/1	86	38	122	99	985	0	2976
chr1	197407679	0	A	G	767.93	AC=1	AF=0.50	AN=2	DP=54	Dels=0.00	HRun=1	HaplotypeScore=2.5613	MQ=60.00	MQ0=0	QD=14.78	SB=-163.74	geneSymbol:CRB1|wild.codon:CAG|wild.aa:Q|pos.cdna:3679|kgId:uc010poz.1|position.protein:1227|strand:+|mut.aa:R|mut.codon:CGG|exon.name:Exon 13|type:EXON_CODING_NON_SYNONYMOUS	geneSymbol:CRB1|wild.codon:CAG|wild.aa:Q|pos.cdna:3751|kgId:uc001gtz.2|position.protein:1251|strand:+|mut.aa:R|mut.codon:CGG|exon.name:Exon 10|type:EXON_CODING_NON_SYNONYMOUS	geneSymbol:CRB1|kgId:uc010ppa.1|strand:+|type:UTR3	geneSymbol:CRB1|wild.codon:CAG|wild.aa:Q|pos.cdna:3415|kgId:uc009wza.2|position.protein:1139|strand:+|mut.aa:R|mut.codon:CGG|exon.name:Exon 8|type:EXON_CODING_NON_SYNONYMOUS	geneSymbol:CRB1|wild.codon:CAG|wild.aa:Q|pos.cdna:2143|kgId:uc010ppb.1|position.protein:715|strand:+|mut.aa:R|mut.codon:CGG|exon.name:Exon 8|type:EXON_CODING_NON_SYNONYMOUS	geneSymbol:CRB1|wild.codon:CAG|wild.aa:Q|pos.cdna:2194|kgId:uc010ppd.1|position.protein:732|strand:+|mut.aa:R|mut.codon:CGG|exon.name:Exon 6|type:EXON_CODING_NON_SYNONYMOUS	geneSymbol:CRB1|wild.codon:CAG|wild.aa:Q|pos.cdna:2698|kgId:uc001gub.1|position.protein:900|strand:+|mut.aa:R|mut.codon:CGG|exon.name:Exon 6|type:EXON_CODING_NON_SYNONYMOUS	GT	AD	DP	GQ	PL	0/1	24	30	52	99	798	0	751
chr1	197643293	0	G	T	349.32	AC=1	AF=0.50	AN=2	DP=16	Dels=0.00	HRun=1	HaplotypeScore=1.3359	MQ=60.00	MQ0=0	QD=23.71	SB=-67.52	geneSymbol:DENND1B|wild.codon:CTA|wild.aa:L|pos.cdna:132|kgId:uc010ppe.1|position.protein:45|strand:-|mut.aa:I|mut.codon:ATA|exon.name:Exon 4|type:EXON_CODING_NON_SYNONYMOUS	geneSymbol:DENND1B|kgId:uc010ppf.1|strand:-|exon.name:Exon 4|type:UTR5	geneSymbol:DENND1B|wild.codon:CTA|wild.aa:L|pos.cdna:132|kgId:uc001guf.3|position.protein:45|strand:-|mut.aa:I|mut.codon:ATA|exon.name:Exon 4|type:EXON_CODING_NON_SYNONYMOUS	geneSymbol:DENND1B|wild.codon:CTA|wild.aa:L|pos.cdna:102|kgId:uc001gue.3|position.protein:35|strand:-|mut.aa:I|mut.codon:ATA|exon.name:Exon 5|type:EXON_CODING_NON_SYNONYMOUS	GT	AD	DP	GQ	PL	0/1	5	11	16	99	379	0	147
chr1	198703341	0	G	T	699.59	AC=1	AF=0.50	AN=2	DP=67	Dels=0.00	HRun=0	HaplotypeScore=10.1996	MQ=59.03	MQ0=0	QD=10.89	SB=-260.69	geneSymbol:PTPRC|wild.codon:AGG|wild.aa:R|pos.cdna:1960|kgId:uc010ppg.1|position.protein:654|strand:+|mut.aa:M|mut.codon:ATG|exon.name:Exon 20|type:EXON_CODING_NON_SYNONYMOUS	geneSymbol:PTPRC|wild.codon:AGG|wild.aa:R|pos.cdna:2152|kgId:uc001gur.1|position.protein:718|strand:+|mut.aa:M|mut.codon:ATG|exon.name:Exon 21|type:EXON_CODING_NON_SYNONYMOUS	geneSymbol:PTPRC|wild.codon:AGG|wild.aa:R|pos.cdna:2008|kgId:uc001gus.1|position.protein:670|strand:+|mut.aa:M|mut.codon:ATG|exon.name:Exon 20|type:EXON_CODING_NON_SYNONYMOUS	geneSymbol:PTPRC|wild.codon:AGG|wild.aa:R|pos.cdna:1669|kgId:uc001gut.1|position.protein:557|strand:+|mut.aa:M|mut.codon:ATG|exon.name:Exon 18|type:EXON_CODING_NON_SYNONYMOUS	GT	AD	DP	GQ	PL	0/1	40	27	63	99	730	0	1349
chr1	200587643	0	G	T	863.77	AC=1	AF=0.50	AN=2	DP=81	Dels=0.00	HRun=0	HaplotypeScore=5.3931	MQ=60.00	MQ0=0	QD=11.03	SB=-396.08	geneSymbol:KIF14|kgId:uc010ppj.1|strand:-|exon.name:Exon 1|type:UTR5	geneSymbol:KIF14|wild.codon:TCT|wild.aa:S|pos.cdna:208|kgId:uc010ppk.1|position.protein:70|strand:-|mut.aa:Y|mut.codon:TAT|exon.name:Exon 2|type:EXON_CODING_NON_SYNONYMOUS	GT	AD	DP	GQ	PL	0/1	49	32	80	99	894	0	1683
chr1	201334384	0	T	C	1880.19	AC=1	AF=0.50	AN=2	DP=135	Dels=0.00	HRun=1	HaplotypeScore=10.0752	MQ=59.33	MQ0=0	QD=14.15	SB=-830.49	geneSymbol:TNNT2|wild.codon:ATC|wild.aa:I|pos.cdna:345|kgId:uc001gwf.2|position.protein:116|strand:-|mut.aa:V|mut.codon:GTC|exon.name:Exon 10|type:EXON_CODING_NON_SYNONYMOUS	geneSymbol:TNNT2|wild.codon:ATC|wild.aa:I|pos.cdna:315|kgId:uc001gwg.2|position.protein:106|strand:-|mut.aa:V|mut.codon:GTC|exon.name:Exon 9|type:EXON_CODING_NON_SYNONYMOUS	geneSymbol:TNNT2|wild.codon:ATC|wild.aa:I|pos.cdna:288|kgId:uc001gwh.2|position.protein:97|strand:-|mut.aa:V|mut.codon:GTC|exon.name:Exon 8|type:EXON_CODING_NON_SYNONYMOUS	geneSymbol:TNNT2|kgId:uc001gwi.2|intron.name:Intron 10|strand:-|type:INTRON	geneSymbol:HNTN1|wild.codon:ATC|wild.aa:I|pos.cdna:138|kgId:uc009wzr.2|position.protein:47|strand:-|mut.aa:V|mut.codon:GTC|exon.name:Exon 7|type:EXON_CODING_NON_SYNONYMOUS	geneSymbol:TNNT2|wild.codon:ATC|wild.aa:I|pos.cdna:240|kgId:uc009wzs.1|position.protein:81|strand:-|mut.aa:V|mut.codon:GTC|exon.name:Exon 3|type:EXON_CODING_NON_SYNONYMOUS	geneSymbol:TNNT2|wild.codon:ATC|wild.aa:I|pos.cdna:138|kgId:uc001gwk.1|position.protein:47|strand:-|mut.aa:V|mut.codon:GTC|exon.name:Exon 7|type:EXON_CODING_NON_SYNONYMOUS	geneSymbol:TNNT2|wild.codon:ATC|wild.aa:I|pos.cdna:315|kgId:uc009wzt.1|position.protein:106|strand:-|mut.aa:V|mut.codon:GTC|exon.name:Exon 9|type:EXON_CODING_NON_SYNONYMOUS	GT	AD	DP	GQ	PL	0/1	72	63	129	99	1910	0	2156
chr1	201835892	0	A	G	1704.85	AC=1	AF=0.50	AN=2	DP=101	Dels=0.00	HRun=0	HaplotypeScore=14.1730	MQ=57.43	MQ0=0	QD=17.18	SB=-547.12	geneSymbol:IPO9|wild.codon:ACC|wild.aa:T|pos.cdna:1659|kgId:uc001gwz.2|position.protein:554|strand:+|mut.aa:A|mut.codon:GCC|exon.name:Exon 15|type:EXON_CODING_NON_SYNONYMOUS	GT	AD	DP	GQ	PL	0/1	47	53	99	99	1735	0	1290
chr1	202278294	0	C	T	484.34	AC=1	AF=0.50	AN=2	DP=60	Dels=0.00	HRun=0	HaplotypeScore=9.9098	MQ=59.06	MQ0=0	QD=8.57	SB=-124.96	geneSymbol:LGR6|wild.codon:CCA|wild.aa:P|pos.cdna:1395|kgId:uc001gxu.2|position.protein:466|strand:+|mut.aa:S|mut.codon:TCA|exon.name:Exon 15|type:EXON_CODING_NON_SYNONYMOUS	geneSymbol:LGR6|wild.codon:CCA|wild.aa:P|pos.cdna:1239|kgId:uc001gxv.2|position.protein:414|strand:+|mut.aa:S|mut.codon:TCA|exon.name:Exon 15|type:EXON_CODING_NON_SYNONYMOUS	geneSymbol:VTS20631|kgId:uc009xab.2|strand:+|type:UTR3	geneSymbol:LGR6|wild.codon:CCA|wild.aa:P|pos.cdna:978|kgId:uc001gxw.2|position.protein:327|strand:+|mut.aa:S|mut.codon:TCA|exon.name:Exon 13|type:EXON_CODING_NON_SYNONYMOUS	GT	AD	DP	GQ	PL	0/1	42	18	58	99	514	0	1367
chr1	202287754	0	G	A	1159.65	AC=1	AF=0.50	AN=2	DP=92	Dels=0.00	HRun=0	HaplotypeScore=18.7067	MQ=59.29	MQ0=0	QD=12.93	SB=-378.74	geneSymbol:LGR6|wild.codon:GTG|wild.aa:V|pos.cdna:2322|kgId:uc001gxu.2|position.protein:775|strand:+|mut.aa:M|mut.codon:ATG|exon.name:Exon 18|type:EXON_CODING_NON_SYNONYMOUS	geneSymbol:LGR6|wild.codon:GTG|wild.aa:V|pos.cdna:2166|kgId:uc001gxv.2|position.protein:723|strand:+|mut.aa:M|mut.codon:ATG|exon.name:Exon 18|type:EXON_CODING_NON_SYNONYMOUS	geneSymbol:VTS20631|kgId:uc009xab.2|strand:+|type:UTR3	geneSymbol:LGR6|wild.codon:GTG|wild.aa:V|pos.cdna:1905|kgId:uc001gxw.2|position.protein:636|strand:+|mut.aa:M|mut.codon:ATG|exon.name:Exon 16|type:EXON_CODING_NON_SYNONYMOUS	GT	AD	DP	GQ	PL	0/1	50	42	91	99	1190	0	1499
chr1	202985327	0	T	G	270.41	AC=1	AF=0.50	AN=2	DP=31	Dels=0.00	HRun=0	HaplotypeScore=4.9349	MQ=53.67	MQ0=0	QD=9.69	SB=-38.77	geneSymbol:TMEM183A|wild.codon:ATC|wild.aa:I|pos.cdna:766|kgId:uc009xai.1|position.protein:256|strand:+|mut.aa:S|mut.codon:AGC|exon.name:Exon 5|type:EXON_CODING_NON_SYNONYMOUS	geneSymbol:TMEM183B|kgId:uc001gyu.1|intron.name:Intron 5|strand:+|type:INTRON	geneSymbol:TMEM183A|kgId:uc001gyv.1|intron.name:Intron 5|strand:+|type:INTRON	geneSymbol:TMEM183A|kgId:uc001gyw.1|intron.name:Intron 5|strand:+|type:INTRON	geneSymbol:C1orf37|kgId:uc001gyx.1|intron.name:Intron 5|strand:+|type:INTRON	GT	AD	DP	GQ	PL	0/1	21	10	31	99	300	0	688
chr1	203194939	0	C	G	2935.16	AC=1	AF=0.50	AN=2	DP=222	Dels=0.00	HRun=1	HaplotypeScore=31.5461	MQ=59.44	MQ0=0	QD=13.36	SB=-871.97	geneSymbol:FMOD|kgId:uc010pqi.1|intron.name:Intron 3|strand:-|type:INTRON	geneSymbol:FLJ00314|kgId:uc001gzm.1|strand:-|exon.name:Exon 5|type:UTR5	geneSymbol:CHIT1|wild.codon:GCT|wild.aa:A|pos.cdna:114|kgId:uc001gzn.2|position.protein:39|strand:-|mut.aa:P|mut.codon:CCT|exon.name:Exon 3|type:EXON_CODING_NON_SYNONYMOUS	geneSymbol:FLJ00314|kgId:uc009xam.1|strand:-|exon.name:Exon 3|type:UTR5	geneSymbol:FLJ00314|kgId:uc009xan.1|strand:-|exon.name:Exon 3|type:UTR5	geneSymbol:CHIT1|wild.codon:GCT|wild.aa:A|pos.cdna:144|kgId:uc001gzo.2|position.protein:49|strand:-|mut.aa:P|mut.codon:CCT|exon.name:Exon 3|type:EXON_CODING_NON_SYNONYMOUS													GT	AD	DP	GQ	PL	0/1	115	105	201	99	2965	0	3304
chr1	203317187	0	G	A	889.35	AC=1	AF=0.50	AN=2	DP=109	Dels=0.00	HRun=0	HaplotypeScore=13.6221	MQ=59.79	MQ0=0	QD=8.43	SB=-243.37	geneSymbol:FMOD|kgId:uc010pqi.1|strand:-|exon.name:Exon 1|type:UTR5	geneSymbol:FMOD|wild.codon:CCA|wild.aa:P|pos.cdna:211|kgId:uc001gzr.2|position.protein:71|strand:-|mut.aa:L|mut.codon:CTA|exon.name:Exon 2|type:EXON_CODING_NON_SYNONYMOUS	GT	AD	DP	GQ	PL	0/1	74	35	106	99	919	0	2526
chr1	203691770	0	C	T	1887.1	AC=1	AF=0.50	AN=2	DP=123	Dels=0.00	HRun=0	HaplotypeScore=16.9389	MQ=59.41	MQ0=0	QD=15.59	SB=-517.96	geneSymbol:ATP2B4|wild.codon:CGC|wild.aa:R|pos.cdna:2976|kgId:uc001gzv.2|position.protein:993|strand:+|mut.aa:C|mut.codon:TGC|exon.name:Exon 18|type:EXON_CODING_NON_SYNONYMOUS	geneSymbol:ATP2B4|wild.codon:CGC|wild.aa:R|pos.cdna:2976|kgId:uc001gzw.2|position.protein:993|strand:+|mut.aa:C|mut.codon:TGC|exon.name:Exon 18|type:EXON_CODING_NON_SYNONYMOUS	geneSymbol:ATP2B4|wild.codon:CGC|wild.aa:R|pos.cdna:2976|kgId:uc009xaq.2|position.protein:993|strand:+|mut.aa:C|mut.codon:TGC|exon.name:Exon 17|type:EXON_CODING_NON_SYNONYMOUS	geneSymbol:ATP2B4|wild.codon:CGC|wild.aa:R|pos.cdna:69|kgId:uc001gzx.2|position.protein:24|strand:+|mut.aa:C|mut.codon:TGC|exon.name:Exon 1|type:EXON_CODING_NON_SYNONYMOUS	geneSymbol:ATP2B4|wild.codon:CGC|wild.aa:R|pos.cdna:69|kgId:uc009xar.2|position.protein:24|strand:+|mut.aa:C|mut.codon:TGC|exon.name:Exon 1|type:EXON_CODING_NON_SYNONYMOUS	GT	AD	DP	GQ	PL	0/1	59	62	118	99	1917	0	1649
chr1	204131166	0	G	T	4311.27	AC=1	AF=0.50	AN=2	DP=247	Dels=0.00	HRun=0	HaplotypeScore=39.3706	MQ=59.49	MQ0=0	QD=14.57	SB=-1669.34	geneSymbol:REN|wild.codon:TCC|wild.aa:S|pos.cdna:223|kgId:uc001haq.2|position.protein:75|strand:-|mut.aa:Y|mut.codon:TAC|exon.name:Exon 2|type:EXON_CODING_NON_SYNONYMOUS	GT	AD	DP	GQ	PL	0/1	122	125	236	99	3600	0	3687
chr1	204226851	0	G	A	573.04	AC=1	AF=0.50	AN=2	DP=39	Dels=0.00	HRun=0	HaplotypeScore=4.5803	MQ=60.00	MQ0=0	QD=15.46	SB=-141.71	geneSymbol:PLEKHA6|wild.codon:CCG|wild.aa:P|pos.cdna:1153|kgId:uc001hau.2|position.protein:385|strand:-|mut.aa:L|mut.codon:CTG|exon.name:Exon 9|type:EXON_CODING_NON_SYNONYMOUS	geneSymbol:PLEKHA6|wild.codon:CCG|wild.aa:P|pos.cdna:25|kgId:uc009xaw.1|position.protein:9|strand:-|mut.aa:L|mut.codon:CTG|exon.name:Exon 1|type:EXON_CODING_NON_SYNONYMOUS	geneSymbol:PLEKHA6|wild.codon:CCG|wild.aa:P|pos.cdna:25|kgId:uc009xax.1|position.protein:9|strand:-|mut.aa:L|mut.codon:CTG|exon.name:Exon 1|type:EXON_CODING_NON_SYNONYMOUS	geneSymbol:KIAA0969|wild.codon:CCG|wild.aa:P|pos.cdna:25|kgId:uc009xay.1|position.protein:9|strand:-|mut.aa:L|mut.codon:CTG|exon.name:Exon 1|type:EXON_CODING_NON_SYNONYMOUS	geneSymbol:PLEKHA6|wild.codon:CCG|wild.aa:P|pos.cdna:25|kgId:uc009xaz.1|position.protein:9|strand:-|mut.aa:L|mut.codon:CTG|exon.name:Exon 1|type:EXON_CODING_NON_SYNONYMOUS	geneSymbol:PLEKHA6|wild.codon:CCG|wild.aa:P|pos.cdna:25|kgId:uc009xba.1|position.protein:9|strand:-|mut.aa:L|mut.codon:CTG|exon.name:Exon 1|type:EXON_CODING_NON_SYNONYMOUS	geneSymbol:PLEKHA6|wild.codon:CCG|wild.aa:P|pos.cdna:25|kgId:uc009xbb.1|position.protein:9|strand:-|mut.aa:L|mut.codon:CTG|exon.name:Exon 1|type:EXON_CODING_NON_SYNONYMOUS	geneSymbol:KIAA0969|wild.codon:CCG|wild.aa:P|pos.cdna:25|kgId:uc009xbc.1|position.protein:9|strand:-|mut.aa:L|mut.codon:CTG|exon.name:Exon 1|type:EXON_CODING_NON_SYNONYMOUS	GT	AD	DP	GQ	PL	0/1	19	20	39	99	603	0	544
chr1	204380476	0	G	A	217.69	AC=1	AF=0.50	AN=2	DP=27	Dels=0.00	HRun=0	HaplotypeScore=4.3634	MQ=60.00	MQ0=0	QD=9.17	SB=-45.47	geneSymbol:PPP1R15B|wild.codon:CCA|wild.aa:P|pos.cdna:63|kgId:uc001hav.3|position.protein:22|strand:-|mut.aa:S|mut.codon:TCA|exon.name:Exon 1|type:EXON_CODING_NON_SYNONYMOUS	GT	AD	DP	GQ	PL	0/1	18	9	26	99	248	0	538
chr1	205116804	0	C	T	1342.44	AC=1	AF=0.50	AN=2	DP=93	Dels=0.00	HRun=0	HaplotypeScore=9.0198	MQ=60.00	MQ0=0	QD=14.76	SB=-639.79	geneSymbol:DSTYK|wild.codon:GGC|wild.aa:G|pos.cdna:2671|kgId:uc001hbw.2|position.protein:891|strand:-|mut.aa:D|mut.codon:GAC|exon.name:Exon 13|type:EXON_CODING_NON_SYNONYMOUS	geneSymbol:DSTYK|wild.codon:GGC|wild.aa:G|pos.cdna:2536|kgId:uc001hbx.2|position.protein:846|strand:-|mut.aa:D|mut.codon:GAC|exon.name:Exon 12|type:EXON_CODING_NON_SYNONYMOUS	GT	AD	DP	GQ	PL	0/1	45	48	89	99	1372	0	1403
chr1	205549995	0	G	T	594.04	AC=1	AF=0.50	AN=2	DP=62	Dels=0.00	HRun=0	HaplotypeScore=7.1935	MQ=59.63	MQ0=0	QD=10.07	SB=-120.00	geneSymbol:MFSD4|kgId:uc010prk.1|intron.name:Intron 2|strand:+|type:INTRON	geneSymbol:DKFZp761N1114|kgId:uc010prl.1|strand:+|type:UTR3	geneSymbol:MFSD4|wild.codon:AAG|wild.aa:K|pos.cdna:635|kgId:uc001hcv.3|position.protein:212|strand:+|mut.aa:N|mut.codon:AAT|exon.name:Exon 3|type:EXON_CODING_NON_SYNONYMOUS	geneSymbol:MFSD4|wild.codon:AAG|wild.aa:K|pos.cdna:470|kgId:uc010prm.1|position.protein:157|strand:+|mut.aa:N|mut.codon:AAT|exon.name:Exon 2|type:EXON_CODING_NON_SYNONYMOUS	GT	AD	DP	GQ	PL	0/1	39	23	62	99	624	0	1333
chr1	207653374	0	A	G	5266.81	AC=1	AF=0.50	AN=2	DP=250	Dels=0.00	HRun=0	HaplotypeScore=15.1201	MQ=59.47	MQ0=0	QD=18.14	SB=-1588.62	geneSymbol:CR2|wild.codon:TAC|wild.aa:Y|pos.cdna:3163|kgId:uc001hfv.2|position.protein:1055|strand:+|mut.aa:C|mut.codon:TGC|exon.name:Exon 18|type:EXON_CODING_NON_SYNONYMOUS	geneSymbol:CR2|wild.codon:TAC|wild.aa:Y|pos.cdna:2986|kgId:uc001hfw.2|position.protein:996|strand:+|mut.aa:C|mut.codon:TGC|exon.name:Exon 17|type:EXON_CODING_NON_SYNONYMOUS	geneSymbol:CR2|wild.codon:TAC|wild.aa:Y|pos.cdna:2800|kgId:uc009xch.2|position.protein:934|strand:+|mut.aa:C|mut.codon:TGC|exon.name:Exon 16|type:EXON_CODING_NON_SYNONYMOUS	GT	AD	DP	GQ	PL	0/1	111	139	243	99	4535	0	3118
chr1	207658864	0	G	A	208.96	AC=1	AF=0.50	AN=2	DP=21	Dels=0.00	HRun=2	HaplotypeScore=0.9384	MQ=59.11	MQ0=0	QD=11.38	SB=-52.46	geneSymbol:CR2|wild.codon:GTA|wild.aa:V|pos.cdna:3243|kgId:uc001hfv.2|position.protein:1082|strand:+|mut.aa:I|mut.codon:ATA|exon.name:Exon 19|type:EXON_CODING_NON_SYNONYMOUS	geneSymbol:CR2|wild.codon:GTA|wild.aa:V|pos.cdna:3066|kgId:uc001hfw.2|position.protein:1023|strand:+|mut.aa:I|mut.codon:ATA|exon.name:Exon 18|type:EXON_CODING_NON_SYNONYMOUS	geneSymbol:CR2|wild.codon:GTA|wild.aa:V|pos.cdna:2880|kgId:uc009xch.2|position.protein:961|strand:+|mut.aa:I|mut.codon:ATA|exon.name:Exon 17|type:EXON_CODING_NON_SYNONYMOUS	GT	AD	DP	GQ	PL	0/1	13	8	20	99	239	0	422
chr1	208255829	0	T	C	1586.72	AC=1	AF=0.50	AN=2	DP=111	Dels=0.00	HRun=1	HaplotypeScore=10.7945	MQ=59.79	MQ0=0	QD=14.56	SB=-780.28	geneSymbol:PLXNA2|wild.codon:AGC|wild.aa:S|pos.cdna:2322|kgId:uc001hgz.2|position.protein:775|strand:-|mut.aa:G|mut.codon:GGC|exon.name:Exon 11|type:EXON_CODING_NON_SYNONYMOUS	GT	AD	DP	GQ	PL	0/1	56	55	107	99	1617	0	1719
chr1	212245455	0	A	G	2103.6	AC=1	AF=0.50	AN=2	DP=113	Dels=0.00	HRun=0	HaplotypeScore=12.3962	MQ=60.00	MQ0=0	QD=18.88	SB=-641.62	geneSymbol:DTL|wild.codon:AAT|wild.aa:N|pos.cdna:934|kgId:uc009xdc.2|position.protein:312|strand:+|mut.aa:S|mut.codon:AGT|exon.name:Exon 11|type:EXON_CODING_NON_SYNONYMOUS	geneSymbol:DTL|wild.codon:AAT|wild.aa:N|pos.cdna:808|kgId:uc010ptb.1|position.protein:270|strand:+|mut.aa:S|mut.codon:AGT|exon.name:Exon 10|type:EXON_CODING_NON_SYNONYMOUS	geneSymbol:DTL|wild.codon:AAT|wild.aa:N|pos.cdna:121|kgId:uc001hiz.3|position.protein:41|strand:+|mut.aa:S|mut.codon:AGT|exon.name:Exon 9|type:EXON_CODING_NON_SYNONYMOUS	GT	AD	DP	GQ	PL	0/1	48	64	109	99	2134	0	1475
chr1	212870384	0	C	A	3181.73	AC=1	AF=0.50	AN=2	DP=212	Dels=0.00	HRun=0	HaplotypeScore=22.0064	MQ=59.67	MQ0=0	QD=15.15	SB=-1192.84	geneSymbol:BATF3|wild.codon:AAG|wild.aa:K|pos.cdna:113|kgId:uc001hjl.1|position.protein:38|strand:-|mut.aa:N|mut.codon:AAT|exon.name:Exon 2|type:EXON_CODING_NON_SYNONYMOUS	GT	AD	DP	GQ	PL	0/1	106	106	209	99	3212	0	3419
chr1	212977724	0	A	T	2693.96	AC=1	AF=0.50	AN=2	DP=144	Dels=0.00	HRun=0	HaplotypeScore=6.7651	MQ=60.00	MQ0=0	QD=18.92	SB=-1216.32	geneSymbol:TATDN3|wild.codon:CAA|wild.aa:Q|pos.cdna:383|kgId:uc001hjo.2|position.protein:128|strand:+|mut.aa:H|mut.codon:CAT|exon.name:Exon 6|type:EXON_CODING_NON_SYNONYMOUS	geneSymbol:TATDN3|wild.codon:CAA|wild.aa:Q|pos.cdna:383|kgId:uc010ptj.1|position.protein:128|strand:+|mut.aa:H|mut.codon:CAT|exon.name:Exon 6|type:EXON_CODING_NON_SYNONYMOUS	geneSymbol:TATDN3|wild.codon:CAA|wild.aa:Q|pos.cdna:383|kgId:uc010ptk.1|position.protein:128|strand:+|mut.aa:H|mut.codon:CAT|exon.name:Exon 6|type:EXON_CODING_NON_SYNONYMOUS	geneSymbol:TATDN3|wild.codon:CAA|wild.aa:Q|pos.cdna:383|kgId:uc001hjp.2|position.protein:128|strand:+|mut.aa:H|mut.codon:CAT|exon.name:Exon 6|type:EXON_CODING_NON_SYNONYMOUS	geneSymbol:TATDN3|wild.codon:CAA|wild.aa:Q|pos.cdna:320|kgId:uc010ptl.1|position.protein:107|strand:+|mut.aa:H|mut.codon:CAT|exon.name:Exon 5|type:EXON_CODING_NON_SYNONYMOUS	geneSymbol:TATDN3|wild.codon:CAA|wild.aa:Q|pos.cdna:227|kgId:uc010ptm.1|position.protein:76|strand:+|mut.aa:H|mut.codon:CAT|exon.name:Exon 5|type:EXON_CODING_NON_SYNONYMOUS	GT	AD	DP	GQ	PL	0/1	59	85	143	99	2724	0	1844
chr1	214507554	0	C	A	4190.04	AC=1	AF=0.50	AN=2	DP=249	Dels=0.00	HRun=0	HaplotypeScore=31.9928	MQ=59.51	MQ0=0	QD=13.88	SB=-1578.63	geneSymbol:SMYD2|kgId:uc009xdj.2|strand:+|type:UTR3	geneSymbol:HSKM-B|kgId:uc010ptw.1|strand:+|type:UTR3	geneSymbol:SMYD2|wild.codon:CCT|wild.aa:P|pos.cdna:1120|kgId:uc010ptx.1|position.protein:374|strand:+|mut.aa:H|mut.codon:CAT|exon.name:Exon 11|type:EXON_CODING_NON_SYNONYMOUS	geneSymbol:HSKM-B|kgId:uc009xdl.1|strand:+|type:UTR3	GT	AD	DP	GQ	PL	0/1	130	118	244	99	3455	0	4322
chr1	215792328	0	T	A	2571.94	AC=1	AF=0.50	AN=2	DP=162	Dels=0.00	HRun=0	HaplotypeScore=17.1270	MQ=59.54	MQ0=0	QD=16.06	SB=-924.85	geneSymbol:KCTD3|wild.codon:TTG|wild.aa:L|pos.cdna:1662|kgId:uc001hks.2|position.protein:555|strand:+|mut.aa:M|mut.codon:ATG|exon.name:Exon 16|type:EXON_CODING_NON_SYNONYMOUS	geneSymbol:KCTD3|wild.codon:TTG|wild.aa:L|pos.cdna:1662|kgId:uc001hkt.2|position.protein:555|strand:+|mut.aa:M|mut.codon:ATG|exon.name:Exon 16|type:EXON_CODING_NON_SYNONYMOUS	geneSymbol:KCTD3|wild.codon:TTG|wild.aa:L|pos.cdna:1356|kgId:uc010pub.1|position.protein:453|strand:+|mut.aa:M|mut.codon:ATG|exon.name:Exon 16|type:EXON_CODING_NON_SYNONYMOUS	geneSymbol:KCTD3|wild.codon:TTG|wild.aa:L|pos.cdna:834|kgId:uc009xdn.2|position.protein:279|strand:+|mut.aa:M|mut.codon:ATG|exon.name:Exon 10|type:EXON_CODING_NON_SYNONYMOUS															GT	AD	DP	GQ	PL	0/1	75	87	158	99	2602	0	2436
chr1	215972338	0	T	G	4121.17	AC=1	AF=0.50	AN=2	DP=223	Dels=0.00	HRun=2	HaplotypeScore=34.4539	MQ=59.65	MQ0=0	QD=15.58	SB=-1559.92	geneSymbol:USH2A|wild.codon:CAT|wild.aa:H|pos.cdna:9868|kgId:uc001hku.1|position.protein:3290|strand:-|mut.aa:P|mut.codon:CCT|exon.name:Exon 50|type:EXON_CODING_NON_SYNONYMOUS	GT	AD	DP	GQ	PL	0/1	112	111	215	99	3473	0	3357
chr1	216052307	0	A	G	2023.1	AC=1	AF=0.50	AN=2	DP=121	Dels=0.00	HRun=1	HaplotypeScore=9.5357	MQ=59.14	MQ0=0	QD=16.97	SB=-932.74	geneSymbol:USH2A|wild.codon:TTC|wild.aa:F|pos.cdna:8356|kgId:uc001hku.1|position.protein:2786|strand:-|mut.aa:S|mut.codon:TCC|exon.name:Exon 42|type:EXON_CODING_NON_SYNONYMOUS																		GT	AD	DP	GQ	PL	0/1	59	62	119	99	2053	0	1793
chr1	216138821	0	C	T	1775.58	AC=1	AF=0.50	AN=2	DP=110	Dels=0.00	HRun=0	HaplotypeScore=11.1277	MQ=59.66	MQ0=0	QD=16.41	SB=-476.31	geneSymbol:USH2A|wild.codon:GTG|wild.aa:V|splicing:INTRON_SPLICING_ACCEPTOR|pos.cdna:6957|kgId:uc001hku.1|position.protein:2320|strand:-|mut.aa:M|mut.codon:ATG|exon.name:Exon 37|type:EXON_CODING_NON_SYNONYMOUS	GT	AD	DP	GQ	PL	0/1	51	59	108	99	1806	0	1582
chr1	216373370	0	A	T	1027.48	AC=1	AF=0.50	AN=2	DP=69	Dels=0.00	HRun=1	HaplotypeScore=9.4337	MQ=59.09	MQ0=0	QD=15.33	SB=-398.72	geneSymbol:USH2A|wild.codon:GTA|wild.aa:V|pos.cdna:3409|kgId:uc001hku.1|position.protein:1137|strand:-|mut.aa:E|mut.codon:GAA|exon.name:Exon 17|type:EXON_CODING_NON_SYNONYMOUS	geneSymbol:USH2A|wild.codon:GTA|wild.aa:V|pos.cdna:3409|kgId:uc001hkv.2|position.protein:1137|strand:-|mut.aa:E|mut.codon:GAA|exon.name:Exon 17|type:EXON_CODING_NON_SYNONYMOUS	GT	AD	DP	GQ	PL	0/1	35	34	66	99	1057	0	946
chr1	216591948	0	A	G	2656.71	AC=1	AF=0.50	AN=2	DP=138	Dels=0.00	HRun=0	HaplotypeScore=15.0869	MQ=59.12	MQ0=0	QD=19.47	SB=-1163.59	geneSymbol:USH2A|wild.codon:TAT|wild.aa:Y|pos.cdna:558|kgId:uc001hku.1|position.protein:187|strand:-|mut.aa:H|mut.codon:CAT|exon.name:Exon 3|type:EXON_CODING_NON_SYNONYMOUS	geneSymbol:USH2A|wild.codon:TAT|wild.aa:Y|pos.cdna:558|kgId:uc001hkv.2|position.protein:187|strand:-|mut.aa:H|mut.codon:CAT|exon.name:Exon 3|type:EXON_CODING_NON_SYNONYMOUS	GT	AD	DP	GQ	PL	0/1	56	82	132	99	2687	0	1553
chr1	217793200	0	T	C	3896.3	AC=1	AF=0.50	AN=2	DP=195	Dels=0.00	HRun=2	HaplotypeScore=15.7362	MQ=59.67	MQ0=0	QD=17.02	SB=-788.45	geneSymbol:GPATCH2|wild.codon:GAG|wild.aa:E|pos.cdna:697|kgId:uc001hlf.1|position.protein:233|strand:-|mut.aa:G|mut.codon:GGG|exon.name:Exon 2|type:EXON_CODING_NON_SYNONYMOUS	geneSymbol:GPATCH2|wild.codon:GAG|wild.aa:E|pos.cdna:697|kgId:uc001hlg.3|position.protein:233|strand:-|mut.aa:G|mut.codon:GGG|exon.name:Exon 2|type:EXON_CODING_NON_SYNONYMOUS	GT	AD	DP	GQ	PL	0/1	92	102	192	99	3318	0	3055
chr1	218614567	0	A	G	1416.76	AC=1	AF=0.50	AN=2	DP=119	Dels=0.00	HRun=0	HaplotypeScore=9.7557	MQ=59.61	MQ0=0	QD=12.16	SB=-539.43	geneSymbol:TGFB2|wild.codon:ATA|wild.aa:I|pos.cdna:1191|kgId:uc001hln.2|position.protein:398|strand:+|mut.aa:V|mut.codon:GTA|exon.name:Exon 8|type:EXON_CODING_NON_SYNONYMOUS	geneSymbol:TGFB2|wild.codon:ATA|wild.aa:I|pos.cdna:1107|kgId:uc001hlm.2|position.protein:370|strand:+|mut.aa:V|mut.codon:GTA|exon.name:Exon 7|type:EXON_CODING_NON_SYNONYMOUS	geneSymbol:TGFB2|kgId:uc010pue.1|strand:+|type:UTR3	geneSymbol:TGFB2|kgId:uc001hlo.2|strand:+|type:UTR3	GT	AD	DP	GQ	PL	0/1	64	54	115	99	1447	0	1949
chr1	220091665	0	G	A	2782.03	AC=1	AF=0.50	AN=2	DP=149	Dels=0.00	HRun=0	HaplotypeScore=9.9593	MQ=59.34	MQ0=0	QD=18.87	SB=-1303.59	geneSymbol:SLC30A10|kgId:uc001hlu.1|strand:-|exon.name:Exon 3|type:UTR5	geneSymbol:SLC30A10|wild.codon:CCG|wild.aa:P|pos.cdna:154|kgId:uc001hlv.2|position.protein:52|strand:-|mut.aa:L|mut.codon:CTG|exon.name:Exon 1|type:EXON_CODING_NON_SYNONYMOUS	geneSymbol:SLC30A10|wild.codon:CCG|wild.aa:P|pos.cdna:889|kgId:uc001hlw.2|position.protein:297|strand:-|mut.aa:L|mut.codon:CTG|exon.name:Exon 3|type:EXON_CODING_NON_SYNONYMOUS	geneSymbol:SLC30A10|wild.codon:CCG|wild.aa:P|pos.cdna:214|kgId:uc001hlx.2|position.protein:72|strand:-|mut.aa:L|mut.codon:CTG|exon.name:Exon 3|type:EXON_CODING_NON_SYNONYMOUS	GT	AD	DP	GQ	PL	0/1	62	86	146	99	2812	0	1770
chr1	220197606	0	G	A	708.64	AC=1	AF=0.50	AN=2	DP=66	Dels=0.00	HRun=0	HaplotypeScore=4.8398	MQ=59.61	MQ0=0	QD=11.19	SB=-177.44	geneSymbol:EPRS|wild.codon:CCT|wild.aa:P|splicing:INTRON_SPLICING_DONOR|pos.cdna:942|kgId:uc001hly.1|position.protein:315|strand:-|mut.aa:S|mut.codon:TCT|exon.name:Exon 8|type:EXON_CODING_NON_SYNONYMOUS	geneSymbol:EPRS|wild.codon:CCT|wild.aa:P|splicing:INTRON_SPLICING_DONOR|pos.cdna:195|kgId:uc010puf.1|position.protein:66|strand:-|mut.aa:S|mut.codon:TCT|exon.name:Exon 8|type:EXON_CODING_NON_SYNONYMOUS	geneSymbol:EPRS|wild.codon:CCT|wild.aa:P|splicing:INTRON_SPLICING_DONOR|pos.cdna:942|kgId:uc001hlz.1|position.protein:315|strand:-|mut.aa:S|mut.codon:TCT|exon.name:Exon 8|type:EXON_CODING_NON_SYNONYMOUS	geneSymbol:PIG32|wild.codon:CCT|wild.aa:P|splicing:INTRON_SPLICING_DONOR|pos.cdna:345|kgId:uc009xdt.1|position.protein:116|strand:-|mut.aa:S|mut.codon:TCT|exon.name:Exon 7|type:EXON_CODING_NON_SYNONYMOUS	GT	AD	DP	GQ	PL	0/1	41	25	65	99	739	0	1211
chr1	220318912	0	A	G	1187.07	AC=1	AF=0.50	AN=2	DP=68	Dels=0.00	HRun=1	HaplotypeScore=10.6687	MQ=59.73	MQ0=0	QD=17.90	SB=-545.04	geneSymbol:IARS2|wild.codon:GAG|wild.aa:E|pos.cdna:2812|kgId:uc001hmc.2|position.protein:938|strand:+|mut.aa:G|mut.codon:GGG|exon.name:Exon 22|type:EXON_CODING_NON_SYNONYMOUS	geneSymbol:IARS2|wild.codon:GAG|wild.aa:E|pos.cdna:820|kgId:uc001hmd.2|position.protein:274|strand:+|mut.aa:G|mut.codon:GGG|exon.name:Exon 7|type:EXON_CODING_NON_SYNONYMOUS	GT	AD	DP	GQ	PL	0/1	29	39	65	99	1217	0	915
chr1	220935080	0	C	T	1811.06	AC=1	AF=0.50	AN=2	DP=122	Dels=0.00	HRun=0	HaplotypeScore=12.3238	MQ=59.81	MQ0=0	QD=15.09	SB=-909.81	geneSymbol:MOSC2|wild.codon:GCG|wild.aa:A|pos.cdna:526|kgId:uc001hmq.2|position.protein:176|strand:+|mut.aa:V|mut.codon:GTG|exon.name:Exon 3|type:EXON_CODING_NON_SYNONYMOUS	geneSymbol:MOSC2|wild.codon:GCG|wild.aa:A|pos.cdna:526|kgId:uc001hmr.2|position.protein:176|strand:+|mut.aa:V|mut.codon:GTG|exon.name:Exon 3|type:EXON_CODING_NON_SYNONYMOUS	geneSymbol:MOSC2|wild.codon:GCG|wild.aa:A|pos.cdna:526|kgId:uc009xdx.2|position.protein:176|strand:+|mut.aa:V|mut.codon:GTG|exon.name:Exon 3|type:EXON_CODING_NON_SYNONYMOUS																GT	AD	DP	GQ	PL	0/1	59	61	119	99	1841	0	1719
chr1	222717002	0	C	T	1050.72	AC=1	AF=0.50	AN=2	DP=75	Dels=0.00	HRun=0	HaplotypeScore=17.2400	MQ=58.36	MQ0=0	QD=14.41	SB=-423.53	geneSymbol:HHIPL2|wild.codon:CGC|wild.aa:R|pos.cdna:850|kgId:uc001hnh.1|position.protein:284|strand:-|mut.aa:H|mut.codon:CAC|exon.name:Exon 2|type:EXON_CODING_NON_SYNONYMOUS	GT	AD	DP	GQ	PL	0/1	35	38	69	99	1081	0	956
chr1	223178830	0	A	G	245.45	AC=1	AF=0.50	AN=2	DP=23	Dels=0.00	HRun=2	HaplotypeScore=5.4692	MQ=60.00	MQ0=0	QD=11.98	SB=-67.52	geneSymbol:DISP1|wild.codon:CAG|wild.aa:Q|pos.cdna:4090|kgId:uc001hnu.1|position.protein:1364|strand:+|mut.aa:R|mut.codon:CGG|exon.name:Exon 8|type:EXON_CODING_NON_SYNONYMOUS	GT	AD	DP	GQ	PL	0/1	13	10	23	99	275	0	422
chr1	224377851	0	G	A	1673.33	AC=1	AF=0.50	AN=2	DP=128	Dels=0.00	HRun=0	HaplotypeScore=9.4986	MQ=58.97	MQ0=0	QD=13.31	SB=-779.46	geneSymbol:DEGS1|wild.codon:GGC|wild.aa:G|pos.cdna:591|kgId:uc001hoi.2|position.protein:198|strand:+|mut.aa:S|mut.codon:AGC|exon.name:Exon 2|type:EXON_CODING_NON_SYNONYMOUS	geneSymbol:DEGS1|wild.codon:GGC|wild.aa:G|pos.cdna:654|kgId:uc001hoj.2|position.protein:219|strand:+|mut.aa:S|mut.codon:AGC|exon.name:Exon 2|type:EXON_CODING_NON_SYNONYMOUS	GT	AD	DP	GQ	PL	0/1	74	54	127	99	1703	0	2506
chr1	224437948	0	G	A	914.59	AC=1	AF=0.50	AN=2	DP=50	Dels=0.00	HRun=0	HaplotypeScore=6.4162	MQ=60.00	MQ0=0	QD=18.89	SB=-470.29	geneSymbol:NVL|wild.codon:GCA|wild.aa:A|pos.cdna:2254|kgId:uc001hok.2|position.protein:752|strand:-|mut.aa:V|mut.codon:GTA|exon.name:Exon 19|type:EXON_CODING_NON_SYNONYMOUS	geneSymbol:NVL|wild.codon:GCA|wild.aa:A|pos.cdna:1936|kgId:uc001hol.2|position.protein:646|strand:-|mut.aa:V|mut.codon:GTA|exon.name:Exon 18|type:EXON_CODING_NON_SYNONYMOUS	geneSymbol:NVL|wild.codon:GCA|wild.aa:A|pos.cdna:1981|kgId:uc010pvd.1|position.protein:661|strand:-|mut.aa:V|mut.codon:GTA|exon.name:Exon 18|type:EXON_CODING_NON_SYNONYMOUS	geneSymbol:NVL|wild.codon:GCA|wild.aa:A|pos.cdna:1687|kgId:uc010pve.1|position.protein:563|strand:-|mut.aa:V|mut.codon:GTA|exon.name:Exon 17|type:EXON_CODING_NON_SYNONYMOUS	geneSymbol:NVL|kgId:uc010pvf.1|strand:-|exon.name:Exon 17|type:UTR5	GT	AD	DP	GQ	PL	0/1	20	30	48	99	945	0	581
chr1	224553602	0	G	A	3097.37	AC=1	AF=0.50	AN=2	DP=249	Dels=0.00	HRun=0	HaplotypeScore=20.7122	MQ=59.80	MQ0=0	QD=12.56	SB=-1083.41	geneSymbol:CNIH4|wild.codon:GGC|wild.aa:G|pos.cdna:159|kgId:uc001hom.1|position.protein:54|strand:+|mut.aa:S|mut.codon:AGC|exon.name:Exon 3|type:EXON_CODING_NON_SYNONYMOUS	geneSymbol:DKFZp586E1222|kgId:uc001hon.1|strand:+|type:UTR3	GT	AD	DP	GQ	PL	0/1	135	113	234	99	3127	0	4403
chr1	225428513	0	G	A	461.63	AC=1	AF=0.50	AN=2	DP=46	Dels=0.00	HRun=1	HaplotypeScore=6.2118	MQ=59.50	MQ0=0	QD=10.69	SB=-66.52	geneSymbol:DNAH14|wild.codon:AGT|wild.aa:S|pos.cdna:6670|kgId:uc001how.2|position.protein:2224|strand:+|mut.aa:N|mut.codon:AAT|exon.name:Exon 42|type:EXON_CODING_NON_SYNONYMOUS	geneSymbol:DNAH14|kgId:uc001hox.2|strand:+|type:UTR3	GT	AD	DP	GQ	PL	0/1	29	17	46	99	492	0	973
chr1	225600317	0	A	G	1308.29	AC=1	AF=0.50	AN=2	DP=84	Dels=0.00	HRun=1	HaplotypeScore=10.7770	MQ=53.99	MQ0=0	QD=15.93	SB=-333.02	geneSymbol:LBR|wild.codon:GTC|wild.aa:V|pos.cdna:922|kgId:uc001hoy.2|position.protein:308|strand:-|mut.aa:A|mut.codon:GCC|exon.name:Exon 8|type:EXON_CODING_NON_SYNONYMOUS	geneSymbol:LBR|wild.codon:GTC|wild.aa:V|pos.cdna:922|kgId:uc001hoz.2|position.protein:308|strand:-|mut.aa:A|mut.codon:GCC|exon.name:Exon 8|type:EXON_CODING_NON_SYNONYMOUS	geneSymbol:LBR|wild.codon:GTC|wild.aa:V|pos.cdna:922|kgId:uc001hpa.1|position.protein:308|strand:-|mut.aa:A|mut.codon:GCC|exon.name:Exon 8|type:EXON_CODING_NON_SYNONYMOUS	GT	AD	DP	GQ	PL	0/1	40	43	82	99	1338	0	1122
chr1	225707104	0	G	A	4845.5	AC=1	AF=0.50	AN=2	DP=244	Dels=0.00	HRun=0	HaplotypeScore=43.2601	MQ=58.85	MQ0=1	QD=16.78	SB=-1868.25	geneSymbol:ENAH|wild.codon:CGG|wild.aa:R|pos.cdna:597|kgId:uc001hpc.1|position.protein:200|strand:-|mut.aa:W|mut.codon:TGG|exon.name:Exon 5|type:EXON_CODING_NON_SYNONYMOUS	geneSymbol:ENAH|wild.codon:CGG|wild.aa:R|pos.cdna:597|kgId:uc001hpd.1|position.protein:200|strand:-|mut.aa:W|mut.codon:TGG|exon.name:Exon 5|type:EXON_CODING_NON_SYNONYMOUS	GT	AD	DP	GQ	PL	0/1	104	137	235	99	4095	0	2692
chr1	226050544	0	A	G	1166.16	AC=1	AF=0.50	AN=2	DP=102	Dels=0.00	HRun=0	HaplotypeScore=8.5329	MQ=59.41	MQ0=0	QD=11.73	SB=-346.94	geneSymbol:TMEM63A|wild.codon:TAT|wild.aa:Y|pos.cdna:753|kgId:uc001hpm.1|position.protein:252|strand:-|mut.aa:H|mut.codon:CAT|exon.name:Exon 11|type:EXON_CODING_NON_SYNONYMOUS	GT	AD	DP	GQ	PL	0/1	61	41	96	99	1196	0	1713
chr1	226128705	0	C	T	472.71	AC=1	AF=0.50	AN=2	DP=45	Dels=0.00	HRun=0	HaplotypeScore=7.4577	MQ=58.75	MQ0=0	QD=11.17	SB=-242.97	geneSymbol:LEFTY2|wild.codon:GCC|wild.aa:A|pos.cdna:135|kgId:uc001hpt.1|position.protein:46|strand:-|mut.aa:T|mut.codon:ACC|exon.name:Exon 1|type:EXON_CODING_NON_SYNONYMOUS	geneSymbol:LEFTY2|wild.codon:GCC|wild.aa:A|pos.cdna:135|kgId:uc010pvk.1|position.protein:46|strand:-|mut.aa:T|mut.codon:ACC|exon.name:Exon 1|type:EXON_CODING_NON_SYNONYMOUS	geneSymbol:LEFTY2|wild.codon:GCC|wild.aa:A|pos.cdna:135|kgId:uc009xek.1|position.protein:46|strand:-|mut.aa:T|mut.codon:ACC|exon.name:Exon 1|type:EXON_CODING_NON_SYNONYMOUS	GT	AD	DP	GQ	PL	0/1	26	19	41	99	503	0	770
chr1	226923652	0	G	T	745.5	AC=1	AF=0.50	AN=2	DP=49	Dels=0.00	HRun=0	HaplotypeScore=3.1743	MQ=60.00	MQ0=0	QD=15.83	SB=-227.98	geneSymbol:ITPKB|wild.codon:CCT|wild.aa:P|pos.cdna:1507|kgId:uc010pvo.1|position.protein:503|strand:-|mut.aa:H|mut.codon:CAT|exon.name:Exon 2|type:EXON_CODING_NON_SYNONYMOUS	geneSymbol:ITPKB|wild.codon:CCT|wild.aa:P|pos.cdna:1507|kgId:uc001hqh.2|position.protein:503|strand:-|mut.aa:H|mut.codon:CAT|exon.name:Exon 2|type:EXON_CODING_NON_SYNONYMOUS	GT	AD	DP	GQ	PL	0/1	23	26	48	99	775	0	709
chr1	227221063	0	C	A	687.18	AC=1	AF=0.50	AN=2	DP=87	Dels=0.00	HRun=1	HaplotypeScore=8.7185	MQ=59.14	MQ0=0	QD=8.24	SB=-340.50	geneSymbol:CDC42BPA|wild.codon:AGT|wild.aa:S|pos.cdna:892|kgId:uc001hqp.2|position.protein:298|strand:-|mut.aa:I|mut.codon:ATT|exon.name:Exon 10|type:EXON_CODING_NON_SYNONYMOUS	geneSymbol:CDC42BPA|wild.codon:AGT|wild.aa:S|pos.cdna:1321|kgId:uc001hqq.2|position.protein:441|strand:-|mut.aa:I|mut.codon:ATT|exon.name:Exon 13|type:EXON_CODING_NON_SYNONYMOUS	geneSymbol:CDC42BPA|wild.codon:AGT|wild.aa:S|pos.cdna:3424|kgId:uc001hqr.2|position.protein:1142|strand:-|mut.aa:I|mut.codon:ATT|exon.name:Exon 26|type:EXON_CODING_NON_SYNONYMOUS	geneSymbol:CDC42BPA|wild.codon:AGT|wild.aa:S|pos.cdna:3181|kgId:uc001hqs.2|position.protein:1061|strand:-|mut.aa:I|mut.codon:ATT|exon.name:Exon 25|type:EXON_CODING_NON_SYNONYMOUS	geneSymbol:CDC42BPA|wild.codon:AGT|wild.aa:S|pos.cdna:3340|kgId:uc009xes.2|position.protein:1114|strand:-|mut.aa:I|mut.codon:ATT|exon.name:Exon 25|type:EXON_CODING_NON_SYNONYMOUS	geneSymbol:CDC42BPA|wild.codon:AGT|wild.aa:S|pos.cdna:3364|kgId:uc010pvs.1|position.protein:1122|strand:-|mut.aa:I|mut.codon:ATT|exon.name:Exon 26|type:EXON_CODING_NON_SYNONYMOUS	geneSymbol:CDC42BPA|wild.codon:AGT|wild.aa:S|pos.cdna:58|kgId:uc001hqt.2|position.protein:20|strand:-|mut.aa:I|mut.codon:ATT|exon.name:Exon 2|type:EXON_CODING_NON_SYNONYMOUS	geneSymbol:CDC42BPA|wild.codon:AGT|wild.aa:S|pos.cdna:1045|kgId:uc001hqu.1|position.protein:349|strand:-|mut.aa:I|mut.codon:ATT|exon.name:Exon 12|type:EXON_CODING_NON_SYNONYMOUS	GT	AD	DP	GQ	PL	0/1	60	27	84	99	717	0	1996
chr1	227921249	0	C	T	521.59	AC=1	AF=0.50	AN=2	DP=74	Dels=0.00	HRun=0	HaplotypeScore=13.3747	MQ=59.12	MQ0=0	QD=7.45	SB=-230.66	geneSymbol:C1orf142|kgId:uc001hqx.3|strand:+|type:UTR3	geneSymbol:C1orf142|kgId:uc001hqy.3|strand:+|type:UTR3	geneSymbol:SNAP47|kgId:uc001hqz.2|intron.name:Intron 2|strand:+|type:INTRON	geneSymbol:SNAP47|kgId:uc001hra.2|intron.name:Intron 1|strand:+|type:INTRON	geneSymbol:JMJD4|wild.codon:GTG|wild.aa:V|pos.cdna:825|kgId:uc001hrc.2|position.protein:276|strand:-|mut.aa:M|mut.codon:ATG|exon.name:Exon 4|type:EXON_CODING_NON_SYNONYMOUS	geneSymbol:JMJD4|wild.codon:GTG|wild.aa:V|pos.cdna:825|kgId:uc001hrb.2|position.protein:276|strand:-|mut.aa:M|mut.codon:ATG|exon.name:Exon 4|type:EXON_CODING_NON_SYNONYMOUS	GT	AD	DP	GQ	PL	0/1	51	22	67	99	552	0	1327
chr1	228003839	0	C	T	1303.11	AC=2	AF=1.00	AN=2	DP=41	Dels=0.00	HRun=0	HaplotypeScore=4.8000	MQ=59.44	MQ0=0	QD=32.59	SB=-193.57	geneSymbol:PRSS38|wild.codon:GCG|wild.aa:A|pos.cdna:196|kgId:uc001hrh.2|position.protein:66|strand:+|mut.aa:V|mut.codon:GTG|exon.name:Exon 2|type:EXON_CODING_NON_SYNONYMOUS	GT	AD	DP	GQ	PL	1/1	0	41	38	99	1336	114	0
chr1	228288896	0	C	T	2875.85	AC=1	AF=0.50	AN=2	DP=183	Dels=0.00	HRun=0	HaplotypeScore=17.9499	MQ=59.87	MQ0=0	QD=15.88	SB=-979.02	geneSymbol:C1orf35|wild.codon:CGG|wild.aa:R|pos.cdna:727|kgId:uc001hrx.2|position.protein:243|strand:-|mut.aa:Q|mut.codon:CAG|exon.name:Exon 8|type:EXON_CODING_NON_SYNONYMOUS	geneSymbol:C1orf35|kgId:uc009xew.2|strand:-|exon.name:Exon 9|type:UTR5																	GT	AD	DP	GQ	PL	0/1	94	89	179	99	2906	0	2742
chr1	228444567	0	G	A	1054.45	AC=1	AF=0.50	AN=2	DP=80	Dels=0.00	HRun=0	HaplotypeScore=10.6082	MQ=55.11	MQ0=0	QD=13.56	SB=-226.00	geneSymbol:OBSCN|wild.codon:GCC|wild.aa:A|pos.cdna:4524|kgId:uc001hsn.2|position.protein:1509|strand:+|mut.aa:T|mut.codon:ACC|exon.name:Exon 15|type:EXON_CODING_NON_SYNONYMOUS	geneSymbol:OBSCN|wild.codon:GCC|wild.aa:A|pos.cdna:4524|kgId:uc009xez.1|position.protein:1509|strand:+|mut.aa:T|mut.codon:ACC|exon.name:Exon 15|type:EXON_CODING_NON_SYNONYMOUS	GT	AD	DP	GQ	PL	0/1	33	45	66	99	1084	0	824
chr1	228451889	0	C	T	1349.54	AC=1	AF=0.50	AN=2	DP=100	Dels=0.00	HRun=0	HaplotypeScore=11.0269	MQ=58.58	MQ0=0	QD=13.80	SB=-420.54	geneSymbol:OBSCN|wild.codon:ACG|wild.aa:T|pos.cdna:4657|kgId:uc001hsn.2|position.protein:1553|strand:+|mut.aa:M|mut.codon:ATG|exon.name:Exon 16|type:EXON_CODING_NON_SYNONYMOUS	geneSymbol:OBSCN|wild.codon:ACG|wild.aa:T|pos.cdna:4657|kgId:uc009xez.1|position.protein:1553|strand:+|mut.aa:M|mut.codon:ATG|exon.name:Exon 16|type:EXON_CODING_NON_SYNONYMOUS	GT	AD	DP	GQ	PL	0/1	46	54	91	99	1380	0	1216
chr1	228505221	0	A	G	1068.55	AC=1	AF=0.50	AN=2	DP=95	Dels=0.00	HRun=1	HaplotypeScore=15.8132	MQ=58.33	MQ0=0	QD=11.56	SB=-461.94	geneSymbol:OBSCN|wild.codon:ACA|wild.aa:T|pos.cdna:13617|kgId:uc001hsn.2|position.protein:4540|strand:+|mut.aa:A|mut.codon:GCA|exon.name:Exon 52|type:EXON_CODING_NON_SYNONYMOUS	geneSymbol:OBSCN|wild.codon:ACA|wild.aa:T|pos.cdna:13617|kgId:uc009xez.1|position.protein:4540|strand:+|mut.aa:A|mut.codon:GCA|exon.name:Exon 52|type:EXON_CODING_NON_SYNONYMOUS	GT	AD	DP	GQ	PL	0/1	57	38	90	99	1099	0	1590
chr1	228538635	0	C	T	558.21	AC=1	AF=0.50	AN=2	DP=43	Dels=0.00	HRun=0	HaplotypeScore=4.6348	MQ=60.00	MQ0=0	QD=13.68	SB=-189.47	geneSymbol:OBSCN|wild.codon:CCG|wild.aa:P|pos.cdna:18409|kgId:uc001hsn.2|position.protein:6137|strand:+|mut.aa:L|mut.codon:CTG|exon.name:Exon 77|type:EXON_CODING_NON_SYNONYMOUS	geneSymbol:OBSCN|wild.codon:CCG|wild.aa:P|pos.cdna:18409|kgId:uc009xez.1|position.protein:6137|strand:+|mut.aa:L|mut.codon:CTG|exon.name:Exon 77|type:EXON_CODING_NON_SYNONYMOUS	geneSymbol:OBSCN|wild.codon:CCG|wild.aa:P|pos.cdna:2296|kgId:uc001hsr.1|position.protein:766|strand:+|mut.aa:L|mut.codon:CTG|exon.name:Exon 17|type:EXON_CODING_NON_SYNONYMOUS	GT	AD	DP	GQ	PL	0/1	24	19	43	99	588	0	748
chr1	228547381	0	G	A	289.26	AC=1	AF=0.50	AN=2	DP=24	Dels=0.00	HRun=0	HaplotypeScore=2.4637	MQ=59.03	MQ0=0	QD=13.30	SB=-157.49	geneSymbol:OBSCN|wild.codon:CGC|wild.aa:R|pos.cdna:18787|kgId:uc001hsn.2|position.protein:6263|strand:+|mut.aa:H|mut.codon:CAC|exon.name:Exon 81|type:EXON_CODING_NON_SYNONYMOUS	geneSymbol:OBSCN|kgId:uc009xez.1|intron.name:Intron 79|strand:+|type:INTRON	geneSymbol:OBSCN|kgId:uc001hsr.1|intron.name:Intron 19|strand:+|type:INTRON	geneSymbol:KIAA1639|kgId:uc009xfa.2|strand:+|exon.name:Exon 3|type:UTR5	GT	AD	DP	GQ	PL	0/1	13	11	22	99	319	0	327
chr1	228558889	0	G	C	454.25	AC=1	AF=0.50	AN=2	DP=34	Dels=0.00	HRun=3	HaplotypeScore=9.5202	MQ=59.32	MQ0=0	QD=14.24	SB=-155.74	geneSymbol:OBSCN|wild.codon:GCC|wild.aa:A|pos.cdna:20409|kgId:uc009xez.1|position.protein:6804|strand:+|mut.aa:P|mut.codon:CCC|exon.name:Exon 94|type:EXON_CODING_NON_SYNONYMOUS	geneSymbol:OBSCN|wild.codon:GCC|wild.aa:A|pos.cdna:4296|kgId:uc001hsr.1|position.protein:1433|strand:+|mut.aa:P|mut.codon:CCC|exon.name:Exon 34|type:EXON_CODING_NON_SYNONYMOUS	GT	AD	DP	GQ	PL	0/1	18	16	31	99	484	0	517
chr1	228601548	0	T	C	1539.17	AC=1	AF=0.50	AN=2	DP=134	Dels=0.00	HRun=2	HaplotypeScore=15.8871	MQ=59.86	MQ0=0	QD=11.71	SB=-645.24	geneSymbol:TRIM17|wild.codon:AGG|wild.aa:R|pos.cdna:474|kgId:uc001hsu.2|position.protein:159|strand:-|mut.aa:G|mut.codon:GGG|exon.name:Exon 3|type:EXON_CODING_NON_SYNONYMOUS	geneSymbol:TRIM17|wild.codon:AGG|wild.aa:R|pos.cdna:474|kgId:uc001hsv.2|position.protein:159|strand:-|mut.aa:G|mut.codon:GGG|exon.name:Exon 3|type:EXON_CODING_NON_SYNONYMOUS	geneSymbol:TRIM17|wild.codon:AGG|wild.aa:R|pos.cdna:393|kgId:uc001hsw.2|position.protein:132|strand:-|mut.aa:G|mut.codon:GGG|exon.name:Exon 3|type:EXON_CODING_NON_SYNONYMOUS	geneSymbol:TRIM17|wild.codon:AGG|wild.aa:R|pos.cdna:474|kgId:uc009xfb.2|position.protein:159|strand:-|mut.aa:G|mut.codon:GGG|exon.name:Exon 3|type:EXON_CODING_NON_SYNONYMOUS	GT	AD	DP	GQ	PL	0/1	77	57	128	99	1569	0	2445
chr1	228612870	0	G	T	975.38	AC=1	AF=0.50	AN=2	DP=76	Dels=0.00	HRun=0	HaplotypeScore=14.9425	MQ=58.28	MQ0=0	QD=13.23	SB=-359.28	geneSymbol:HIST3H3|wild.codon:CGC|wild.aa:R|pos.cdna:156|kgId:uc001hsx.1|position.protein:53|strand:-|mut.aa:S|mut.codon:AGC|exon.name:Exon 1|type:EXON_CODING_NON_SYNONYMOUS	GT	AD	DP	GQ	PL	0/1	41	35	74	99	1005	0	1227
chr1	229619810	0	T	C	1508.02	AC=1	AF=0.50	AN=2	DP=113	Dels=0.00	HRun=0	HaplotypeScore=13.5173	MQ=58.95	MQ0=0	QD=13.61	SB=-501.12	geneSymbol:NUP133|wild.codon:CAA|wild.aa:Q|pos.cdna:1582|kgId:uc001htn.2|position.protein:528|strand:-|mut.aa:R|mut.codon:CGA|exon.name:Exon 12|type:EXON_CODING_NON_SYNONYMOUS	GT	AD	DP	GQ	PL	0/1	61	52	110	99	1538	0	1952
chr1	231299612	0	G	T	221.7	AC=1	AF=0.50	AN=2	DP=20	Dels=0.00	HRun=2	HaplotypeScore=6.0162	MQ=56.58	MQ0=0	QD=12.58	SB=-33.76	geneSymbol:TRIM67|wild.codon:AAG|wild.aa:K|pos.cdna:896|kgId:uc009xfn.1|position.protein:299|strand:+|mut.aa:N|mut.codon:AAT|exon.name:Exon 1|type:EXON_CODING_NON_SYNONYMOUS	GT	AD	DP	GQ	PL	0/1	11	9	20	99	252	0	347
chr1	232574866	0	G	T	234.41	AC=1	AF=0.50	AN=2	DP=31	Dels=0.00	HRun=0	HaplotypeScore=1.8962	MQ=59.25	MQ0=0	QD=8.53	SB=-95.94	geneSymbol:SIPA1L2|wild.codon:TCC|wild.aa:S|pos.cdna:1240|kgId:uc001hvf.2|position.protein:414|strand:-|mut.aa:Y|mut.codon:TAC|exon.name:Exon 7|type:EXON_CODING_NON_SYNONYMOUS	geneSymbol:SIPA1L2|wild.codon:TCC|wild.aa:S|pos.cdna:4018|kgId:uc001hvg.2|position.protein:1340|strand:-|mut.aa:Y|mut.codon:TAC|exon.name:Exon 13|type:EXON_CODING_NON_SYNONYMOUS																	GT	AD	DP	GQ	PL	0/1	20	11	30	99	264	0	681
chr1	234565176	0	C	T	298.21	AC=1	AF=0.50	AN=2	DP=26	Dels=0.00	HRun=3	HaplotypeScore=3.7505	MQ=59.11	MQ0=0	QD=12.62	SB=-127.00	geneSymbol:TARBP1|wild.codon:GTG|wild.aa:V|pos.cdna:2856|kgId:uc001hwd.2|position.protein:953|strand:-|mut.aa:M|mut.codon:ATG|exon.name:Exon 16|type:EXON_CODING_NON_SYNONYMOUS	GT	AD	DP	GQ	PL	0/1	15	11	26	99	328	0	500
chr1	234582720	0	C	T	1769.79	AC=1	AF=0.50	AN=2	DP=123	Dels=0.00	HRun=0	HaplotypeScore=18.2314	MQ=59.05	MQ0=0	QD=14.63	SB=-433.69	geneSymbol:TARBP1|wild.codon:GGA|wild.aa:G|pos.cdna:1962|kgId:uc001hwd.2|position.protein:655|strand:-|mut.aa:R|mut.codon:AGA|exon.name:Exon 12|type:EXON_CODING_NON_SYNONYMOUS	GT	AD	DP	GQ	PL	0/1	66	57	121	99	1800	0	1834
chr1	235993539	0	G	T	566.94	AC=1	AF=0.50	AN=2	DP=46	Dels=0.00	HRun=0	HaplotypeScore=5.4694	MQ=59.50	MQ0=0	QD=12.98	SB=-76.20	geneSymbol:LYST|wild.codon:TCT|wild.aa:S|pos.cdna:178|kgId:uc001hxj.2|position.protein:60|strand:-|mut.aa:Y|mut.codon:TAT|exon.name:Exon 3|type:EXON_CODING_NON_SYNONYMOUS	geneSymbol:LYST|kgId:uc009xgb.1|strand:-|exon.name:Exon 3|type:UTR5	geneSymbol:LYST|kgId:uc010pxs.1|strand:-|exon.name:Exon 3|type:UTR5	geneSymbol:LYST|wild.codon:TCT|wild.aa:S|pos.cdna:178|kgId:uc001hxl.1|position.protein:60|strand:-|mut.aa:Y|mut.codon:TAT|exon.name:Exon 3|type:EXON_CODING_NON_SYNONYMOUS	geneSymbol:LYST|kgId:uc001hxm.2|strand:-|exon.name:Exon 3|type:UTR5	geneSymbol:LYST|wild.codon:TCT|wild.aa:S|pos.cdna:178|kgId:uc001hxn.1|position.protein:60|strand:-|mut.aa:Y|mut.codon:TAT|exon.name:Exon 3|type:EXON_CODING_NON_SYNONYMOUS	GT	AD	DP	GQ	PL	0/1	26	20	45	99	597	0	890
chr1	236907937	0	A	G	443.12	AC=1	AF=0.50	AN=2	DP=49	Dels=0.00	HRun=1	HaplotypeScore=4.0273	MQ=59.05	MQ0=0	QD=9.66	SB=-109.95	geneSymbol:ACTN2|wild.codon:ATC|wild.aa:I|pos.cdna:1266|kgId:uc001hyf.2|position.protein:423|strand:+|mut.aa:V|mut.codon:GTC|exon.name:Exon 12|type:EXON_CODING_NON_SYNONYMOUS	geneSymbol:ACTN2|wild.codon:ATC|wild.aa:I|pos.cdna:642|kgId:uc001hyg.2|position.protein:215|strand:+|mut.aa:V|mut.codon:GTC|exon.name:Exon 14|type:EXON_CODING_NON_SYNONYMOUS	geneSymbol:ACTN2|wild.codon:ATC|wild.aa:I|pos.cdna:1266|kgId:uc009xgi.1|position.protein:423|strand:+|mut.aa:V|mut.codon:GTC|exon.name:Exon 12|type:EXON_CODING_NON_SYNONYMOUS	geneSymbol:ACTN2|wild.codon:ATC|wild.aa:I|pos.cdna:333|kgId:uc010pxu.1|position.protein:112|strand:+|mut.aa:V|mut.codon:GTC|exon.name:Exon 5|type:EXON_CODING_NON_SYNONYMOUS	geneSymbol:ACTN2|wild.codon:ATC|wild.aa:I|pos.cdna:330|kgId:uc001hyh.2|position.protein:111|strand:+|mut.aa:V|mut.codon:GTC|exon.name:Exon 3|type:EXON_CODING_NON_SYNONYMOUS	GT	AD	DP	GQ	PL	0/1	33	16	46	99	473	0	994
chr1	236907971	0	T	C	788.06	AC=1	AF=0.50	AN=2	DP=67	Dels=0.00	HRun=1	HaplotypeScore=6.6073	MQ=59.66	MQ0=0	QD=12.21	SB=-151.08	geneSymbol:ACTN2|wild.codon:CTG|wild.aa:L|pos.cdna:1300|kgId:uc001hyf.2|position.protein:434|strand:+|mut.aa:P|mut.codon:CCG|exon.name:Exon 12|type:EXON_CODING_NON_SYNONYMOUS	geneSymbol:ACTN2|wild.codon:CTG|wild.aa:L|pos.cdna:676|kgId:uc001hyg.2|position.protein:226|strand:+|mut.aa:P|mut.codon:CCG|exon.name:Exon 14|type:EXON_CODING_NON_SYNONYMOUS	geneSymbol:ACTN2|wild.codon:CTG|wild.aa:L|pos.cdna:1300|kgId:uc009xgi.1|position.protein:434|strand:+|mut.aa:P|mut.codon:CCG|exon.name:Exon 12|type:EXON_CODING_NON_SYNONYMOUS	geneSymbol:ACTN2|wild.codon:CTG|wild.aa:L|pos.cdna:367|kgId:uc010pxu.1|position.protein:123|strand:+|mut.aa:P|mut.codon:CCG|exon.name:Exon 5|type:EXON_CODING_NON_SYNONYMOUS	geneSymbol:ACTN2|wild.codon:CTG|wild.aa:L|pos.cdna:364|kgId:uc001hyh.2|position.protein:122|strand:+|mut.aa:P|mut.codon:CCG|exon.name:Exon 3|type:EXON_CODING_NON_SYNONYMOUS	GT	AD	DP	GQ	PL	0/1	38	29	65	99	818	0	1219
chr1	236925789	0	G	A	647.24	AC=1	AF=0.50	AN=2	DP=44	Dels=0.00	HRun=0	HaplotypeScore=8.3650	MQ=59.48	MQ0=0	QD=15.39	SB=-57.48	geneSymbol:ACTN2|wild.codon:CGG|wild.aa:R|pos.cdna:2554|kgId:uc001hyf.2|position.protein:852|strand:+|mut.aa:Q|mut.codon:CAG|exon.name:Exon 21|type:EXON_CODING_NON_SYNONYMOUS	geneSymbol:ACTN2|wild.codon:CGG|wild.aa:R|pos.cdna:1930|kgId:uc001hyg.2|position.protein:644|strand:+|mut.aa:Q|mut.codon:CAG|exon.name:Exon 23|type:EXON_CODING_NON_SYNONYMOUS	geneSymbol:ACTN2|wild.codon:CGG|wild.aa:R|pos.cdna:2554|kgId:uc009xgi.1|position.protein:852|strand:+|mut.aa:Q|mut.codon:CAG|exon.name:Exon 21|type:EXON_CODING_NON_SYNONYMOUS	geneSymbol:ACTN2|wild.codon:CGG|wild.aa:R|pos.cdna:1621|kgId:uc010pxu.1|position.protein:541|strand:+|mut.aa:Q|mut.codon:CAG|exon.name:Exon 14|type:EXON_CODING_NON_SYNONYMOUS	geneSymbol:ACTN2|wild.codon:CGG|wild.aa:R|pos.cdna:1618|kgId:uc001hyh.2|position.protein:540|strand:+|mut.aa:Q|mut.codon:CAG|exon.name:Exon 12|type:EXON_CODING_NON_SYNONYMOUS	GT	AD	DP	GQ	PL	0/1	18	26	38	99	677	0	400
chr1	237656324	0	G	A	4062.95	AC=1	AF=0.50	AN=2	DP=236	Dels=0.00	HRun=0	HaplotypeScore=17.6730	MQ=59.16	MQ0=0	QD=14.28	SB=-1525.24	geneSymbol:RYR2|wild.codon:TGT|wild.aa:C|pos.cdna:1897|kgId:uc001hyl.1|position.protein:633|strand:+|mut.aa:Y|mut.codon:TAT|exon.name:Exon 19|type:EXON_CODING_NON_SYNONYMOUS	GT	AD	DP	GQ	PL	0/1	118	118	230	99	3370	0	3765
chr1	238050071	0	C	A	2701.07	AC=1	AF=0.50	AN=2	DP=160	Dels=0.00	HRun=0	HaplotypeScore=28.9915	MQ=59.15	MQ0=0	QD=17.07	SB=-966.00	geneSymbol:LOC100130331|kgId:uc010pyc.1|intron.name:Intron 4|strand:+|type:INTRON	geneSymbol:ZP4|wild.codon:AGG|wild.aa:R|splicing:INTRON_SPLICING_DONOR|pos.cdna:838|kgId:uc001hym.2|position.protein:280|strand:-|mut.aa:M|mut.codon:ATG|exon.name:Exon 6|type:EXON_CODING_NON_SYNONYMOUS																	GT	AD	DP	GQ	PL	0/1	69	91	154	99	2731	0	2104
chr1	241823930	0	A	G	2184	AC=1	AF=0.50	AN=2	DP=134	Dels=0.00	HRun=0	HaplotypeScore=12.1848	MQ=59.44	MQ0=0	QD=16.52	SB=-454.01	geneSymbol:WDR64|wild.codon:AAC|wild.aa:N|pos.cdna:243|kgId:uc001hze.1|position.protein:82|strand:+|mut.aa:D|mut.codon:GAC|exon.name:Exon 2|type:EXON_CODING_NON_SYNONYMOUS	GT	AD	DP	GQ	PL	0/1	63	70	132	99	2214	0	2025
chr1	242020749	0	G	T	1170.66	AC=1	AF=0.50	AN=2	DP=87	Dels=0.00	HRun=0	HaplotypeScore=40.1266	MQ=57.85	MQ0=0	QD=13.80	SB=-449.23	geneSymbol:EXO1|wild.codon:GAG|wild.aa:E|pos.cdna:507|kgId:uc001hzh.2|position.protein:170|strand:+|mut.aa:*|mut.codon:TAG|exon.name:Exon 7|type:EXON_STOP_GAINED	geneSymbol:EXO1|wild.codon:GAG|wild.aa:E|pos.cdna:507|kgId:uc001hzi.2|position.protein:170|strand:+|mut.aa:*|mut.codon:TAG|exon.name:Exon 6|type:EXON_STOP_GAINED	geneSymbol:EXO1|wild.codon:GAG|wild.aa:E|pos.cdna:507|kgId:uc001hzj.2|position.protein:170|strand:+|mut.aa:*|mut.codon:TAG|exon.name:Exon 6|type:EXON_STOP_GAINED	geneSymbol:EXO1|wild.codon:GAG|wild.aa:E|pos.cdna:507|kgId:uc009xgq.2|position.protein:170|strand:+|mut.aa:*|mut.codon:TAG|exon.name:Exon 6|type:EXON_STOP_GAINED	GT	AD	DP	GQ	PL	0/1	46	41	85	99	1201	0	1492
chr1	243349667	0	C	T	4340.07	AC=1	AF=0.50	AN=2	DP=234	Dels=0.00	HRun=0	HaplotypeScore=17.4204	MQ=55.69	MQ0=0	QD=15.67	SB=-633.37	geneSymbol:CEP170|wild.codon:CGC|wild.aa:R|pos.cdna:1165|kgId:uc001hzs.2|position.protein:389|strand:-|mut.aa:H|mut.codon:CAC|exon.name:Exon 9|type:EXON_CODING_NON_SYNONYMOUS	geneSymbol:CEP170|wild.codon:CGC|wild.aa:R|pos.cdna:1165|kgId:uc001hzt.2|position.protein:389|strand:-|mut.aa:H|mut.codon:CAC|exon.name:Exon 9|type:EXON_CODING_NON_SYNONYMOUS	geneSymbol:CEP170|wild.codon:CGC|wild.aa:R|pos.cdna:1165|kgId:uc001hzu.2|position.protein:389|strand:-|mut.aa:H|mut.codon:CAC|exon.name:Exon 9|type:EXON_CODING_NON_SYNONYMOUS	GT	AD	DP	GQ	PL	0/1	114	119	223	99	3668	0	2885
chr1	243434357	0	T	A	1892.61	AC=1	AF=0.50	AN=2	DP=129	Dels=0.00	HRun=0	HaplotypeScore=21.8592	MQ=59.64	MQ0=0	QD=14.90	SB=-876.98	geneSymbol:SDCCAG8|wild.codon:TCC|wild.aa:S|pos.cdna:297|kgId:uc001hzw.2|position.protein:100|strand:+|mut.aa:T|mut.codon:ACC|exon.name:Exon 3|type:EXON_CODING_NON_SYNONYMOUS	geneSymbol:SDCCAG8|kgId:uc010pyk.1|intron.name:Intron 1|strand:+|type:INTRON	geneSymbol:NY-CO-8|kgId:uc010pyl.1|intron.name:Intron 1|strand:+|type:INTRON																GT	AD	DP	GQ	PL	0/1	60	67	123	99	1923	0	1752
chr1	243493855	0	G	A	434.28	AC=1	AF=0.50	AN=2	DP=59	Dels=0.00	HRun=0	HaplotypeScore=5.0399	MQ=58.31	MQ0=0	QD=7.87	SB=-116.99	geneSymbol:SDCCAG8|wild.codon:TGT|wild.aa:C|pos.cdna:1081|kgId:uc001hzw.2|position.protein:361|strand:+|mut.aa:Y|mut.codon:TAT|exon.name:Exon 10|type:EXON_CODING_NON_SYNONYMOUS	geneSymbol:SDCCAG8|wild.codon:TGT|wild.aa:C|pos.cdna:646|kgId:uc010pyk.1|position.protein:216|strand:+|mut.aa:Y|mut.codon:TAT|exon.name:Exon 7|type:EXON_CODING_NON_SYNONYMOUS	geneSymbol:NY-CO-8|wild.codon:TGT|wild.aa:C|pos.cdna:517|kgId:uc010pyl.1|position.protein:173|strand:+|mut.aa:Y|mut.codon:TAT|exon.name:Exon 6|type:EXON_CODING_NON_SYNONYMOUS	geneSymbol:SDCCAG8|wild.codon:TGT|wild.aa:C|pos.cdna:517|kgId:uc001hzx.2|position.protein:173|strand:+|mut.aa:Y|mut.codon:TAT|exon.name:Exon 5|type:EXON_CODING_NON_SYNONYMOUS	GT	AD	DP	GQ	PL	0/1	41	18	55	99	464	0	1277
chr1	245019230	0	G	A	4440.39	AC=1	AF=0.50	AN=2	DP=250	Dels=0.00	HRun=0	HaplotypeScore=26.5696	MQ=59.91	MQ0=0	QD=14.87	SB=-610.00	geneSymbol:HNRNPU|kgId:uc001iaw.1|strand:-|exon.name:Exon 5|type:UTR5	geneSymbol:HNRNPU|kgId:uc001iax.1|strand:-|exon.name:Exon 8|type:UTR5	geneSymbol:HNRNPU|wild.codon:CGT|wild.aa:R|pos.cdna:1314|kgId:uc001iay.1|position.protein:439|strand:-|mut.aa:C|mut.codon:TGT|exon.name:Exon 8|type:EXON_CODING_NON_SYNONYMOUS	geneSymbol:HNRNPU|wild.codon:CGT|wild.aa:R|pos.cdna:2142|kgId:uc001iaz.1|position.protein:715|strand:-|mut.aa:C|mut.codon:TGT|exon.name:Exon 11|type:EXON_CODING_NON_SYNONYMOUS	geneSymbol:HNRNPU|wild.codon:CGT|wild.aa:R|pos.cdna:2085|kgId:uc001iba.1|position.protein:696|strand:-|mut.aa:C|mut.codon:TGT|exon.name:Exon 11|type:EXON_CODING_NON_SYNONYMOUS	GT	AD	DP	GQ	PL	0/1	123	123	240	99	3717	0	3363
chr1	247586624	0	A	T	2308.93	AC=1	AF=0.50	AN=2	DP=192	Dels=0.00	HRun=0	HaplotypeScore=24.8622	MQ=59.30	MQ0=0	QD=12.18	SB=-818.60	geneSymbol:NLRP3|wild.codon:AGA|wild.aa:R|pos.cdna:375|kgId:uc001icr.2|position.protein:126|strand:+|mut.aa:*|mut.codon:TGA|exon.name:Exon 4|type:EXON_STOP_GAINED	geneSymbol:NLRP3|wild.codon:AGA|wild.aa:R|pos.cdna:375|kgId:uc001ics.2|position.protein:126|strand:+|mut.aa:*|mut.codon:TGA|exon.name:Exon 3|type:EXON_STOP_GAINED	geneSymbol:NLRP3|wild.codon:AGA|wild.aa:R|pos.cdna:369|kgId:uc001ict.1|position.protein:124|strand:+|mut.aa:*|mut.codon:TGA|exon.name:Exon 2|type:EXON_STOP_GAINED	geneSymbol:NLRP3|wild.codon:AGA|wild.aa:R|pos.cdna:375|kgId:uc001icu.2|position.protein:126|strand:+|mut.aa:*|mut.codon:TGA|exon.name:Exon 2|type:EXON_STOP_GAINED	geneSymbol:NLRP3|wild.codon:AGA|wild.aa:R|pos.cdna:375|kgId:uc001icw.2|position.protein:126|strand:+|mut.aa:*|mut.codon:TGA|exon.name:Exon 2|type:EXON_STOP_GAINED	geneSymbol:NLRP3|wild.codon:AGA|wild.aa:R|pos.cdna:375|kgId:uc001icv.2|position.protein:126|strand:+|mut.aa:*|mut.codon:TGA|exon.name:Exon 2|type:EXON_STOP_GAINED	geneSymbol:NLRP3|wild.codon:AGA|wild.aa:R|pos.cdna:369|kgId:uc010pyw.1|position.protein:124|strand:+|mut.aa:*|mut.codon:TGA|exon.name:Exon 2|type:EXON_STOP_GAINED	GT	AD	DP	GQ	PL	0/1	109	83	187	99	2339	0	3538
chr1	247587343	0	G	A	2212.4	AC=1	AF=0.50	AN=2	DP=161	Dels=0.00	HRun=0	HaplotypeScore=19.3059	MQ=59.64	MQ0=0	QD=13.93	SB=-867.36	geneSymbol:NLRP3|wild.codon:GTG|wild.aa:V|pos.cdna:597|kgId:uc001icr.2|position.protein:200|strand:+|mut.aa:M|mut.codon:ATG|exon.name:Exon 5|type:EXON_CODING_NON_SYNONYMOUS	geneSymbol:NLRP3|wild.codon:GTG|wild.aa:V|pos.cdna:597|kgId:uc001ics.2|position.protein:200|strand:+|mut.aa:M|mut.codon:ATG|exon.name:Exon 4|type:EXON_CODING_NON_SYNONYMOUS	geneSymbol:NLRP3|wild.codon:GTG|wild.aa:V|pos.cdna:591|kgId:uc001ict.1|position.protein:198|strand:+|mut.aa:M|mut.codon:ATG|exon.name:Exon 3|type:EXON_CODING_NON_SYNONYMOUS	geneSymbol:NLRP3|wild.codon:GTG|wild.aa:V|pos.cdna:597|kgId:uc001icu.2|position.protein:200|strand:+|mut.aa:M|mut.codon:ATG|exon.name:Exon 3|type:EXON_CODING_NON_SYNONYMOUS	geneSymbol:NLRP3|wild.codon:GTG|wild.aa:V|pos.cdna:597|kgId:uc001icw.2|position.protein:200|strand:+|mut.aa:M|mut.codon:ATG|exon.name:Exon 3|type:EXON_CODING_NON_SYNONYMOUS	geneSymbol:NLRP3|wild.codon:GTG|wild.aa:V|pos.cdna:597|kgId:uc001icv.2|position.protein:200|strand:+|mut.aa:M|mut.codon:ATG|exon.name:Exon 3|type:EXON_CODING_NON_SYNONYMOUS	geneSymbol:NLRP3|wild.codon:GTG|wild.aa:V|pos.cdna:591|kgId:uc010pyw.1|position.protein:198|strand:+|mut.aa:M|mut.codon:ATG|exon.name:Exon 3|type:EXON_CODING_NON_SYNONYMOUS												GT	AD	DP	GQ	PL	0/1	85	75	154	99	2242	0	2401
chr1	247737480	0	C	A	1714.11	AC=1	AF=0.50	AN=2	DP=143	Dels=0.00	HRun=0	HaplotypeScore=18.3421	MQ=59.68	MQ0=0	QD=12.20	SB=-727.66	geneSymbol:C1orf150|kgId:uc009xgw.2|strand:+|type:UTR3	geneSymbol:C1orf150|kgId:uc001ida.3|strand:+|type:UTR3	geneSymbol:C1orf150|kgId:uc001idb.3|strand:+|type:UTR3	geneSymbol:C1orf150|kgId:uc009xgx.2|strand:+|type:UTR3	geneSymbol:C1orf150|wild.codon:TGC|wild.aa:C|pos.cdna:203|kgId:uc001idf.2|position.protein:68|strand:+|mut.aa:*|mut.codon:TGA|exon.name:Exon 5|type:EXON_STOP_GAINED	GT	AD	DP	GQ	PL	0/1	81	62	136	99	1744	0	2464
chr1	247752368	0	G	C	3126.39	AC=1	AF=0.50	AN=2	DP=234	Dels=0.00	HRun=0	HaplotypeScore=23.9532	MQ=59.45	MQ0=0	QD=13.49	SB=-1489.78	geneSymbol:OR2G2|wild.codon:AGG|wild.aa:R|pos.cdna:706|kgId:uc010pyy.1|position.protein:236|strand:+|mut.aa:T|mut.codon:ACG|exon.name:Exon 1|type:EXON_CODING_NON_SYNONYMOUS	GT	AD	DP	GQ	PL	0/1	120	113	224	99	3156	0	3790
chr1	248202454	0	G	T	962.29	AC=1	AF=0.50	AN=2	DP=61	Dels=0.00	HRun=0	HaplotypeScore=8.5587	MQ=57.30	MQ0=0	QD=16.27	SB=-126.02	geneSymbol:OR2L13|kgId:uc001ids.2|intron.name:Intron 1|strand:+|type:INTRON	geneSymbol:OR2L2|wild.codon:GAG|wild.aa:E|pos.cdna:884|kgId:uc001idw.2|position.protein:295|strand:+|mut.aa:D|mut.codon:GAT|exon.name:Exon 1|type:EXON_CODING_NON_SYNONYMOUS	GT	AD	DP	GQ	PL	0/1	27	33	58	99	992	0	898
chr1	248224085	0	C	A	3112.71	AC=1	AF=0.50	AN=2	DP=248	Dels=0.00	HRun=0	HaplotypeScore=21.6779	MQ=54.99	MQ0=0	QD=12.67	SB=-1464.40	geneSymbol:OR2L13|kgId:uc001ids.2|intron.name:Intron 1|strand:+|type:INTRON	geneSymbol:OR2L3|wild.codon:TTC|wild.aa:F|pos.cdna:101|kgId:uc001idx.1|position.protein:34|strand:+|mut.aa:L|mut.codon:TTA|exon.name:Exon 1|type:EXON_CODING_NON_SYNONYMOUS	GT	AD	DP	GQ	PL	0/1	138	110	243	99	3143	0	4415
chr1	248224870	0	T	C	1436.18	AC=1	AF=0.50	AN=2	DP=91	Dels=0.00	HRun=0	HaplotypeScore=9.3390	MQ=56.86	MQ0=1	QD=16.11	SB=-486.34	geneSymbol:OR2L13|kgId:uc001ids.2|intron.name:Intron 1|strand:+|type:INTRON	geneSymbol:OR2L3|wild.codon:GTG|wild.aa:V|pos.cdna:886|kgId:uc001idx.1|position.protein:296|strand:+|mut.aa:A|mut.codon:GCG|exon.name:Exon 1|type:EXON_CODING_NON_SYNONYMOUS	GT	AD	DP	GQ	PL	0/1	40	51	89	99	1466	0	1067
chr1	248525135	0	G	A	2605.13	AC=1	AF=0.50	AN=2	DP=250	Dels=0.00	HRun=0	HaplotypeScore=31.3031	MQ=48.54	MQ0=0	QD=10.54	SB=-621.56	geneSymbol:OR2T4|wild.codon:GCC|wild.aa:A|pos.cdna:252|kgId:uc001ieh.1|position.protein:85|strand:+|mut.aa:T|mut.codon:ACC|exon.name:Exon 1|type:EXON_CODING_NON_SYNONYMOUS	GT	AD	DP	GQ	PL	0/1	137	110	224	99	2635	0	3777
chr1	248525138	0	C	T	2668.89	AC=1	AF=0.50	AN=2	DP=250	Dels=0.00	HRun=0	HaplotypeScore=37.0014	MQ=48.22	MQ0=0	QD=10.80	SB=-720.21	geneSymbol:OR2T4|wild.codon:CAC|wild.aa:H|pos.cdna:255|kgId:uc001ieh.1|position.protein:86|strand:+|mut.aa:Y|mut.codon:TAC|exon.name:Exon 1|type:EXON_CODING_NON_SYNONYMOUS	GT	AD	DP	GQ	PL	0/1	141	108	227	99	2699	0	4212
chr1	248616154	0	T	C	1456.19	AC=1	AF=0.50	AN=2	DP=250	Dels=0.00	HRun=1	HaplotypeScore=22.4633	MQ=26.34	MQ0=37	QD=5.94	SB=-227.61	geneSymbol:OR2T2|wild.codon:ATC|wild.aa:I|pos.cdna:55|kgId:uc001iek.1|position.protein:19|strand:+|mut.aa:T|mut.codon:ACC|exon.name:Exon 1|type:EXON_CODING_NON_SYNONYMOUS	GT	AD	DP	GQ	PL	0/1	165	84	184	99	1486	0	2776
chr1	248637046	0	G	A	1276.4	AC=1	AF=0.50	AN=2	DP=250	Dels=0.00	HRun=0	HaplotypeScore=33.7754	MQ=17.41	MQ0=122	QD=5.23	SB=-595.34	geneSymbol:OR2T3|wild.codon:TGC|wild.aa:C|pos.cdna:394|kgId:uc001iel.1|position.protein:132|strand:+|mut.aa:Y|mut.codon:TAC|exon.name:Exon 1|type:EXON_CODING_NON_SYNONYMOUS	GT	AD	DP	GQ	PL	0/1	109	138	99	99	1306	0	909
chr1	248637115	0	T	C	475.13	AF=1.00	AN=2	DP=240	DS	Dels=0.00	HRun=0	HaplotypeScore=60.0181	MQ=8.92	MQ0=177	QD=2.12	SB=-106.98	geneSymbol:OR2T3|wild.codon:GTT|wild.aa:V|pos.cdna:463|kgId:uc001iel.1|position.protein:155|strand:+|mut.aa:A|mut.codon:GCT|exon.name:Exon 1|type:EXON_CODING_NON_SYNONYMOUS	GT	AD	DP	GQ	PL	1/1	43	196	19	57.02	508	57	0
chr1	248637543	0	C	T	2045.36	AC=1	AF=0.50	AN=2	DP=249	Dels=0.00	HRun=0	HaplotypeScore=18.0956	MQ=27.04	MQ0=29	QD=8.33	SB=-705.14	geneSymbol:OR2T3|wild.codon:CGC|wild.aa:R|pos.cdna:891|kgId:uc001iel.1|position.protein:298|strand:+|mut.aa:C|mut.codon:TGC|exon.name:Exon 1|type:EXON_CODING_NON_SYNONYMOUS	GT	AD	DP	GQ	PL	0/1	94	154	143	99	2075	0	1497
chr1	248737230	0	T	C	465.23	AC=1	AF=0.50	AN=2	DP=67	Dels=0.00	HRun=0	HaplotypeScore=23.0621	MQ=19.26	MQ0=29	QD=7.39	SB=-0.01	geneSymbol:OR2T34|wild.codon:ATG|wild.aa:M|pos.cdna:828|kgId:uc001iep.1|position.protein:277|strand:-|mut.aa:V|mut.codon:GTG|exon.name:Exon 1|type:EXON_CODING_NON_SYNONYMOUS	GT	AD	DP	GQ	PL	0/1	33	33	31	99	495	0	262
chr1	248737319	0	G	A	1901.6	AC=1	AF=0.50	AN=2	DP=214	Dels=0.00	HRun=1	HaplotypeScore=81.5187	MQ=33.99	MQ0=19	QD=9.03	SB=-705.65	geneSymbol:OR2T34|wild.codon:TCC|wild.aa:S|pos.cdna:739|kgId:uc001iep.1|position.protein:247|strand:-|mut.aa:F|mut.codon:TTC|exon.name:Exon 1|type:EXON_CODING_NON_SYNONYMOUS	GT	AD	DP	GQ	PL	0/1	125	89	174	99	1932	0	2703
chr1	248813510	0	A	G	2054.21	AC=2	AF=1.00	AN=2	DP=66	Dels=0.00	HRun=0	HaplotypeScore=7.7257	MQ=46.78	MQ0=0	QD=31.62	SB=-996.67	geneSymbol:OR2T27|wild.codon:TAT|wild.aa:Y|pos.cdna:675|kgId:uc010pzo.1|position.protein:226|strand:-|mut.aa:H|mut.codon:CAT|exon.name:Exon 1|type:EXON_CODING_NON_SYNONYMOUS																		GT	AD	DP	GQ	PL	1/1	3	63	61	99	2087	105	0
chr1	248844888	0	A	G	759.03	AC=1	AF=0.50	AN=2	DP=47	Dels=0.00	HRun=6	HaplotypeScore=6.3488	MQ=60.00	MQ0=0	QD=16.79	SB=-163.48	geneSymbol:OR14I1|wild.codon:TCC|wild.aa:S|pos.cdna:717|kgId:uc001ieu.1|position.protein:240|strand:-|mut.aa:P|mut.codon:CCC|exon.name:Exon 1|type:EXON_CODING_NON_SYNONYMOUS	GT	AD	DP	GQ	PL	0/1	20	27	43	99	789	0	561
chr10	410372	0	C	T	917.52	AC=1	AF=0.50	AN=2	DP=60	Dels=0.00	HRun=1	HaplotypeScore=7.3663	MQ=58.52	MQ0=0	QD=15.79	SB=-214.26	geneSymbol:DIP2C|wild.codon:GAC|wild.aa:D|pos.cdna:2418|kgId:uc001ifp.2|position.protein:807|strand:-|mut.aa:N|mut.codon:AAC|exon.name:Exon 20|type:EXON_CODING_NON_SYNONYMOUS	geneSymbol:DIP2C|wild.codon:GAC|wild.aa:D|pos.cdna:576|kgId:uc009xhi.1|position.protein:193|strand:-|mut.aa:N|mut.codon:AAC|exon.name:Exon 3|type:EXON_CODING_NON_SYNONYMOUS	geneSymbol:KIAA0934|wild.codon:GAC|wild.aa:D|pos.cdna:381|kgId:uc010pzz.1|position.protein:128|strand:-|mut.aa:N|mut.codon:AAC|exon.name:Exon 4|type:EXON_CODING_NON_SYNONYMOUS	GT	AD	DP	GQ	PL	0/1	28	31	57	99	948	0	810
chr10	3161027	0	G	A	4336.25	AC=1	AF=0.50	AN=2	DP=245	Dels=0.00	HRun=1	HaplotypeScore=21.0224	MQ=58.86	MQ0=0	QD=14.76	SB=-1785.62	geneSymbol:PFKP|wild.codon:AGC|wild.aa:S|pos.cdna:1495|kgId:uc001igp.2|position.protein:499|strand:+|mut.aa:N|mut.codon:AAC|exon.name:Exon 15|type:EXON_CODING_NON_SYNONYMOUS	geneSymbol:PFKP|wild.codon:AGC|wild.aa:S|pos.cdna:1471|kgId:uc001igq.2|position.protein:491|strand:+|mut.aa:N|mut.codon:AAC|exon.name:Exon 17|type:EXON_CODING_NON_SYNONYMOUS	geneSymbol:PFKP|wild.codon:AGC|wild.aa:S|pos.cdna:1381|kgId:uc009xhr.2|position.protein:461|strand:+|mut.aa:N|mut.codon:AAC|exon.name:Exon 15|type:EXON_CODING_NON_SYNONYMOUS	geneSymbol:PFKP|wild.codon:AGC|wild.aa:S|pos.cdna:847|kgId:uc009xhs.1|position.protein:283|strand:+|mut.aa:N|mut.codon:AAC|exon.name:Exon 11|type:EXON_CODING_NON_SYNONYMOUS	geneSymbol:PFKP|wild.codon:AGC|wild.aa:S|pos.cdna:709|kgId:uc009xht.2|position.protein:237|strand:+|mut.aa:N|mut.codon:AAC|exon.name:Exon 8|type:EXON_CODING_NON_SYNONYMOUS	geneSymbol:PFKP|wild.codon:AGC|wild.aa:S|pos.cdna:13|kgId:uc009xhu.2|position.protein:5|strand:+|mut.aa:N|mut.codon:AAC|exon.name:Exon 2|type:EXON_CODING_NON_SYNONYMOUS	GT	AD	DP	GQ	PL	0/1	121	123	239	99	3616	0	3830
chr10	5693316	0	C	T	603.06	AC=1	AF=0.50	AN=2	DP=35	Dels=0.00	HRun=0	HaplotypeScore=1.7705	MQ=60.00	MQ0=0	QD=18.09	SB=-87.24	geneSymbol:ASB13|wild.codon:CGC|wild.aa:R|pos.cdna:241|kgId:uc001iig.2|position.protein:81|strand:-|mut.aa:H|mut.codon:CAC|exon.name:Exon 3|type:EXON_CODING_NON_SYNONYMOUS	geneSymbol:ASB13|kgId:uc001iii.2|intron.name:Intron 3|strand:-|type:INTRON	geneSymbol:ASB13|kgId:uc001iih.2|strand:-|exon.name:Exon 3|type:UTR5	geneSymbol:ASB13|wild.codon:CGC|wild.aa:R|pos.cdna:241|kgId:uc009xic.2|position.protein:81|strand:-|mut.aa:H|mut.codon:CAC|exon.name:Exon 3|type:EXON_CODING_NON_SYNONYMOUS															GT	AD	DP	GQ	PL	0/1	14	21	34	99	633	0	380
chr10	6527195	0	C	A	1732.89	AC=1	AF=0.50	AN=2	DP=127	Dels=0.00	HRun=0	HaplotypeScore=16.0266	MQ=59.49	MQ0=0	QD=13.88	SB=-470.31	geneSymbol:PRKCQ|wild.codon:GAA|wild.aa:E|pos.cdna:936|kgId:uc009xim.1|position.protein:313|strand:-|mut.aa:*|mut.codon:TAA|exon.name:Exon 9|type:EXON_STOP_GAINED	geneSymbol:PRKCQ|wild.codon:GAA|wild.aa:E|pos.cdna:1035|kgId:uc001iji.1|position.protein:346|strand:-|mut.aa:*|mut.codon:TAA|exon.name:Exon 9|type:EXON_STOP_GAINED	geneSymbol:PRKCQ|wild.codon:GAA|wild.aa:E|pos.cdna:936|kgId:uc001ijj.1|position.protein:313|strand:-|mut.aa:*|mut.codon:TAA|exon.name:Exon 10|type:EXON_STOP_GAINED	geneSymbol:PRKCQ|wild.codon:GAA|wild.aa:E|pos.cdna:828|kgId:uc009xin.1|position.protein:277|strand:-|mut.aa:*|mut.codon:TAA|exon.name:Exon 10|type:EXON_STOP_GAINED	geneSymbol:PRKCQ|wild.codon:GAA|wild.aa:E|pos.cdna:561|kgId:uc010qax.1|position.protein:188|strand:-|mut.aa:*|mut.codon:TAA|exon.name:Exon 9|type:EXON_STOP_GAINED	GT	AD	DP	GQ	PL	0/1	63	62	117	99	1763	0	1867
chr10	7213964	0	C	T	155.5	AC=1	AF=0.50	AN=2	DP=14	Dels=0.00	HRun=0	HaplotypeScore=1.4024	MQ=60.00	MQ0=0	QD=13.25	SB=-83.20	geneSymbol:SFMBT2|wild.codon:GTG|wild.aa:V|pos.cdna:2307|kgId:uc009xio.1|position.protein:770|strand:-|mut.aa:M|mut.codon:ATG|exon.name:Exon 19|type:EXON_CODING_NON_SYNONYMOUS	geneSymbol:SFMBT2|wild.codon:GTG|wild.aa:V|pos.cdna:2307|kgId:uc001ijn.1|position.protein:770|strand:-|mut.aa:M|mut.codon:ATG|exon.name:Exon 19|type:EXON_CODING_NON_SYNONYMOUS	geneSymbol:SFMBT2|wild.codon:GTG|wild.aa:V|pos.cdna:1812|kgId:uc010qay.1|position.protein:605|strand:-|mut.aa:M|mut.codon:ATG|exon.name:Exon 14|type:EXON_CODING_NON_SYNONYMOUS	GT	AD	DP	GQ	PL	0/1	8	6	13	99	185	0	221
chr10	7218099	0	C	T	1113.12	AC=1	AF=0.50	AN=2	DP=92	Dels=0.01	HRun=0	HaplotypeScore=10.7392	MQ=59.19	MQ0=0	QD=12.43	SB=-213.97	geneSymbol:SFMBT2|wild.codon:GTC|wild.aa:V|pos.cdna:1836|kgId:uc009xio.1|position.protein:613|strand:-|mut.aa:I|mut.codon:ATC|exon.name:Exon 17|type:EXON_CODING_NON_SYNONYMOUS	geneSymbol:SFMBT2|wild.codon:GTC|wild.aa:V|pos.cdna:1836|kgId:uc001ijn.1|position.protein:613|strand:-|mut.aa:I|mut.codon:ATC|exon.name:Exon 17|type:EXON_CODING_NON_SYNONYMOUS	geneSymbol:SFMBT2|wild.codon:GTC|wild.aa:V|pos.cdna:1341|kgId:uc010qay.1|position.protein:448|strand:-|mut.aa:I|mut.codon:ATC|exon.name:Exon 12|type:EXON_CODING_NON_SYNONYMOUS	GT	AD	DP	GQ	PL	0/1	49	41	87	99	1143	0	1602
chr10	7269844	0	C	A	368.12	AC=1	AF=0.50	AN=2	DP=36	Dels=0.00	HRun=0	HaplotypeScore=5.8381	MQ=59.36	MQ0=0	QD=11.06	SB=-168.14	geneSymbol:SFMBT2|wild.codon:CAG|wild.aa:Q|pos.cdna:1175|kgId:uc009xio.1|position.protein:392|strand:-|mut.aa:H|mut.codon:CAT|exon.name:Exon 10|type:EXON_CODING_NON_SYNONYMOUS	geneSymbol:SFMBT2|wild.codon:CAG|wild.aa:Q|pos.cdna:1175|kgId:uc001ijn.1|position.protein:392|strand:-|mut.aa:H|mut.codon:CAT|exon.name:Exon 10|type:EXON_CODING_NON_SYNONYMOUS	geneSymbol:SFMBT2|wild.codon:CAG|wild.aa:Q|pos.cdna:1175|kgId:uc010qay.1|position.protein:392|strand:-|mut.aa:H|mut.codon:CAT|exon.name:Exon 10|type:EXON_CODING_NON_SYNONYMOUS	GT	AD	DP	GQ	PL	0/1	21	15	36	99	398	0	699
chr10	7412314	0	T	C	1609.77	AC=1	AF=0.50	AN=2	DP=99	Dels=0.00	HRun=0	HaplotypeScore=10.6568	MQ=58.96	MQ0=0	QD=16.56	SB=-687.80	geneSymbol:SFMBT2|wild.codon:ACT|wild.aa:T|pos.cdna:123|kgId:uc009xio.1|position.protein:42|strand:-|mut.aa:A|mut.codon:GCT|exon.name:Exon 3|type:EXON_CODING_NON_SYNONYMOUS	geneSymbol:SFMBT2|wild.codon:ACT|wild.aa:T|pos.cdna:123|kgId:uc001ijn.1|position.protein:42|strand:-|mut.aa:A|mut.codon:GCT|exon.name:Exon 3|type:EXON_CODING_NON_SYNONYMOUS	geneSymbol:SFMBT2|wild.codon:ACT|wild.aa:T|pos.cdna:123|kgId:uc010qay.1|position.protein:42|strand:-|mut.aa:A|mut.codon:GCT|exon.name:Exon 3|type:EXON_CODING_NON_SYNONYMOUS	geneSymbol:SFMBT2|wild.codon:ACT|wild.aa:T|pos.cdna:123|kgId:uc001ijo.1|position.protein:42|strand:-|mut.aa:A|mut.codon:GCT|exon.name:Exon 3|type:EXON_CODING_NON_SYNONYMOUS	GT	AD	DP	GQ	PL	0/1	47	52	94	99	1640	0	1383
chr10	7608259	0	G	T	4202.29	AC=1	AF=0.50	AN=2	DP=241	Dels=0.00	HRun=0	HaplotypeScore=32.9887	MQ=59.92	MQ0=0	QD=14.49	SB=-1700.81	geneSymbol:ITIH5|wild.codon:TCT|wild.aa:S|pos.cdna:1618|kgId:uc001ijp.2|position.protein:540|strand:-|mut.aa:Y|mut.codon:TAT|exon.name:Exon 9|type:EXON_CODING_NON_SYNONYMOUS	geneSymbol:ITIH5|wild.codon:TCT|wild.aa:S|pos.cdna:2260|kgId:uc001ijq.2|position.protein:754|strand:-|mut.aa:Y|mut.codon:TAT|exon.name:Exon 13|type:EXON_CODING_NON_SYNONYMOUS	GT	AD	DP	GQ	PL	0/1	118	123	236	99	3491	0	3779
chr10	11504651	0	C	T	2570.14	AC=1	AF=0.50	AN=2	DP=150	Dels=0.00	HRun=0	HaplotypeScore=19.1457	MQ=59.44	MQ0=0	QD=17.33	SB=-1279.84	geneSymbol:USP6NL|wild.codon:GGC|wild.aa:G|pos.cdna:2326|kgId:uc001iks.1|position.protein:776|strand:-|mut.aa:D|mut.codon:GAC|exon.name:Exon 14|type:EXON_CODING_NON_SYNONYMOUS	geneSymbol:USP6NL|wild.codon:GGC|wild.aa:G|pos.cdna:2275|kgId:uc001ikt.3|position.protein:759|strand:-|mut.aa:D|mut.codon:GAC|exon.name:Exon 15|type:EXON_CODING_NON_SYNONYMOUS	GT	AD	DP	GQ	PL	0/1	63	85	148	99	2600	0	1915
chr10	15713623	0	A	G	2876.12	AC=1	AF=0.50	AN=2	DP=184	Dels=0.00	HRun=0	HaplotypeScore=11.2716	MQ=59.10	MQ0=0	QD=15.79	SB=-1237.74	geneSymbol:ITGA8|wild.codon:TTT|wild.aa:F|pos.cdna:825|kgId:uc001ioc.1|position.protein:276|strand:-|mut.aa:L|mut.codon:CTT|exon.name:Exon 8|type:EXON_CODING_NON_SYNONYMOUS	geneSymbol:ITGA8|kgId:uc010qcb.1|intron.name:Intron 8|strand:-|type:INTRON	GT	AD	DP	GQ	PL	0/1	92	90	178	99	2906	0	2667
chr10	16796980	0	C	A	1094.7	AC=1	AF=0.50	AN=2	DP=77	Dels=0.00	HRun=0	HaplotypeScore=9.3592	MQ=58.42	MQ0=0	QD=14.61	SB=-455.22	geneSymbol:RSU1|wild.codon:AGG|wild.aa:R|pos.cdna:289|kgId:uc001iok.2|position.protein:97|strand:-|mut.aa:M|mut.codon:ATG|exon.name:Exon 4|type:EXON_CODING_NON_SYNONYMOUS	geneSymbol:RSU1|wild.codon:AGG|wild.aa:R|pos.cdna:289|kgId:uc001iol.2|position.protein:97|strand:-|mut.aa:M|mut.codon:ATG|exon.name:Exon 5|type:EXON_CODING_NON_SYNONYMOUS	geneSymbol:RSU1|wild.codon:AGG|wild.aa:R|pos.cdna:130|kgId:uc001iom.2|position.protein:44|strand:-|mut.aa:M|mut.codon:ATG|exon.name:Exon 4|type:EXON_CODING_NON_SYNONYMOUS	geneSymbol:RSU1|wild.codon:AGG|wild.aa:R|pos.cdna:289|kgId:uc001ion.2|position.protein:97|strand:-|mut.aa:M|mut.codon:ATG|exon.name:Exon 5|type:EXON_CODING_NON_SYNONYMOUS	GT	AD	DP	GQ	PL	0/1	39	37	75	99	1125	0	1302
chr10	17271666	0	A	G	512.79	AC=1	AF=0.50	AN=2	DP=33	Dels=0.00	HRun=2	HaplotypeScore=8.3436	MQ=58.29	MQ0=0	QD=16.45	SB=-195.53	geneSymbol:BC078172|kgId:uc001iot.1|strand:-|exon.name:Exon 1|type:UTR5	geneSymbol:VIM|wild.codon:GAC|wild.aa:D|pos.cdna:244|kgId:uc001iou.2|position.protein:82|strand:+|mut.aa:G|mut.codon:GGC|exon.name:Exon 2|type:EXON_CODING_NON_SYNONYMOUS	geneSymbol:VIM|wild.codon:GAC|wild.aa:D|pos.cdna:244|kgId:uc001iov.1|position.protein:82|strand:+|mut.aa:G|mut.codon:GGC|exon.name:Exon 1|type:EXON_CODING_NON_SYNONYMOUS	geneSymbol:VIM|kgId:uc001iow.1|strand:+|type:UTR3	geneSymbol:VIM|wild.codon:GAC|wild.aa:D|pos.cdna:244|kgId:uc001iox.1|position.protein:82|strand:+|mut.aa:G|mut.codon:GGC|exon.name:Exon 1|type:EXON_CODING_NON_SYNONYMOUS	geneSymbol:VIM|wild.codon:GAC|wild.aa:D|pos.cdna:244|kgId:uc001ioy.1|position.protein:82|strand:+|mut.aa:G|mut.codon:GGC|exon.name:Exon 1|type:EXON_CODING_NON_SYNONYMOUS	geneSymbol:VIM|kgId:uc001ioz.1|strand:+|type:UTR3	geneSymbol:VIM|kgId:uc001ipb.1|strand:+|type:UTR3	geneSymbol:VIM|wild.codon:GAC|wild.aa:D|pos.cdna:244|kgId:uc009xjv.1|position.protein:82|strand:+|mut.aa:G|mut.codon:GGC|exon.name:Exon 1|type:EXON_CODING_NON_SYNONYMOUS	geneSymbol:VIM|wild.codon:GAC|wild.aa:D|pos.cdna:244|kgId:uc001ipc.1|position.protein:82|strand:+|mut.aa:G|mut.codon:GGC|exon.name:Exon 1|type:EXON_CODING_NON_SYNONYMOUS	GT	AD	DP	GQ	PL	0/1	15	17	31	99	543	0	369
chr10	23248384	0	T	C	899.07	AC=1	AF=0.50	AN=2	DP=47	Dels=0.00	HRun=0	HaplotypeScore=4.9277	MQ=60.00	MQ0=0	QD=19.77	SB=-320.50	geneSymbol:ARMC3|wild.codon:TAC|wild.aa:Y|pos.cdna:417|kgId:uc001irm.3|position.protein:140|strand:+|mut.aa:H|mut.codon:CAC|exon.name:Exon 6|type:EXON_CODING_NON_SYNONYMOUS	geneSymbol:ARMC3|wild.codon:TAC|wild.aa:Y|pos.cdna:417|kgId:uc010qcv.1|position.protein:140|strand:+|mut.aa:H|mut.codon:CAC|exon.name:Exon 6|type:EXON_CODING_NON_SYNONYMOUS	geneSymbol:ARMC3|kgId:uc010qcw.1|intron.name:Intron 4|strand:+|type:INTRON	geneSymbol:ARMC3|wild.codon:TAC|wild.aa:Y|pos.cdna:153|kgId:uc001irn.1|position.protein:52|strand:+|mut.aa:H|mut.codon:CAC|exon.name:Exon 4|type:EXON_CODING_NON_SYNONYMOUS	GT	AD	DP	GQ	PL	0/1	19	28	47	99	929	0	510
chr10	23319535	0	G	A	2825.62	AC=1	AF=0.50	AN=2	DP=156	Dels=0.00	HRun=3	HaplotypeScore=15.6743	MQ=59.42	MQ0=0	QD=18.31	SB=-1047.64	geneSymbol:ARMC3|wild.codon:GGA|wild.aa:G|pos.cdna:2055|kgId:uc001irm.3|position.protein:686|strand:+|mut.aa:R|mut.codon:AGA|exon.name:Exon 17|type:EXON_CODING_NON_SYNONYMOUS	geneSymbol:ARMC3|wild.codon:GGA|wild.aa:G|pos.cdna:2034|kgId:uc010qcv.1|position.protein:679|strand:+|mut.aa:R|mut.codon:AGA|exon.name:Exon 17|type:EXON_CODING_NON_SYNONYMOUS	geneSymbol:ARMC3|wild.codon:GGA|wild.aa:G|pos.cdna:1266|kgId:uc010qcw.1|position.protein:423|strand:+|mut.aa:R|mut.codon:AGA|exon.name:Exon 14|type:EXON_CODING_NON_SYNONYMOUS	GT	AD	DP	GQ	PL	0/1	70	86	155	99	2856	0	2292
chr10	24790395	0	C	T	814.61	AC=1	AF=0.50	AN=2	DP=78	Dels=0.00	HRun=0	HaplotypeScore=8.2703	MQ=59.76	MQ0=0	QD=10.83	SB=-188.18	geneSymbol:KIAA1217|wild.codon:GCC|wild.aa:A|pos.cdna:1681|kgId:uc001irs.2|position.protein:561|strand:+|mut.aa:V|mut.codon:GTC|exon.name:Exon 10|type:EXON_CODING_NON_SYNONYMOUS	geneSymbol:KIAA1217|wild.codon:GCC|wild.aa:A|pos.cdna:1921|kgId:uc001iru.3|position.protein:641|strand:+|mut.aa:V|mut.codon:GTC|exon.name:Exon 9|type:EXON_CODING_NON_SYNONYMOUS	geneSymbol:KIAA1217|wild.codon:GCC|wild.aa:A|pos.cdna:1816|kgId:uc001irt.3|position.protein:606|strand:+|mut.aa:V|mut.codon:GTC|exon.name:Exon 8|type:EXON_CODING_NON_SYNONYMOUS	geneSymbol:KIAA1217|wild.codon:GCC|wild.aa:A|pos.cdna:1816|kgId:uc010qcy.1|position.protein:606|strand:+|mut.aa:V|mut.codon:GTC|exon.name:Exon 8|type:EXON_CODING_NON_SYNONYMOUS	geneSymbol:KIAA1217|wild.codon:GCC|wild.aa:A|pos.cdna:1816|kgId:uc010qcz.1|position.protein:606|strand:+|mut.aa:V|mut.codon:GTC|exon.name:Exon 8|type:EXON_CODING_NON_SYNONYMOUS	geneSymbol:KIAA1217|wild.codon:GCC|wild.aa:A|pos.cdna:1366|kgId:uc001irv.1|position.protein:456|strand:+|mut.aa:V|mut.codon:GTC|exon.name:Exon 7|type:EXON_CODING_NON_SYNONYMOUS	geneSymbol:KIAA1217|kgId:uc010qda.1|strand:+|type:UTR3	geneSymbol:KIAA1217|wild.codon:GCC|wild.aa:A|pos.cdna:970|kgId:uc001irw.2|position.protein:324|strand:+|mut.aa:V|mut.codon:GTC|exon.name:Exon 4|type:EXON_CODING_NON_SYNONYMOUS	geneSymbol:KIAA1217|wild.codon:GCC|wild.aa:A|pos.cdna:970|kgId:uc001irz.2|position.protein:324|strand:+|mut.aa:V|mut.codon:GTC|exon.name:Exon 4|type:EXON_CODING_NON_SYNONYMOUS	geneSymbol:KIAA1217|wild.codon:GCC|wild.aa:A|pos.cdna:970|kgId:uc001irx.2|position.protein:324|strand:+|mut.aa:V|mut.codon:GTC|exon.name:Exon 4|type:EXON_CODING_NON_SYNONYMOUS	geneSymbol:KIAA1217|wild.codon:GCC|wild.aa:A|pos.cdna:970|kgId:uc001iry.2|position.protein:324|strand:+|mut.aa:V|mut.codon:GTC|exon.name:Exon 4|type:EXON_CODING_NON_SYNONYMOUS	GT	AD	DP	GQ	PL	0/1	47	30	74	99	845	0	1475
chr10	25885596	0	C	T	1690.36	AC=1	AF=0.50	AN=2	DP=176	Dels=0.00	HRun=0	HaplotypeScore=16.3319	MQ=59.44	MQ0=0	QD=9.77	SB=-427.56	geneSymbol:GPR158|wild.codon:CGA|wild.aa:R|pos.cdna:2022|kgId:uc001isj.2|position.protein:675|strand:+|mut.aa:*|mut.codon:TGA|exon.name:Exon 10|type:EXON_STOP_GAINED	geneSymbol:GPR158|wild.codon:CGA|wild.aa:R|pos.cdna:147|kgId:uc001isk.2|position.protein:50|strand:+|mut.aa:*|mut.codon:TGA|exon.name:Exon 2|type:EXON_STOP_GAINED	GT	AD	DP	GQ	PL	0/1	112	63	174	99	1720	0	3484
chr10	25886894	0	G	T	1167.31	AC=1	AF=0.50	AN=2	DP=67	Dels=0.00	HRun=0	HaplotypeScore=8.9682	MQ=60.00	MQ0=0	QD=17.87	SB=-420.20	geneSymbol:GPR158|wild.codon:GGC|wild.aa:G|pos.cdna:2338|kgId:uc001isj.2|position.protein:780|strand:+|mut.aa:V|mut.codon:GTC|exon.name:Exon 11|type:EXON_CODING_NON_SYNONYMOUS	geneSymbol:GPR158|wild.codon:GGC|wild.aa:G|pos.cdna:463|kgId:uc001isk.2|position.protein:155|strand:+|mut.aa:V|mut.codon:GTC|exon.name:Exon 3|type:EXON_CODING_NON_SYNONYMOUS	GT	AD	DP	GQ	PL	0/1	27	40	65	99	1197	0	780
chr10	25887425	0	C	T	241.08	AC=1	AF=0.50	AN=2	DP=33	Dels=0.00	HRun=0	HaplotypeScore=4.1622	MQ=60.00	MQ0=0	QD=8.21	SB=-39.44	geneSymbol:GPR158|wild.codon:GCC|wild.aa:A|pos.cdna:2869|kgId:uc001isj.2|position.protein:957|strand:+|mut.aa:V|mut.codon:GTC|exon.name:Exon 11|type:EXON_CODING_NON_SYNONYMOUS	geneSymbol:GPR158|wild.codon:GCC|wild.aa:A|pos.cdna:994|kgId:uc001isk.2|position.protein:332|strand:+|mut.aa:V|mut.codon:GTC|exon.name:Exon 3|type:EXON_CODING_NON_SYNONYMOUS	GT	AD	DP	GQ	PL	0/1	21	11	32	99	271	0	700
chr10	25887931	0	G	T	970.65	AC=1	AF=0.50	AN=2	DP=98	Dels=0.00	HRun=0	HaplotypeScore=9.6047	MQ=59.36	MQ0=0	QD=10.21	SB=-428.12	geneSymbol:GPR158|wild.codon:GCA|wild.aa:A|pos.cdna:3375|kgId:uc001isj.2|position.protein:1126|strand:+|mut.aa:S|mut.codon:TCA|exon.name:Exon 11|type:EXON_CODING_NON_SYNONYMOUS	geneSymbol:GPR158|wild.codon:GCA|wild.aa:A|pos.cdna:1500|kgId:uc001isk.2|position.protein:501|strand:+|mut.aa:S|mut.codon:TCA|exon.name:Exon 3|type:EXON_CODING_NON_SYNONYMOUS	GT	AD	DP	GQ	PL	0/1	62	36	97	99	1001	0	2025
chr10	26491942	0	C	T	433.89	AC=1	AF=0.50	AN=2	DP=49	Dels=0.00	HRun=0	HaplotypeScore=5.3975	MQ=60.00	MQ0=0	QD=9.47	SB=-217.89	geneSymbol:MYO3A|wild.codon:CCC|wild.aa:P|pos.cdna:4635|kgId:uc001isn.2|position.protein:1546|strand:+|mut.aa:S|mut.codon:TCC|exon.name:Exon 34|type:EXON_CODING_NON_SYNONYMOUS	geneSymbol:MYO3A|kgId:uc009xkp.1|intron.name:Intron 29|strand:+|type:INTRON	geneSymbol:MYO3A|kgId:uc009xkq.1|intron.name:Intron 16|strand:+|type:INTRON	GT	AD	DP	GQ	PL	0/1	33	16	44	99	464	0	955
chr10	27037503	0	T	A	796.55	AC=1	AF=0.50	AN=2	DP=51	Dels=0.00	HRun=2	HaplotypeScore=11.2619	MQ=59.16	MQ0=0	QD=16.21	SB=-196.56	geneSymbol:ABI1|wild.codon:GAT|wild.aa:D|pos.cdna:952|kgId:uc010qdg.1|position.protein:318|strand:-|mut.aa:V|mut.codon:GTT|exon.name:Exon 7|type:EXON_CODING_NON_SYNONYMOUS	geneSymbol:ABI1|wild.codon:GAT|wild.aa:D|pos.cdna:1522|kgId:uc001isx.2|position.protein:508|strand:-|mut.aa:V|mut.codon:GTT|exon.name:Exon 12|type:EXON_CODING_NON_SYNONYMOUS	geneSymbol:ABI1|wild.codon:GAT|wild.aa:D|pos.cdna:1336|kgId:uc001ite.2|position.protein:446|strand:-|mut.aa:V|mut.codon:GTT|exon.name:Exon 9|type:EXON_CODING_NON_SYNONYMOUS	geneSymbol:ABI1|wild.codon:GAT|wild.aa:D|pos.cdna:1162|kgId:uc010qdh.1|position.protein:388|strand:-|mut.aa:V|mut.codon:GTT|exon.name:Exon 8|type:EXON_CODING_NON_SYNONYMOUS	geneSymbol:hNap1BP|wild.codon:GAT|wild.aa:D|pos.cdna:985|kgId:uc010qdi.1|position.protein:329|strand:-|mut.aa:V|mut.codon:GTT|exon.name:Exon 7|type:EXON_CODING_NON_SYNONYMOUS	geneSymbol:ABI1|wild.codon:GAT|wild.aa:D|pos.cdna:1441|kgId:uc001isy.2|position.protein:481|strand:-|mut.aa:V|mut.codon:GTT|exon.name:Exon 11|type:EXON_CODING_NON_SYNONYMOUS	geneSymbol:ABI1|wild.codon:GAT|wild.aa:D|pos.cdna:1354|kgId:uc001ita.2|position.protein:452|strand:-|mut.aa:V|mut.codon:GTT|exon.name:Exon 10|type:EXON_CODING_NON_SYNONYMOUS	geneSymbol:ABI1|wild.codon:GAT|wild.aa:D|pos.cdna:1426|kgId:uc001isz.2|position.protein:476|strand:-|mut.aa:V|mut.codon:GTT|exon.name:Exon 10|type:EXON_CODING_NON_SYNONYMOUS	geneSymbol:ABI1|wild.codon:GAT|wild.aa:D|pos.cdna:1486|kgId:uc001itb.2|position.protein:496|strand:-|mut.aa:V|mut.codon:GTT|exon.name:Exon 12|type:EXON_CODING_NON_SYNONYMOUS	geneSymbol:ABI1|wild.codon:GAT|wild.aa:D|pos.cdna:1438|kgId:uc001itc.2|position.protein:480|strand:-|mut.aa:V|mut.codon:GTT|exon.name:Exon 11|type:EXON_CODING_NON_SYNONYMOUS	geneSymbol:ABI1|wild.codon:GAT|wild.aa:D|pos.cdna:1264|kgId:uc010qdj.1|position.protein:422|strand:-|mut.aa:V|mut.codon:GTT|exon.name:Exon 10|type:EXON_CODING_NON_SYNONYMOUS	geneSymbol:ABI1|wild.codon:GAT|wild.aa:D|pos.cdna:1351|kgId:uc001itd.2|position.protein:451|strand:-|mut.aa:V|mut.codon:GTT|exon.name:Exon 10|type:EXON_CODING_NON_SYNONYMOUS	geneSymbol:ABI1|wild.codon:GAT|wild.aa:D|pos.cdna:1177|kgId:uc010qdk.1|position.protein:393|strand:-|mut.aa:V|mut.codon:GTT|exon.name:Exon 9|type:EXON_CODING_NON_SYNONYMOUS	GT	AD	DP	GQ	PL	0/1	25	26	51	99	827	0	712
chr10	27057919	0	C	T	833.3	AC=1	AF=0.50	AN=2	DP=52	Dels=0.00	HRun=0	HaplotypeScore=5.4032	MQ=59.64	MQ0=0	QD=16.60	SB=-170.77	geneSymbol:ABI1|wild.codon:CGG|wild.aa:R|pos.cdna:178|kgId:uc010qdg.1|position.protein:60|strand:-|mut.aa:Q|mut.codon:CAG|exon.name:Exon 3|type:EXON_CODING_NON_SYNONYMOUS	geneSymbol:ABI1|wild.codon:CGG|wild.aa:R|pos.cdna:580|kgId:uc001isx.2|position.protein:194|strand:-|mut.aa:Q|mut.codon:CAG|exon.name:Exon 6|type:EXON_CODING_NON_SYNONYMOUS	geneSymbol:ABI1|wild.codon:CGG|wild.aa:R|pos.cdna:565|kgId:uc001ite.2|position.protein:189|strand:-|mut.aa:Q|mut.codon:CAG|exon.name:Exon 5|type:EXON_CODING_NON_SYNONYMOUS	geneSymbol:ABI1|wild.codon:CGG|wild.aa:R|pos.cdna:565|kgId:uc010qdh.1|position.protein:189|strand:-|mut.aa:Q|mut.codon:CAG|exon.name:Exon 5|type:EXON_CODING_NON_SYNONYMOUS	geneSymbol:hNap1BP|wild.codon:CGG|wild.aa:R|pos.cdna:388|kgId:uc010qdi.1|position.protein:130|strand:-|mut.aa:Q|mut.codon:CAG|exon.name:Exon 4|type:EXON_CODING_NON_SYNONYMOUS	geneSymbol:ABI1|wild.codon:CGG|wild.aa:R|pos.cdna:580|kgId:uc001isy.2|position.protein:194|strand:-|mut.aa:Q|mut.codon:CAG|exon.name:Exon 6|type:EXON_CODING_NON_SYNONYMOUS	geneSymbol:ABI1|wild.codon:CGG|wild.aa:R|pos.cdna:580|kgId:uc001ita.2|position.protein:194|strand:-|mut.aa:Q|mut.codon:CAG|exon.name:Exon 6|type:EXON_CODING_NON_SYNONYMOUS	geneSymbol:ABI1|wild.codon:CGG|wild.aa:R|pos.cdna:565|kgId:uc001isz.2|position.protein:189|strand:-|mut.aa:Q|mut.codon:CAG|exon.name:Exon 5|type:EXON_CODING_NON_SYNONYMOUS	geneSymbol:ABI1|wild.codon:CGG|wild.aa:R|pos.cdna:631|kgId:uc001itb.2|position.protein:211|strand:-|mut.aa:Q|mut.codon:CAG|exon.name:Exon 7|type:EXON_CODING_NON_SYNONYMOUS	geneSymbol:ABI1|wild.codon:CGG|wild.aa:R|pos.cdna:580|kgId:uc001itc.2|position.protein:194|strand:-|mut.aa:Q|mut.codon:CAG|exon.name:Exon 6|type:EXON_CODING_NON_SYNONYMOUS	geneSymbol:ABI1|wild.codon:CGG|wild.aa:R|pos.cdna:580|kgId:uc010qdj.1|position.protein:194|strand:-|mut.aa:Q|mut.codon:CAG|exon.name:Exon 6|type:EXON_CODING_NON_SYNONYMOUS	geneSymbol:ABI1|wild.codon:CGG|wild.aa:R|pos.cdna:580|kgId:uc001itd.2|position.protein:194|strand:-|mut.aa:Q|mut.codon:CAG|exon.name:Exon 6|type:EXON_CODING_NON_SYNONYMOUS	geneSymbol:ABI1|wild.codon:CGG|wild.aa:R|pos.cdna:580|kgId:uc010qdk.1|position.protein:194|strand:-|mut.aa:Q|mut.codon:CAG|exon.name:Exon 6|type:EXON_CODING_NON_SYNONYMOUS	GT	AD	DP	GQ	PL	0/1	25	27	50	99	863	0	667
chr10	27059183	0	C	A	4095.75	AC=1	AF=0.50	AN=2	DP=250	Dels=0.00	HRun=0	HaplotypeScore=20.4125	MQ=59.76	MQ0=0	QD=13.37	SB=-1260.63	geneSymbol:ABI1|wild.codon:GGA|wild.aa:G|pos.cdna:166|kgId:uc010qdg.1|position.protein:56|strand:-|mut.aa:V|mut.codon:GTA|exon.name:Exon 2|type:EXON_CODING_NON_SYNONYMOUS	geneSymbol:ABI1|wild.codon:GGA|wild.aa:G|pos.cdna:568|kgId:uc001isx.2|position.protein:190|strand:-|mut.aa:V|mut.codon:GTA|exon.name:Exon 5|type:EXON_CODING_NON_SYNONYMOUS	geneSymbol:ABI1|wild.codon:GGA|wild.aa:G|pos.cdna:553|kgId:uc001ite.2|position.protein:185|strand:-|mut.aa:V|mut.codon:GTA|exon.name:Exon 4|type:EXON_CODING_NON_SYNONYMOUS	geneSymbol:ABI1|wild.codon:GGA|wild.aa:G|pos.cdna:553|kgId:uc010qdh.1|position.protein:185|strand:-|mut.aa:V|mut.codon:GTA|exon.name:Exon 4|type:EXON_CODING_NON_SYNONYMOUS	geneSymbol:hNap1BP|wild.codon:GGA|wild.aa:G|pos.cdna:376|kgId:uc010qdi.1|position.protein:126|strand:-|mut.aa:V|mut.codon:GTA|exon.name:Exon 3|type:EXON_CODING_NON_SYNONYMOUS	geneSymbol:ABI1|wild.codon:GGA|wild.aa:G|pos.cdna:568|kgId:uc001isy.2|position.protein:190|strand:-|mut.aa:V|mut.codon:GTA|exon.name:Exon 5|type:EXON_CODING_NON_SYNONYMOUS	geneSymbol:ABI1|wild.codon:GGA|wild.aa:G|pos.cdna:568|kgId:uc001ita.2|position.protein:190|strand:-|mut.aa:V|mut.codon:GTA|exon.name:Exon 5|type:EXON_CODING_NON_SYNONYMOUS	geneSymbol:ABI1|wild.codon:GGA|wild.aa:G|pos.cdna:553|kgId:uc001isz.2|position.protein:185|strand:-|mut.aa:V|mut.codon:GTA|exon.name:Exon 4|type:EXON_CODING_NON_SYNONYMOUS	geneSymbol:ABI1|wild.codon:GGA|wild.aa:G|pos.cdna:619|kgId:uc001itb.2|position.protein:207|strand:-|mut.aa:V|mut.codon:GTA|exon.name:Exon 6|type:EXON_CODING_NON_SYNONYMOUS	geneSymbol:ABI1|wild.codon:GGA|wild.aa:G|pos.cdna:568|kgId:uc001itc.2|position.protein:190|strand:-|mut.aa:V|mut.codon:GTA|exon.name:Exon 5|type:EXON_CODING_NON_SYNONYMOUS	geneSymbol:ABI1|wild.codon:GGA|wild.aa:G|pos.cdna:568|kgId:uc010qdj.1|position.protein:190|strand:-|mut.aa:V|mut.codon:GTA|exon.name:Exon 5|type:EXON_CODING_NON_SYNONYMOUS	geneSymbol:ABI1|wild.codon:GGA|wild.aa:G|pos.cdna:568|kgId:uc001itd.2|position.protein:190|strand:-|mut.aa:V|mut.codon:GTA|exon.name:Exon 5|type:EXON_CODING_NON_SYNONYMOUS	geneSymbol:ABI1|wild.codon:GGA|wild.aa:G|pos.cdna:568|kgId:uc010qdk.1|position.protein:190|strand:-|mut.aa:V|mut.codon:GTA|exon.name:Exon 5|type:EXON_CODING_NON_SYNONYMOUS	GT	AD	DP	GQ	PL	0/1	129	120	243	99	3344	0	4164
chr10	27322306	0	C	T	1771.12	AC=1	AF=0.50	AN=2	DP=129	Dels=0.00	HRun=0	HaplotypeScore=11.6650	MQ=58.98	MQ0=0	QD=13.96	SB=-447.23	geneSymbol:ANKRD26|wild.codon:GTT|wild.aa:V|splicing:INTRON_SPLICING_ACCEPTOR|pos.cdna:2712|kgId:uc001itg.2|position.protein:905|strand:-|mut.aa:I|mut.codon:ATT|exon.name:Exon 19|type:EXON_CODING_NON_SYNONYMOUS	geneSymbol:ANKRD26|wild.codon:GTT|wild.aa:V|splicing:INTRON_SPLICING_ACCEPTOR|pos.cdna:3654|kgId:uc009xku.1|position.protein:1219|strand:-|mut.aa:I|mut.codon:ATT|exon.name:Exon 25|type:EXON_CODING_NON_SYNONYMOUS	geneSymbol:ANKRD26|wild.codon:GTT|wild.aa:V|splicing:INTRON_SPLICING_ACCEPTOR|pos.cdna:3651|kgId:uc001ith.2|position.protein:1218|strand:-|mut.aa:I|mut.codon:ATT|exon.name:Exon 25|type:EXON_CODING_NON_SYNONYMOUS	GT	AD	DP	GQ	PL	0/1	70	59	128	99	1801	0	2320
chr10	27405199	0	C	A	1634.11	AC=1	AF=0.50	AN=2	DP=127	Dels=0.00	HRun=0	HaplotypeScore=21.2350	MQ=59.16	MQ0=0	QD=13.10	SB=-809.46	geneSymbol:YME1L1|wild.codon:GGA|wild.aa:G|pos.cdna:1965|kgId:uc001iti.2|position.protein:656|strand:-|mut.aa:*|mut.codon:TGA|exon.name:Exon 17|type:EXON_STOP_GAINED	geneSymbol:YME1L1|wild.codon:GGA|wild.aa:G|pos.cdna:1794|kgId:uc001itj.2|position.protein:599|strand:-|mut.aa:*|mut.codon:TGA|exon.name:Exon 16|type:EXON_STOP_GAINED	geneSymbol:YME1L1|wild.codon:GGA|wild.aa:G|pos.cdna:1695|kgId:uc010qdl.1|position.protein:566|strand:-|mut.aa:*|mut.codon:TGA|exon.name:Exon 15|type:EXON_STOP_GAINED	geneSymbol:YME1L1|kgId:uc009xkv.2|strand:-|exon.name:Exon 13|type:UTR5	GT	AD	DP	GQ	PL	0/1	67	60	120	99	1664	0	2198
chr10	27497282	0	G	A	1659.92	AC=1	AF=0.50	AN=2	DP=95	Dels=0.00	HRun=0	HaplotypeScore=11.3020	MQ=59.36	MQ0=0	QD=17.79	SB=-494.26	geneSymbol:ACBD5|wild.codon:CGA|wild.aa:R|pos.cdna:1290|kgId:uc010qdm.1|position.protein:431|strand:-|mut.aa:*|mut.codon:TGA|exon.name:Exon 9|type:EXON_STOP_GAINED	geneSymbol:ACBD5|wild.codon:CGA|wild.aa:R|pos.cdna:969|kgId:uc010qdn.1|position.protein:324|strand:-|mut.aa:*|mut.codon:TGA|exon.name:Exon 8|type:EXON_STOP_GAINED	geneSymbol:KIAA1996|wild.codon:CGA|wild.aa:R|pos.cdna:765|kgId:uc010qdo.1|position.protein:256|strand:-|mut.aa:*|mut.codon:TGA|exon.name:Exon 7|type:EXON_STOP_GAINED	geneSymbol:ACBD5|wild.codon:CGA|wild.aa:R|pos.cdna:1296|kgId:uc010qdp.1|position.protein:433|strand:-|mut.aa:*|mut.codon:TGA|exon.name:Exon 10|type:EXON_STOP_GAINED	geneSymbol:ACBD5|wild.codon:CGA|wild.aa:R|pos.cdna:1191|kgId:uc001ito.2|position.protein:398|strand:-|mut.aa:*|mut.codon:TGA|exon.name:Exon 10|type:EXON_STOP_GAINED	geneSymbol:ACBD5|wild.codon:CGA|wild.aa:R|pos.cdna:969|kgId:uc001itp.2|position.protein:324|strand:-|mut.aa:*|mut.codon:TGA|exon.name:Exon 9|type:EXON_STOP_GAINED	geneSymbol:ACBD5|wild.codon:CGA|wild.aa:R|pos.cdna:969|kgId:uc001itq.2|position.protein:324|strand:-|mut.aa:*|mut.codon:TGA|exon.name:Exon 9|type:EXON_STOP_GAINED	geneSymbol:ACBD5|wild.codon:CGA|wild.aa:R|pos.cdna:663|kgId:uc001itr.1|position.protein:222|strand:-|mut.aa:*|mut.codon:TGA|exon.name:Exon 10|type:EXON_STOP_GAINED	GT	AD	DP	GQ	PL	0/1	41	54	89	99	1690	0	965
chr10	27702524	0	G	A	896.55	AC=1	AF=0.50	AN=2	DP=54	Dels=0.00	HRun=1	HaplotypeScore=5.1602	MQ=59.14	MQ0=0	QD=17.16	SB=-435.50	geneSymbol:PTCHD3|wild.codon:TCA|wild.aa:S|pos.cdna:655|kgId:uc001itu.2|position.protein:219|strand:-|mut.aa:L|mut.codon:TTA|exon.name:Exon 1|type:EXON_CODING_NON_SYNONYMOUS	GT	AD	DP	GQ	PL	0/1	24	30	54	99	927	0	757
chr10	27964291	0	T	C	3203.15	AC=1	AF=0.50	AN=2	DP=242	Dels=0.00	HRun=0	HaplotypeScore=15.6337	MQ=59.57	MQ0=0	QD=13.36	SB=-1140.85	geneSymbol:MKX|wild.codon:AAC|wild.aa:N|pos.cdna:925|kgId:uc001ity.3|position.protein:309|strand:-|mut.aa:S|mut.codon:AGC|exon.name:Exon 7|type:EXON_CODING_NON_SYNONYMOUS	geneSymbol:MKX|wild.codon:AAC|wild.aa:N|pos.cdna:925|kgId:uc001itx.3|position.protein:309|strand:-|mut.aa:S|mut.codon:AGC|exon.name:Exon 7|type:EXON_CODING_NON_SYNONYMOUS	GT	AD	DP	GQ	PL	0/1	135	106	233	99	3233	0	4249
chr10	30918549	0	G	C	979.74	AC=1	AF=0.50	AN=2	DP=140	Dels=0.00	HRun=2	HaplotypeScore=11.0572	MQ=51.15	MQ0=2	QD=7.21	SB=-356.25	geneSymbol:LYZL2|wild.codon:GCG|wild.aa:A|pos.cdna:85|kgId:uc001ivk.2|position.protein:29|strand:-|mut.aa:G|mut.codon:GGG|exon.name:Exon 1|type:EXON_CODING_NON_SYNONYMOUS	GT	AD	DP	GQ	PL	0/1	97	43	132	99	1010	0	2947
chr10	32560536	0	G	A	767.2	AC=1	AF=0.50	AN=2	DP=57	Dels=0.00	HRun=0	HaplotypeScore=9.2004	MQ=59.60	MQ0=0	QD=13.99	SB=-91.27	geneSymbol:EPC1|wild.codon:GCA|wild.aa:A|pos.cdna:2383|kgId:uc001iwg.1|position.protein:795|strand:-|mut.aa:V|mut.codon:GTA|exon.name:Exon 14|type:EXON_CODING_NON_SYNONYMOUS	geneSymbol:EPC1|wild.codon:GCA|wild.aa:A|pos.cdna:2314|kgId:uc001iwh.1|position.protein:772|strand:-|mut.aa:V|mut.codon:GTA|exon.name:Exon 13|type:EXON_CODING_NON_SYNONYMOUS	geneSymbol:EPC1|wild.codon:GCA|wild.aa:A|pos.cdna:2164|kgId:uc001iwi.3|position.protein:722|strand:-|mut.aa:V|mut.codon:GTA|exon.name:Exon 13|type:EXON_CODING_NON_SYNONYMOUS																GT	AD	DP	GQ	PL	0/1	30	27	56	99	797	0	962
chr10	33552645	0	G	T	1152.22	AC=1	AF=0.50	AN=2	DP=79	Dels=0.00	HRun=0	HaplotypeScore=13.7823	MQ=59.71	MQ0=0	QD=14.96	SB=-267.73	geneSymbol:NRP1|wild.codon:CCT|wild.aa:P|pos.cdna:586|kgId:uc001iwv.3|position.protein:196|strand:-|mut.aa:H|mut.codon:CAT|exon.name:Exon 4|type:EXON_CODING_NON_SYNONYMOUS	geneSymbol:NRP1|wild.codon:CCT|wild.aa:P|pos.cdna:586|kgId:uc009xlz.2|position.protein:196|strand:-|mut.aa:H|mut.codon:CAT|exon.name:Exon 4|type:EXON_CODING_NON_SYNONYMOUS	geneSymbol:NRP1|wild.codon:CCT|wild.aa:P|pos.cdna:43|kgId:uc001iww.3|position.protein:15|strand:-|mut.aa:H|mut.codon:CAT|exon.name:Exon 3|type:EXON_CODING_NON_SYNONYMOUS	geneSymbol:NRP1|wild.codon:CCT|wild.aa:P|pos.cdna:586|kgId:uc001iwx.3|position.protein:196|strand:-|mut.aa:H|mut.codon:CAT|exon.name:Exon 4|type:EXON_CODING_NON_SYNONYMOUS	geneSymbol:NRP1|wild.codon:CCT|wild.aa:P|pos.cdna:586|kgId:uc001iwy.3|position.protein:196|strand:-|mut.aa:H|mut.codon:CAT|exon.name:Exon 4|type:EXON_CODING_NON_SYNONYMOUS	geneSymbol:NRP1|wild.codon:CCT|wild.aa:P|pos.cdna:586|kgId:uc001iwz.2|position.protein:196|strand:-|mut.aa:H|mut.codon:CAT|exon.name:Exon 4|type:EXON_CODING_NON_SYNONYMOUS	geneSymbol:NRP1|wild.codon:CCT|wild.aa:P|pos.cdna:586|kgId:uc001ixa.2|position.protein:196|strand:-|mut.aa:H|mut.codon:CAT|exon.name:Exon 4|type:EXON_CODING_NON_SYNONYMOUS	geneSymbol:NRP1|wild.codon:CCT|wild.aa:P|pos.cdna:586|kgId:uc001ixb.1|position.protein:196|strand:-|mut.aa:H|mut.codon:CAT|exon.name:Exon 4|type:EXON_CODING_NON_SYNONYMOUS	geneSymbol:NRP1|wild.codon:CCT|wild.aa:P|pos.cdna:586|kgId:uc001ixc.1|position.protein:196|strand:-|mut.aa:H|mut.codon:CAT|exon.name:Exon 5|type:EXON_CODING_NON_SYNONYMOUS	GT	AD	DP	GQ	PL	0/1	40	39	79	99	1182	0	1326
chr10	34420483	0	G	A	4267.95	AC=1	AF=0.50	AN=2	DP=209	Dels=0.00	HRun=1	HaplotypeScore=16.3159	MQ=59.89	MQ0=0	QD=17.47	SB=-1170.14	geneSymbol:PARD3|wild.codon:CGG|wild.aa:R|pos.cdna:3456|kgId:uc010qej.1|position.protein:1153|strand:-|mut.aa:W|mut.codon:TGG|exon.name:Exon 23|type:EXON_CODING_NON_SYNONYMOUS	geneSymbol:PARD3|wild.codon:CGG|wild.aa:R|pos.cdna:3447|kgId:uc010qek.1|position.protein:1150|strand:-|mut.aa:W|mut.codon:TGG|exon.name:Exon 23|type:EXON_CODING_NON_SYNONYMOUS	geneSymbol:PARD3|wild.codon:CGG|wild.aa:R|pos.cdna:3345|kgId:uc010qel.1|position.protein:1116|strand:-|mut.aa:W|mut.codon:TGG|exon.name:Exon 22|type:EXON_CODING_NON_SYNONYMOUS	geneSymbol:PARD3|wild.codon:CGG|wild.aa:R|pos.cdna:3408|kgId:uc010qem.1|position.protein:1137|strand:-|mut.aa:W|mut.codon:TGG|exon.name:Exon 22|type:EXON_CODING_NON_SYNONYMOUS	geneSymbol:PARD3|wild.codon:CGG|wild.aa:R|pos.cdna:3318|kgId:uc010qen.1|position.protein:1107|strand:-|mut.aa:W|mut.codon:TGG|exon.name:Exon 22|type:EXON_CODING_NON_SYNONYMOUS	geneSymbol:PARD3|wild.codon:CGG|wild.aa:R|pos.cdna:3207|kgId:uc010qeo.1|position.protein:1070|strand:-|mut.aa:W|mut.codon:TGG|exon.name:Exon 21|type:EXON_CODING_NON_SYNONYMOUS	geneSymbol:PARD3|wild.codon:CGG|wild.aa:R|pos.cdna:3186|kgId:uc010qep.1|position.protein:1063|strand:-|mut.aa:W|mut.codon:TGG|exon.name:Exon 21|type:EXON_CODING_NON_SYNONYMOUS	geneSymbol:PARD3|wild.codon:CGG|wild.aa:R|pos.cdna:3120|kgId:uc010qeq.1|position.protein:1041|strand:-|mut.aa:W|mut.codon:TGG|exon.name:Exon 19|type:EXON_CODING_NON_SYNONYMOUS	GT	AD	DP	GQ	PL	0/1	96	112	205	99	3650	0	2953
chr10	34648221	0	G	A	1652.43	AC=1	AF=0.50	AN=2	DP=148	Dels=0.00	HRun=1	HaplotypeScore=15.6937	MQ=59.39	MQ0=0	QD=11.37	SB=-379.46	geneSymbol:PARD3|wild.codon:CAA|wild.aa:Q|pos.cdna:1920|kgId:uc010qej.1|position.protein:641|strand:-|mut.aa:*|mut.codon:TAA|exon.name:Exon 14|type:EXON_STOP_GAINED	geneSymbol:PARD3|wild.codon:CAA|wild.aa:Q|pos.cdna:1920|kgId:uc010qek.1|position.protein:641|strand:-|mut.aa:*|mut.codon:TAA|exon.name:Exon 14|type:EXON_STOP_GAINED	geneSymbol:PARD3|wild.codon:CAA|wild.aa:Q|pos.cdna:1920|kgId:uc010qel.1|position.protein:641|strand:-|mut.aa:*|mut.codon:TAA|exon.name:Exon 14|type:EXON_STOP_GAINED	geneSymbol:PARD3|wild.codon:CAA|wild.aa:Q|pos.cdna:1881|kgId:uc010qem.1|position.protein:628|strand:-|mut.aa:*|mut.codon:TAA|exon.name:Exon 13|type:EXON_STOP_GAINED	geneSymbol:PARD3|wild.codon:CAA|wild.aa:Q|pos.cdna:1881|kgId:uc010qen.1|position.protein:628|strand:-|mut.aa:*|mut.codon:TAA|exon.name:Exon 13|type:EXON_STOP_GAINED	geneSymbol:PARD3|wild.codon:CAA|wild.aa:Q|pos.cdna:1881|kgId:uc010qeo.1|position.protein:628|strand:-|mut.aa:*|mut.codon:TAA|exon.name:Exon 13|type:EXON_STOP_GAINED	geneSymbol:PARD3|wild.codon:CAA|wild.aa:Q|pos.cdna:1749|kgId:uc010qep.1|position.protein:584|strand:-|mut.aa:*|mut.codon:TAA|exon.name:Exon 12|type:EXON_STOP_GAINED	geneSymbol:PARD3|wild.codon:CAA|wild.aa:Q|pos.cdna:1749|kgId:uc010qeq.1|position.protein:584|strand:-|mut.aa:*|mut.codon:TAA|exon.name:Exon 12|type:EXON_STOP_GAINED	geneSymbol:PARD3|wild.codon:CAA|wild.aa:Q|pos.cdna:1071|kgId:uc001ixo.1|position.protein:358|strand:-|mut.aa:*|mut.codon:TAA|exon.name:Exon 9|type:EXON_STOP_GAINED	geneSymbol:PARD3|wild.codon:CAA|wild.aa:Q|pos.cdna:1515|kgId:uc001ixp.1|position.protein:506|strand:-|mut.aa:*|mut.codon:TAA|exon.name:Exon 12|type:EXON_STOP_GAINED	geneSymbol:PARD3|wild.codon:CAA|wild.aa:Q|pos.cdna:1881|kgId:uc001ixq.1|position.protein:628|strand:-|mut.aa:*|mut.codon:TAA|exon.name:Exon 13|type:EXON_STOP_GAINED	geneSymbol:PARD3|wild.codon:CAA|wild.aa:Q|pos.cdna:1920|kgId:uc001ixr.1|position.protein:641|strand:-|mut.aa:*|mut.codon:TAA|exon.name:Exon 14|type:EXON_STOP_GAINED	geneSymbol:PARD3|wild.codon:CAA|wild.aa:Q|pos.cdna:879|kgId:uc001ixs.1|position.protein:294|strand:-|mut.aa:*|mut.codon:TAA|exon.name:Exon 7|type:EXON_STOP_GAINED	geneSymbol:PARD3|wild.codon:CAA|wild.aa:Q|pos.cdna:1383|kgId:uc001ixt.1|position.protein:462|strand:-|mut.aa:*|mut.codon:TAA|exon.name:Exon 12|type:EXON_STOP_GAINED	geneSymbol:PARD3|wild.codon:CAA|wild.aa:Q|pos.cdna:1749|kgId:uc001ixu.1|position.protein:584|strand:-|mut.aa:*|mut.codon:TAA|exon.name:Exon 12|type:EXON_STOP_GAINED	GT	AD	DP	GQ	PL	0/1	89	58	144	99	1682	0	2949
chr10	35929432	0	G	A	1118.15	AC=1	AF=0.50	AN=2	DP=60	Dels=0.00	HRun=0	HaplotypeScore=7.0645	MQ=59.56	MQ0=0	QD=19.14	SB=-409.07	geneSymbol:FZD8|wild.codon:CCG|wild.aa:P|pos.cdna:925|kgId:uc001iyz.1|position.protein:309|strand:-|mut.aa:L|mut.codon:CTG|exon.name:Exon 1|type:EXON_CODING_NON_SYNONYMOUS	GT	AD	DP	GQ	PL	0/1	23	37	56	99	1148	0	500
chr10	35930149	0	T	C	3839.07	AC=1	AF=0.50	AN=2	DP=208	Dels=0.00	HRun=0	HaplotypeScore=38.3514	MQ=59.24	MQ0=0	QD=15.70	SB=-215.39	geneSymbol:FZD8|wild.codon:CAC|wild.aa:H|pos.cdna:208|kgId:uc001iyz.1|position.protein:70|strand:-|mut.aa:R|mut.codon:CGC|exon.name:Exon 1|type:EXON_CODING_NON_SYNONYMOUS	GT	AD	DP	GQ	PL	0/1	94	112	190	99	3266	0	2314
chr10	37438599	0	G	A	2305	AC=1	AF=0.50	AN=2	DP=241	Dels=0.00	HRun=0	HaplotypeScore=24.6566	MQ=59.05	MQ0=0	QD=9.69	SB=-936.86	geneSymbol:ANKRD30A|wild.codon:GCC|wild.aa:A|pos.cdna:1395|kgId:uc001iza.1|position.protein:466|strand:+|mut.aa:T|mut.codon:ACC|exon.name:Exon 10|type:EXON_CODING_NON_SYNONYMOUS																		GT	AD	DP	GQ	PL	0/1	152	89	235	99	2335	0	5241
chr10	37505165	0	G	A	1474.33	AC=1	AF=0.50	AN=2	DP=83	Dels=0.00	HRun=2	HaplotypeScore=9.3776	MQ=59.44	MQ0=0	QD=18.12	SB=-210.21	geneSymbol:ANKRD30A|wild.codon:GAA|wild.aa:E|pos.cdna:2757|kgId:uc001iza.1|position.protein:920|strand:+|mut.aa:K|mut.codon:AAA|exon.name:Exon 32|type:EXON_CODING_NON_SYNONYMOUS	GT	AD	DP	GQ	PL	0/1	35	48	82	99	1504	0	1148
chr10	38407437	0	G	A	824.64	AC=1	AF=0.50	AN=2	DP=77	Dels=0.00	HRun=0	HaplotypeScore=9.5062	MQ=58.44	MQ0=0	QD=11.10	SB=-359.97	geneSymbol:ZNF37A|wild.codon:GGT|wild.aa:G|pos.cdna:1357|kgId:uc001izk.2|position.protein:453|strand:+|mut.aa:D|mut.codon:GAT|exon.name:Exon 8|type:EXON_CODING_NON_SYNONYMOUS	geneSymbol:ZNF37A|wild.codon:GGT|wild.aa:G|pos.cdna:1357|kgId:uc001izl.2|position.protein:453|strand:+|mut.aa:D|mut.codon:GAT|exon.name:Exon 7|type:EXON_CODING_NON_SYNONYMOUS	geneSymbol:ZNF37A|wild.codon:GGT|wild.aa:G|pos.cdna:1357|kgId:uc001izm.2|position.protein:453|strand:+|mut.aa:D|mut.codon:GAT|exon.name:Exon 7|type:EXON_CODING_NON_SYNONYMOUS	GT	AD	DP	GQ	PL	0/1	44	33	73	99	855	0	1430
chr10	43088671	0	G	A	1907.34	AC=1	AF=0.50	AN=2	DP=125	Dels=0.00	HRun=0	HaplotypeScore=8.5687	MQ=59.42	MQ0=0	QD=15.50	SB=-833.29	geneSymbol:ZNF33B|kgId:uc001jad.2|intron.name:Intron 4|strand:-|type:INTRON	geneSymbol:ZNF33A|kgId:uc009xmg.1|intron.name:Intron 6|strand:-|type:INTRON	geneSymbol:ZNF33B|kgId:uc001jae.1|intron.name:Intron 6|strand:-|type:INTRON	geneSymbol:ZNF33B|wild.codon:ACG|wild.aa:T|pos.cdna:1726|kgId:uc001jaf.1|position.protein:576|strand:-|mut.aa:M|mut.codon:ATG|exon.name:Exon 5|type:EXON_CODING_NON_SYNONYMOUS	geneSymbol:ZNF33A|wild.codon:ACG|wild.aa:T|pos.cdna:1390|kgId:uc001jag.1|position.protein:464|strand:-|mut.aa:M|mut.codon:ATG|exon.name:Exon 6|type:EXON_CODING_NON_SYNONYMOUS	GT	AD	DP	GQ	PL	0/1	60	65	123	99	1937	0	1710
chr10	43596063	0	G	A	778.16	AC=1	AF=0.50	AN=2	DP=64	Dels=0.00	HRun=0	HaplotypeScore=6.3412	MQ=59.64	MQ0=0	QD=12.63	SB=-390.02	geneSymbol:RET|wild.codon:CGC|wild.aa:R|pos.cdna:229|kgId:uc001jak.1|position.protein:77|strand:+|mut.aa:H|mut.codon:CAC|exon.name:Exon 2|type:EXON_CODING_NON_SYNONYMOUS	geneSymbol:RET|wild.codon:CGC|wild.aa:R|pos.cdna:229|kgId:uc001jal.2|position.protein:77|strand:+|mut.aa:H|mut.codon:CAC|exon.name:Exon 2|type:EXON_CODING_NON_SYNONYMOUS	GT	AD	DP	GQ	PL	0/1	37	27	63	99	808	0	1129
chr10	43613908	0	A	T	664.51	AC=1	AF=0.50	AN=2	DP=44	Dels=0.00	HRun=1	HaplotypeScore=4.6081	MQ=60.00	MQ0=0	QD=15.78	SB=-256.01	geneSymbol:RET|wild.codon:TAT|wild.aa:Y|pos.cdna:2371|kgId:uc001jak.1|position.protein:791|strand:+|mut.aa:F|mut.codon:TTT|exon.name:Exon 13|type:EXON_CODING_NON_SYNONYMOUS	geneSymbol:RET|wild.codon:TAT|wild.aa:Y|pos.cdna:2371|kgId:uc001jal.2|position.protein:791|strand:+|mut.aa:F|mut.codon:TTT|exon.name:Exon 13|type:EXON_CODING_NON_SYNONYMOUS	geneSymbol:RET|wild.codon:TAT|wild.aa:Y|pos.cdna:1609|kgId:uc010qez.1|position.protein:537|strand:+|mut.aa:F|mut.codon:TTT|exon.name:Exon 10|type:EXON_CODING_NON_SYNONYMOUS	GT	AD	DP	GQ	PL	0/1	22	22	44	99	695	0	640
chr10	43615159	0	T	C	490.71	AC=1	AF=0.50	AN=2	DP=38	Dels=0.00	HRun=1	HaplotypeScore=3.5321	MQ=58.78	MQ0=0	QD=13.70	SB=-189.49	geneSymbol:RET|wild.codon:ATC|wild.aa:I|pos.cdna:2572|kgId:uc001jak.1|position.protein:858|strand:+|mut.aa:T|mut.codon:ACC|exon.name:Exon 14|type:EXON_CODING_NON_SYNONYMOUS	geneSymbol:RET|wild.codon:ATC|wild.aa:I|pos.cdna:2572|kgId:uc001jal.2|position.protein:858|strand:+|mut.aa:T|mut.codon:ACC|exon.name:Exon 14|type:EXON_CODING_NON_SYNONYMOUS	geneSymbol:RET|wild.codon:ATC|wild.aa:I|pos.cdna:1810|kgId:uc010qez.1|position.protein:604|strand:+|mut.aa:T|mut.codon:ACC|exon.name:Exon 11|type:EXON_CODING_NON_SYNONYMOUS	GT	AD	DP	GQ	PL	0/1	20	18	37	99	521	0	621
chr10	43659475	0	G	A	4176.28	AC=1	AF=0.50	AN=2	DP=199	Dels=0.00	HRun=0	HaplotypeScore=22.8100	MQ=59.53	MQ0=0	QD=17.99	SB=-520.07	geneSymbol:CSGALNACT2|wild.codon:CGG|wild.aa:R|pos.cdna:1141|kgId:uc001jan.2|position.protein:381|strand:+|mut.aa:Q|mut.codon:CAG|exon.name:Exon 5|type:EXON_CODING_NON_SYNONYMOUS	GT	AD	DP	GQ	PL	0/1	94	105	198	99	3580	0	3022
chr10	46147471	0	C	A	948.97	AC=1	AF=0.50	AN=2	DP=66	Dels=0.00	HRun=0	HaplotypeScore=8.4073	MQ=60.00	MQ0=0	QD=14.83	SB=-440.22	geneSymbol:ANUBL1|wild.codon:GGG|wild.aa:G|pos.cdna:270|kgId:uc001jcp.3|position.protein:91|strand:-|mut.aa:W|mut.codon:TGG|exon.name:Exon 4|type:EXON_CODING_NON_SYNONYMOUS	geneSymbol:ANUBL1|wild.codon:GGG|wild.aa:G|pos.cdna:270|kgId:uc001jcm.3|position.protein:91|strand:-|mut.aa:W|mut.codon:TGG|exon.name:Exon 4|type:EXON_CODING_NON_SYNONYMOUS	geneSymbol:ANUBL1|wild.codon:GGG|wild.aa:G|pos.cdna:48|kgId:uc009xmu.2|position.protein:17|strand:-|mut.aa:W|mut.codon:TGG|exon.name:Exon 5|type:EXON_CODING_NON_SYNONYMOUS	geneSymbol:ANUBL1|wild.codon:GGG|wild.aa:G|pos.cdna:48|kgId:uc001jcn.3|position.protein:17|strand:-|mut.aa:W|mut.codon:TGG|exon.name:Exon 5|type:EXON_CODING_NON_SYNONYMOUS	geneSymbol:ANUBL1|wild.codon:GGG|wild.aa:G|pos.cdna:270|kgId:uc001jco.3|position.protein:91|strand:-|mut.aa:W|mut.codon:TGG|exon.name:Exon 4|type:EXON_CODING_NON_SYNONYMOUS	geneSymbol:ANUBL1|kgId:uc001jcq.2|strand:-|exon.name:Exon 4|type:UTR5	geneSymbol:ANUBL1|wild.codon:GGG|wild.aa:G|pos.cdna:270|kgId:uc001jcr.2|position.protein:91|strand:-|mut.aa:W|mut.codon:TGG|exon.name:Exon 4|type:EXON_CODING_NON_SYNONYMOUS	GT	AD	DP	GQ	PL	0/1	34	32	66	99	979	0	1147
chr10	46321455	0	C	T	191.98	AC=1	AF=0.50	AN=2	DP=138	Dels=0.00	HRun=0	HaplotypeScore=72.0213	MQ=15.16	MQ0=29	QD=1.61	SB=-18.74	geneSymbol:AGAP4|wild.codon:GGG|wild.aa:G|pos.cdna:1899|kgId:uc001jcx.3|position.protein:634|strand:-|mut.aa:R|mut.codon:AGG|exon.name:Exon 7|type:EXON_CODING_NON_SYNONYMOUS	geneSymbol:AGAP4|wild.codon:GGG|wild.aa:G|pos.cdna:1968|kgId:uc010qfl.1|position.protein:657|strand:-|mut.aa:R|mut.codon:AGG|exon.name:Exon 8|type:EXON_CODING_NON_SYNONYMOUS	geneSymbol:AGAP11|wild.codon:GGG|wild.aa:G|pos.cdna:1644|kgId:uc001jcy.3|position.protein:549|strand:-|mut.aa:R|mut.codon:AGG|exon.name:Exon 10|type:EXON_CODING_NON_SYNONYMOUS	GT	AD	DP	GQ	PL	0/1	72	65	15	99	222	0	178
chr10	49452883	0	A	G	1496.08	AC=1	AF=0.50	AN=2	DP=83	Dels=0.00	HRun=1	HaplotypeScore=7.8598	MQ=58.99	MQ0=0	QD=18.39	SB=-363.25	geneSymbol:FRMPD2|kgId:uc001jgh.2|intron.name:Intron 3|strand:-|type:INTRON	geneSymbol:FRMPD2|wild.codon:TAT|wild.aa:Y|pos.cdna:318|kgId:uc001jgi.2|position.protein:107|strand:-|mut.aa:H|mut.codon:CAT|exon.name:Exon 4|type:EXON_CODING_NON_SYNONYMOUS	geneSymbol:FRMPD2|kgId:uc001jgj.2|intron.name:Intron 4|strand:-|type:INTRON	GT	AD	DP	GQ	PL	0/1	39	44	80	99	1526	0	1154
chr10	50285332	0	A	T	2643.9	AC=1	AF=0.50	AN=2	DP=149	Dels=0.00	HRun=1	HaplotypeScore=18.2528	MQ=59.59	MQ0=0	QD=17.95	SB=-1059.26	geneSymbol:C10orf72|wild.codon:ATC|wild.aa:I|pos.cdna:565|kgId:uc001jhf.2|position.protein:189|strand:-|mut.aa:N|mut.codon:AAC|exon.name:Exon 4|type:EXON_CODING_NON_SYNONYMOUS	GT	AD	DP	GQ	PL	0/1	60	88	142	99	2674	0	1637
chr10	50285340	0	G	T	1471.99	AC=1	AF=0.50	AN=2	DP=143	Dels=0.00	HRun=0	HaplotypeScore=16.2710	MQ=59.58	MQ0=0	QD=10.50	SB=-573.16	geneSymbol:C10orf72|wild.codon:TGC|wild.aa:C|pos.cdna:557|kgId:uc001jhf.2|position.protein:186|strand:-|mut.aa:*|mut.codon:TGA|exon.name:Exon 4|type:EXON_STOP_GAINED	GT	AD	DP	GQ	PL	0/1	89	54	140	99	1502	0	2764
chr10	51562383	0	A	T	2843.19	AC=1	AF=0.50	AN=2	DP=162	Dels=0.00	HRun=0	HaplotypeScore=21.5054	MQ=59.11	MQ0=0	QD=17.74	SB=-1258.88	geneSymbol:PARG|kgId:uc001jih.2|intron.name:Intron 2|strand:-|type:INTRON	geneSymbol:TIMM23|kgId:uc010qha.1|intron.name:Intron 6|strand:+|type:INTRON	geneSymbol:TIMM23|kgId:uc001jin.2|intron.name:Intron 7|strand:+|type:INTRON	geneSymbol:TIMM23|kgId:uc010qhb.1|intron.name:Intron 5|strand:+|type:INTRON	geneSymbol:TIMM23|kgId:uc010qhc.1|intron.name:Intron 4|strand:+|type:INTRON	geneSymbol:MSMB|wild.codon:AGT|wild.aa:S|pos.cdna:327|kgId:uc001jiq.2|position.protein:110|strand:+|mut.aa:C|mut.codon:TGT|exon.name:Exon 4|type:EXON_CODING_NON_SYNONYMOUS	geneSymbol:MSMB|wild.codon:TCA|wild.aa:S|pos.cdna:221|kgId:uc001jir.2|position.protein:74|strand:+|mut.aa:S|mut.codon:TCT|exon.name:Exon 3|type:EXON_CODING_SYNONYMOUS	GT	AD	DP	GQ	PL	0/1	72	89	156	99	2873	0	2131
chr10	51748512	0	G	A	1236.22	AC=1	AF=0.50	AN=2	DP=131	Dels=0.00	HRun=0	HaplotypeScore=14.4384	MQ=37.66	MQ0=14	QD=9.67	SB=-360.03	geneSymbol:AGAP6|wild.codon:GTC|wild.aa:V|pos.cdna:36|kgId:uc001jix.3|position.protein:13|strand:+|mut.aa:I|mut.codon:ATC|exon.name:Exon 1|type:EXON_CODING_NON_SYNONYMOUS	GT	AD	DP	GQ	PL	0/1	72	59	89	99	1266	0	1294
chr10	51974586	0	C	T	1377.26	AC=1	AF=0.50	AN=2	DP=103	Dels=0.00	HRun=0	HaplotypeScore=9.7952	MQ=34.69	MQ0=2	QD=13.66	SB=-225.69	geneSymbol:ASAH2|wild.codon:GTG|wild.aa:V|pos.cdna:1056|kgId:uc001jjd.2|position.protein:353|strand:-|mut.aa:M|mut.codon:ATG|exon.name:Exon 8|type:EXON_CODING_NON_SYNONYMOUS	geneSymbol:ASAH2|wild.codon:GTG|wild.aa:V|pos.cdna:1056|kgId:uc009xos.2|position.protein:353|strand:-|mut.aa:M|mut.codon:ATG|exon.name:Exon 8|type:EXON_CODING_NON_SYNONYMOUS	GT	AD	DP	GQ	PL	0/1	40	63	87	99	1407	0	865
chr10	55581633	0	T	A	3228.29	AC=1	AF=0.50	AN=2	DP=250	Dels=0.00	HRun=1	HaplotypeScore=20.8522	MQ=59.57	MQ0=0	QD=13.03	SB=-960.58	geneSymbol:PCDH15|kgId:uc010qhq.1|intron.name:Intron 34|strand:-|type:INTRON	geneSymbol:PCDH15|kgId:uc010qhr.1|intron.name:Intron 33|strand:-|type:INTRON	geneSymbol:PCDH15|kgId:uc010qhs.1|intron.name:Intron 35|strand:-|type:INTRON	geneSymbol:PCDH15|kgId:uc010qht.1|intron.name:Intron 34|strand:-|type:INTRON	geneSymbol:PCDH15|kgId:uc010qhu.1|intron.name:Intron 33|strand:-|type:INTRON	geneSymbol:PCDH15|wild.codon:CAA|wild.aa:Q|pos.cdna:5843|kgId:uc010qhv.1|position.protein:1948|strand:-|mut.aa:H|mut.codon:CAT|exon.name:Exon 32|type:EXON_CODING_NON_SYNONYMOUS	geneSymbol:PCDH15|wild.codon:CAA|wild.aa:Q|pos.cdna:5732|kgId:uc010qhw.1|position.protein:1911|strand:-|mut.aa:H|mut.codon:CAT|exon.name:Exon 31|type:EXON_CODING_NON_SYNONYMOUS	geneSymbol:PCDH15|wild.codon:CAA|wild.aa:Q|pos.cdna:5645|kgId:uc010qhx.1|position.protein:1882|strand:-|mut.aa:H|mut.codon:CAT|exon.name:Exon 32|type:EXON_CODING_NON_SYNONYMOUS	geneSymbol:PCDH15|wild.codon:CAA|wild.aa:Q|pos.cdna:5873|kgId:uc010qhy.1|position.protein:1958|strand:-|mut.aa:H|mut.codon:CAT|exon.name:Exon 35|type:EXON_CODING_NON_SYNONYMOUS	geneSymbol:PCDH15|wild.codon:CAA|wild.aa:Q|pos.cdna:5858|kgId:uc010qhz.1|position.protein:1953|strand:-|mut.aa:H|mut.codon:CAT|exon.name:Exon 34|type:EXON_CODING_NON_SYNONYMOUS	geneSymbol:PCDH15|wild.codon:CAA|wild.aa:Q|pos.cdna:5792|kgId:uc010qia.1|position.protein:1931|strand:-|mut.aa:H|mut.codon:CAT|exon.name:Exon 33|type:EXON_CODING_NON_SYNONYMOUS	geneSymbol:PCDH15|wild.codon:CAA|wild.aa:Q|pos.cdna:5852|kgId:uc001jju.1|position.protein:1951|strand:-|mut.aa:H|mut.codon:CAT|exon.name:Exon 33|type:EXON_CODING_NON_SYNONYMOUS	geneSymbol:PCDH15|wild.codon:CAA|wild.aa:Q|pos.cdna:5783|kgId:uc010qib.1|position.protein:1928|strand:-|mut.aa:H|mut.codon:CAT|exon.name:Exon 32|type:EXON_CODING_NON_SYNONYMOUS	geneSymbol:PCDH15|wild.codon:CAA|wild.aa:Q|pos.cdna:2414|kgId:uc001jjv.1|position.protein:805|strand:-|mut.aa:H|mut.codon:CAT|exon.name:Exon 21|type:EXON_CODING_NON_SYNONYMOUS					GT	AD	DP	GQ	PL	0/1	141	108	246	99	3258	0	4394
chr10	60556247	0	G	T	1440.71	AC=1	AF=0.50	AN=2	DP=130	Dels=0.00	HRun=0	HaplotypeScore=15.5144	MQ=59.28	MQ0=0	QD=11.31	SB=-479.65	geneSymbol:BICC1|wild.codon:GAT|wild.aa:D|pos.cdna:1326|kgId:uc001jki.1|position.protein:443|strand:+|mut.aa:Y|mut.codon:TAT|exon.name:Exon 10|type:EXON_CODING_NON_SYNONYMOUS	geneSymbol:BICC1|wild.codon:GAT|wild.aa:D|pos.cdna:249|kgId:uc001jkj.1|position.protein:84|strand:+|mut.aa:Y|mut.codon:TAT|exon.name:Exon 2|type:EXON_CODING_NON_SYNONYMOUS	GT	AD	DP	GQ	PL	0/1	75	55	126	99	1471	0	2576
chr10	61829744	0	A	G	4541.65	AC=1	AF=0.50	AN=2	DP=243	Dels=0.00	HRun=2	HaplotypeScore=28.0962	MQ=59.62	MQ0=0	QD=15.73	SB=-1540.91	geneSymbol:ANK3|kgId:uc001jkv.2|intron.name:Intron 4|strand:-|type:INTRON	geneSymbol:ANK3|kgId:uc001jkw.2|intron.name:Intron 14|strand:-|type:INTRON	geneSymbol:ANK3|kgId:uc009xpa.2|intron.name:Intron 14|strand:-|type:INTRON	geneSymbol:ANK3|kgId:uc001jkx.2|intron.name:Intron 16|strand:-|type:INTRON	geneSymbol:ANK3|wild.codon:TTC|wild.aa:F|pos.cdna:10894|kgId:uc001jky.2|position.protein:3632|strand:-|mut.aa:S|mut.codon:TCC|exon.name:Exon 37|type:EXON_CODING_NON_SYNONYMOUS	geneSymbol:ANK3|kgId:uc010qih.1|intron.name:Intron 37|strand:-|type:INTRON	geneSymbol:ANK3|kgId:uc001jkz.3|intron.name:Intron 37|strand:-|type:INTRON	geneSymbol:DKFZp566P0524|kgId:uc009xpb.1|intron.name:Intron 2|strand:-|type:INTRON	GT	AD	DP	GQ	PL	0/1	123	119	239	99	3822	0	3865
chr10	64573883	0	G	T	1975.83	AC=1	AF=0.50	AN=2	DP=154	Dels=0.00	HRun=0	HaplotypeScore=19.8430	MQ=58.06	MQ0=0	QD=13.02	SB=-856.62	geneSymbol:EGR2|wild.codon:CCT|wild.aa:P|pos.cdna:514|kgId:uc010qim.1|position.protein:172|strand:-|mut.aa:H|mut.codon:CAT|exon.name:Exon 3|type:EXON_CODING_NON_SYNONYMOUS	geneSymbol:EGR2|wild.codon:CCT|wild.aa:P|pos.cdna:364|kgId:uc010qin.1|position.protein:122|strand:-|mut.aa:H|mut.codon:CAT|exon.name:Exon 3|type:EXON_CODING_NON_SYNONYMOUS	geneSymbol:EGR2|wild.codon:CCT|wild.aa:P|pos.cdna:514|kgId:uc001jmi.2|position.protein:172|strand:-|mut.aa:H|mut.codon:CAT|exon.name:Exon 2|type:EXON_CODING_NON_SYNONYMOUS	geneSymbol:EGR2|wild.codon:CCT|wild.aa:P|pos.cdna:553|kgId:uc010qio.1|position.protein:185|strand:-|mut.aa:H|mut.codon:CAT|exon.name:Exon 3|type:EXON_CODING_NON_SYNONYMOUS	geneSymbol:EGR2|wild.codon:CCT|wild.aa:P|pos.cdna:514|kgId:uc009xph.2|position.protein:172|strand:-|mut.aa:H|mut.codon:CAT|exon.name:Exon 4|type:EXON_CODING_NON_SYNONYMOUS														GT	AD	DP	GQ	PL	0/1	80	73	147	99	2006	0	2601
chr10	64913465	0	G	T	488.81	AC=1	AF=0.50	AN=2	DP=31	Dels=0.00	HRun=0	HaplotypeScore=2.3234	MQ=36.98	MQ0=5	QD=16.74	SB=-161.79	geneSymbol:NRBF2|wild.codon:CAG|wild.aa:Q|pos.cdna:350|kgId:uc001jmj.3|position.protein:117|strand:+|mut.aa:H|mut.codon:CAT|exon.name:Exon 4|type:EXON_CODING_NON_SYNONYMOUS	geneSymbol:DKFZp564C1664|wild.codon:CAG|wild.aa:Q|pos.cdna:320|kgId:uc010qip.1|position.protein:107|strand:+|mut.aa:H|mut.codon:CAT|exon.name:Exon 3|type:EXON_CODING_NON_SYNONYMOUS	GT	AD	DP	GQ	PL	0/1	10	21	22	99	519	0	110
chr10	64950679	0	G	A	2462.28	AC=1	AF=0.50	AN=2	DP=194	Dels=0.00	HRun=0	HaplotypeScore=18.2236	MQ=59.34	MQ0=0	QD=12.85	SB=-380.04	geneSymbol:JMJD1C|wild.codon:GCC|wild.aa:A|pos.cdna:5554|kgId:uc001jml.2|position.protein:1852|strand:-|mut.aa:V|mut.codon:GTC|exon.name:Exon 14|type:EXON_CODING_NON_SYNONYMOUS	geneSymbol:JMJD1C|wild.codon:GCC|wild.aa:A|pos.cdna:5401|kgId:uc001jmm.2|position.protein:1801|strand:-|mut.aa:V|mut.codon:GTC|exon.name:Exon 16|type:EXON_CODING_NON_SYNONYMOUS	geneSymbol:JMJD1C|wild.codon:GCC|wild.aa:A|pos.cdna:5719|kgId:uc010qiq.1|position.protein:1907|strand:-|mut.aa:V|mut.codon:GTC|exon.name:Exon 16|type:EXON_CODING_NON_SYNONYMOUS	geneSymbol:JMJD1C|wild.codon:GCC|wild.aa:A|pos.cdna:5719|kgId:uc009xpi.2|position.protein:1907|strand:-|mut.aa:V|mut.codon:GTC|exon.name:Exon 18|type:EXON_CODING_NON_SYNONYMOUS	geneSymbol:JMJD1C|wild.codon:GCC|wild.aa:A|pos.cdna:6265|kgId:uc001jmn.2|position.protein:2089|strand:-|mut.aa:V|mut.codon:GTC|exon.name:Exon 17|type:EXON_CODING_NON_SYNONYMOUS	geneSymbol:KIAA1380|kgId:uc009xpj.1|strand:-|exon.name:Exon 13|type:UTR5	geneSymbol:KIAA1380|kgId:uc001jmo.2|strand:-|exon.name:Exon 1|type:UTR5	GT	AD	DP	GQ	PL	0/1	109	85	190	99	2492	0	3651
chr10	70097031	0	T	C	1998.18	AC=1	AF=0.50	AN=2	DP=137	Dels=0.00	HRun=0	HaplotypeScore=15.1453	MQ=59.59	MQ0=0	QD=14.80	SB=-968.45	geneSymbol:HNRNPH3|wild.codon:GTA|wild.aa:V|pos.cdna:52|kgId:uc001jnw.3|position.protein:18|strand:+|mut.aa:A|mut.codon:GCA|exon.name:Exon 2|type:EXON_CODING_NON_SYNONYMOUS	geneSymbol:HNRNPH3|wild.codon:GTA|wild.aa:V|pos.cdna:52|kgId:uc001jnx.3|position.protein:18|strand:+|mut.aa:A|mut.codon:GCA|exon.name:Exon 2|type:EXON_CODING_NON_SYNONYMOUS	geneSymbol:HNRPH3|kgId:uc009xpu.2|strand:+|exon.name:Exon 2|type:UTR5	geneSymbol:DKFZp586F0222|wild.codon:GTA|wild.aa:V|pos.cdna:52|kgId:uc010qiv.1|position.protein:18|strand:+|mut.aa:A|mut.codon:GCA|exon.name:Exon 2|type:EXON_CODING_NON_SYNONYMOUS															GT	AD	DP	GQ	PL	0/1	73	64	134	99	2028	0	2149
chr10	70098966	0	G	T	1362.51	AC=1	AF=0.50	AN=2	DP=111	Dels=0.00	HRun=0	HaplotypeScore=11.2042	MQ=59.66	MQ0=0	QD=12.55	SB=-303.19	geneSymbol:HNRNPH3|wild.codon:AGA|wild.aa:R|pos.cdna:505|kgId:uc001jnw.3|position.protein:169|strand:+|mut.aa:I|mut.codon:ATA|exon.name:Exon 5|type:EXON_CODING_NON_SYNONYMOUS	geneSymbol:HNRNPH3|wild.codon:AGA|wild.aa:R|pos.cdna:460|kgId:uc001jnx.3|position.protein:154|strand:+|mut.aa:I|mut.codon:ATA|exon.name:Exon 5|type:EXON_CODING_NON_SYNONYMOUS	geneSymbol:HNRPH3|wild.codon:AGA|wild.aa:R|pos.cdna:112|kgId:uc009xpu.2|position.protein:38|strand:+|mut.aa:I|mut.codon:ATA|exon.name:Exon 3|type:EXON_CODING_NON_SYNONYMOUS	geneSymbol:DKFZp586F0222|wild.codon:AGA|wild.aa:R|pos.cdna:181|kgId:uc010qiv.1|position.protein:61|strand:+|mut.aa:I|mut.codon:ATA|exon.name:Exon 3|type:EXON_CODING_NON_SYNONYMOUS	geneSymbol:HNRNPH3|wild.codon:AGA|wild.aa:R|pos.cdna:358|kgId:uc001jny.3|position.protein:120|strand:+|mut.aa:I|mut.codon:ATA|exon.name:Exon 3|type:EXON_CODING_NON_SYNONYMOUS	GT	AD	DP	GQ	PL	0/1	62	49	110	99	1393	0	2113
chr10	70404981	0	G	A	1141.85	AC=1	AF=0.50	AN=2	DP=92	Dels=0.00	HRun=0	HaplotypeScore=7.4771	MQ=60.00	MQ0=0	QD=12.74	SB=-529.44	geneSymbol:TET1|wild.codon:TGC|wild.aa:C|pos.cdna:2494|kgId:uc001jok.3|position.protein:832|strand:+|mut.aa:Y|mut.codon:TAC|exon.name:Exon 4|type:EXON_CODING_NON_SYNONYMOUS	GT	AD	DP	GQ	PL	0/1	51	40	91	99	1172	0	1717
chr10	70405439	0	G	T	2141.22	AC=1	AF=0.50	AN=2	DP=137	Dels=0.00	HRun=0	HaplotypeScore=12.2275	MQ=59.56	MQ0=0	QD=15.85	SB=-987.69	geneSymbol:TET1|wild.codon:GCT|wild.aa:A|pos.cdna:2952|kgId:uc001jok.3|position.protein:985|strand:+|mut.aa:S|mut.codon:TCT|exon.name:Exon 4|type:EXON_CODING_NON_SYNONYMOUS																		GT	AD	DP	GQ	PL	0/1	64	73	134	99	2171	0	2107
chr10	70442728	0	G	A	651.2	AC=1	AF=0.50	AN=2	DP=87	Dels=0.00	HRun=0	HaplotypeScore=7.4580	MQ=59.79	MQ0=0	QD=7.83	SB=-260.72	geneSymbol:TET1|wild.codon:GTG|wild.aa:V|splicing:SPLICING_DONOR|pos.cdna:5049|kgId:uc001jok.3|position.protein:1684|strand:+|mut.aa:M|mut.codon:ATG|exon.name:Exon 10|type:EXON_CODING_NON_SYNONYMOUS	GT	AD	DP	GQ	PL	0/1	60	26	86	99	681	0	2014
chr10	70513670	0	T	C	4716.65	AC=1	AF=0.50	AN=2	DP=227	Dels=0.00	HRun=1	HaplotypeScore=19.6709	MQ=59.44	MQ0=0	QD=17.90	SB=-1927.90	geneSymbol:CCAR1|kgId:uc001jol.1|strand:+|type:UTR3	geneSymbol:CCAR1|wild.codon:TTT|wild.aa:F|pos.cdna:594|kgId:uc001jom.1|position.protein:199|strand:+|mut.aa:L|mut.codon:CTT|exon.name:Exon 9|type:EXON_CODING_NON_SYNONYMOUS	geneSymbol:CCAR1|wild.codon:TTT|wild.aa:F|pos.cdna:1101|kgId:uc009xpx.1|position.protein:368|strand:+|mut.aa:L|mut.codon:CTT|exon.name:Exon 9|type:EXON_CODING_NON_SYNONYMOUS	geneSymbol:CCAR1|wild.codon:TTT|wild.aa:F|pos.cdna:1017|kgId:uc001jon.1|position.protein:340|strand:+|mut.aa:L|mut.codon:CTT|exon.name:Exon 9|type:EXON_CODING_NON_SYNONYMOUS	geneSymbol:CCAR1|wild.codon:TTT|wild.aa:F|pos.cdna:1134|kgId:uc010qiz.1|position.protein:379|strand:+|mut.aa:L|mut.codon:CTT|exon.name:Exon 10|type:EXON_CODING_NON_SYNONYMOUS	geneSymbol:CCAR1|wild.codon:TTT|wild.aa:F|pos.cdna:1179|kgId:uc001joo.2|position.protein:394|strand:+|mut.aa:L|mut.codon:CTT|exon.name:Exon 11|type:EXON_CODING_NON_SYNONYMOUS	geneSymbol:CCAR1|wild.codon:TTT|wild.aa:F|pos.cdna:1134|kgId:uc010qja.1|position.protein:379|strand:+|mut.aa:L|mut.codon:CTT|exon.name:Exon 10|type:EXON_CODING_NON_SYNONYMOUS	geneSymbol:CCAR1|kgId:uc010qjb.1|strand:+|type:UTR3	GT	AD	DP	GQ	PL	0/1	101	125	217	99	4063	0	3085
chr10	70516035	0	G	A	2714.16	AC=1	AF=0.50	AN=2	DP=165	Dels=0.00	HRun=0	HaplotypeScore=16.0417	MQ=60.00	MQ0=0	QD=16.63	SB=-585.30	geneSymbol:CCAR1|kgId:uc001jol.1|intron.name:Intron 13|strand:+|type:INTRON	geneSymbol:CCAR1|wild.codon:CGT|wild.aa:R|pos.cdna:1045|kgId:uc001jom.1|position.protein:349|strand:+|mut.aa:H|mut.codon:CAT|exon.name:Exon 12|type:EXON_CODING_NON_SYNONYMOUS	geneSymbol:CCAR1|wild.codon:CGT|wild.aa:R|pos.cdna:1552|kgId:uc009xpx.1|position.protein:518|strand:+|mut.aa:H|mut.codon:CAT|exon.name:Exon 12|type:EXON_CODING_NON_SYNONYMOUS	geneSymbol:CCAR1|wild.codon:CGT|wild.aa:R|pos.cdna:1468|kgId:uc001jon.1|position.protein:490|strand:+|mut.aa:H|mut.codon:CAT|exon.name:Exon 12|type:EXON_CODING_NON_SYNONYMOUS	geneSymbol:CCAR1|wild.codon:CGT|wild.aa:R|pos.cdna:1585|kgId:uc010qiz.1|position.protein:529|strand:+|mut.aa:H|mut.codon:CAT|exon.name:Exon 13|type:EXON_CODING_NON_SYNONYMOUS	geneSymbol:CCAR1|wild.codon:CGT|wild.aa:R|pos.cdna:1630|kgId:uc001joo.2|position.protein:544|strand:+|mut.aa:H|mut.codon:CAT|exon.name:Exon 14|type:EXON_CODING_NON_SYNONYMOUS	geneSymbol:CCAR1|wild.codon:CGT|wild.aa:R|pos.cdna:1585|kgId:uc010qja.1|position.protein:529|strand:+|mut.aa:H|mut.codon:CAT|exon.name:Exon 13|type:EXON_CODING_NON_SYNONYMOUS	geneSymbol:CCAR1|kgId:uc010qjb.1|intron.name:Intron 13|strand:+|type:INTRON	GT	AD	DP	GQ	PL	0/1	75	90	161	99	2744	0	1965
chr10	70694000	0	A	T	1492.39	AC=1	AF=0.50	AN=2	DP=118	Dels=0.00	HRun=2	HaplotypeScore=12.3815	MQ=59.68	MQ0=0	QD=12.90	SB=-648.71	geneSymbol:DKFZp761E0323|wild.codon:ATT|wild.aa:I|pos.cdna:1284|kgId:uc010qjc.1|position.protein:429|strand:+|mut.aa:F|mut.codon:TTT|exon.name:Exon 9|type:EXON_CODING_NON_SYNONYMOUS	geneSymbol:DDX50|wild.codon:ATT|wild.aa:I|pos.cdna:1284|kgId:uc001jou.2|position.protein:429|strand:+|mut.aa:F|mut.codon:TTT|exon.name:Exon 9|type:EXON_CODING_NON_SYNONYMOUS	GT	AD	DP	GQ	PL	0/1	64	54	112	99	1522	0	1979
chr10	70695821	0	C	A	405.44	AC=1	AF=0.50	AN=2	DP=38	Dels=0.00	HRun=1	HaplotypeScore=2.7295	MQ=60.00	MQ0=0	QD=11.46	SB=-184.47	geneSymbol:DKFZp761E0323|wild.codon:AGC|wild.aa:S|pos.cdna:1580|kgId:uc010qjc.1|position.protein:527|strand:+|mut.aa:R|mut.codon:AGA|exon.name:Exon 11|type:EXON_CODING_NON_SYNONYMOUS	geneSymbol:DDX50|wild.codon:AGC|wild.aa:S|pos.cdna:1580|kgId:uc001jou.2|position.protein:527|strand:+|mut.aa:R|mut.codon:AGA|exon.name:Exon 11|type:EXON_CODING_NON_SYNONYMOUS	GT	AD	DP	GQ	PL	0/1	21	17	35	99	435	0	729
chr10	72015518	0	G	A	622.47	AC=1	AF=0.50	AN=2	DP=51	Dels=0.00	HRun=0	HaplotypeScore=8.8830	MQ=58.68	MQ0=0	QD=12.79	SB=-172.18	geneSymbol:NPFFR1|wild.codon:GCC|wild.aa:A|pos.cdna:481|kgId:uc010qjk.1|position.protein:161|strand:-|mut.aa:V|mut.codon:GTC|exon.name:Exon 3|type:EXON_CODING_NON_SYNONYMOUS	GT	AD	DP	GQ	PL	0/1	27	23	48	99	652	0	786
chr10	72061210	0	C	T	1282.01	AC=1	AF=0.50	AN=2	DP=91	Dels=0.00	HRun=0	HaplotypeScore=19.1787	MQ=57.88	MQ0=0	QD=14.42	SB=-450.94	geneSymbol:LRRC20|wild.codon:CGC|wild.aa:R|pos.cdna:454|kgId:uc001jqx.1|position.protein:152|strand:-|mut.aa:H|mut.codon:CAC|exon.name:Exon 5|type:EXON_CODING_NON_SYNONYMOUS	geneSymbol:LRRC20|wild.codon:CGC|wild.aa:R|pos.cdna:286|kgId:uc001jqy.1|position.protein:96|strand:-|mut.aa:H|mut.codon:CAC|exon.name:Exon 4|type:EXON_CODING_NON_SYNONYMOUS	geneSymbol:LRRC20|wild.codon:CGC|wild.aa:R|pos.cdna:304|kgId:uc001jqz.1|position.protein:102|strand:-|mut.aa:H|mut.codon:CAC|exon.name:Exon 4|type:EXON_CODING_NON_SYNONYMOUS	GT	AD	DP	GQ	PL	0/1	46	45	88	99	1312	0	1243
chr10	72614535	0	A	G	2348.95	AC=1	AF=0.50	AN=2	DP=179	Dels=0.00	HRun=1	HaplotypeScore=28.9769	MQ=59.61	MQ0=0	QD=13.29	SB=-959.43	geneSymbol:SGPL1|wild.codon:GAG|wild.aa:E|pos.cdna:331|kgId:uc001jrm.2|position.protein:111|strand:+|mut.aa:G|mut.codon:GGG|exon.name:Exon 5|type:EXON_CODING_NON_SYNONYMOUS																		GT	AD	DP	GQ	PL	0/1	100	78	172	99	2379	0	3146
chr10	75393754	0	G	A	2785.44	AC=1	AF=0.50	AN=2	DP=163	Dels=0.00	HRun=0	HaplotypeScore=29.8598	MQ=59.20	MQ0=0	QD=17.27	SB=-574.56	geneSymbol:MYOZ1|wild.codon:GCC|wild.aa:A|pos.cdna:571|kgId:uc001jur.2|position.protein:191|strand:-|mut.aa:V|mut.codon:GTC|exon.name:Exon 5|type:EXON_CODING_NON_SYNONYMOUS	GT	AD	DP	GQ	PL	0/1	68	93	158	99	2815	0	1992
chr10	75407698	0	G	T	266.16	AC=1	AF=0.50	AN=2	DP=23	Dels=0.00	HRun=0	HaplotypeScore=5.0307	MQ=58.99	MQ0=0	QD=12.88	SB=-86.24	geneSymbol:SYNPO2L|wild.codon:CCT|wild.aa:P|pos.cdna:1039|kgId:uc001jus.3|position.protein:347|strand:-|mut.aa:H|mut.codon:CAT|exon.name:Exon 2|type:EXON_CODING_NON_SYNONYMOUS	geneSymbol:SYNPO2L|wild.codon:CCT|wild.aa:P|pos.cdna:1711|kgId:uc001jut.3|position.protein:571|strand:-|mut.aa:H|mut.codon:CAT|exon.name:Exon 4|type:EXON_CODING_NON_SYNONYMOUS																	GT	AD	DP	GQ	PL	0/1	12	11	22	99	296	0	352
chr10	75408523	0	A	T	825.6	AC=1	AF=0.50	AN=2	DP=105	Dels=0.00	HRun=0	HaplotypeScore=8.2576	MQ=59.56	MQ0=0	QD=8.15	SB=-416.10	geneSymbol:SYNPO2L|wild.codon:CTT|wild.aa:L|pos.cdna:214|kgId:uc001jus.3|position.protein:72|strand:-|mut.aa:H|mut.codon:CAT|exon.name:Exon 2|type:EXON_CODING_NON_SYNONYMOUS	geneSymbol:SYNPO2L|wild.codon:CTT|wild.aa:L|pos.cdna:886|kgId:uc001jut.3|position.protein:296|strand:-|mut.aa:H|mut.codon:CAT|exon.name:Exon 4|type:EXON_CODING_NON_SYNONYMOUS	GT	AD	DP	GQ	PL	0/1	73	32	103	99	856	0	2452
chr10	75525567	0	A	C	3160.84	AC=1	AF=0.50	AN=2	DP=245	Dels=0.00	HRun=7	HaplotypeScore=91.3305	MQ=59.16	MQ0=0	QD=13.02	SB=-1105.28	geneSymbol:SEC24C|kgId:uc010qkn.1|intron.name:Intron 5|strand:+|type:INTRON	geneSymbol:SEC24C|wild.codon:CAG|wild.aa:Q|pos.cdna:949|kgId:uc009xrj.1|position.protein:317|strand:+|mut.aa:P|mut.codon:CCG|exon.name:Exon 9|type:EXON_CODING_NON_SYNONYMOUS	geneSymbol:SEC24C|wild.codon:CAG|wild.aa:Q|pos.cdna:1375|kgId:uc001juw.2|position.protein:459|strand:+|mut.aa:P|mut.codon:CCG|exon.name:Exon 11|type:EXON_CODING_NON_SYNONYMOUS	geneSymbol:SEC24C|wild.codon:CAG|wild.aa:Q|pos.cdna:1375|kgId:uc001jux.2|position.protein:459|strand:+|mut.aa:P|mut.codon:CCG|exon.name:Exon 10|type:EXON_CODING_NON_SYNONYMOUS	geneSymbol:SEC24C|wild.codon:CAG|wild.aa:Q|pos.cdna:1018|kgId:uc010qko.1|position.protein:340|strand:+|mut.aa:P|mut.codon:CCG|exon.name:Exon 10|type:EXON_CODING_NON_SYNONYMOUS	geneSymbol:SEC24C|kgId:uc010qkp.1|intron.name:Intron 2|strand:+|type:INTRON	geneSymbol:SEC24C|kgId:uc010qkq.1|intron.name:Intron 1|strand:+|type:INTRON	GT	AD	DP	GQ	PL	0/1	127	114	233	99	3191	0	4079
chr10	75551152	0	G	T	1815.47	AC=1	AF=0.50	AN=2	DP=102	Dels=0.00	HRun=0	HaplotypeScore=15.1607	MQ=59.63	MQ0=0	QD=18.09	SB=-733.08	geneSymbol:KIAA0913|wild.codon:AGC|wild.aa:S|pos.cdna:1213|kgId:uc001jve.2|position.protein:405|strand:+|mut.aa:I|mut.codon:ATC|exon.name:Exon 9|type:EXON_CODING_NON_SYNONYMOUS	geneSymbol:KIAA0913|wild.codon:AGC|wild.aa:S|pos.cdna:1213|kgId:uc009xrl.2|position.protein:405|strand:+|mut.aa:I|mut.codon:ATC|exon.name:Exon 9|type:EXON_CODING_NON_SYNONYMOUS	geneSymbol:KIAA0913|wild.codon:AGC|wild.aa:S|pos.cdna:1213|kgId:uc001jvf.2|position.protein:405|strand:+|mut.aa:I|mut.codon:ATC|exon.name:Exon 9|type:EXON_CODING_NON_SYNONYMOUS	geneSymbol:KIAA0913|kgId:uc001jvh.2|strand:+|type:UTR3	GT	AD	DP	GQ	PL	0/1	41	60	96	99	1845	0	1032
chr10	75574985	0	G	A	2491.25	AC=1	AF=0.50	AN=2	DP=189	Dels=0.00	HRun=0	HaplotypeScore=17.0856	MQ=58.89	MQ0=0	QD=13.34	SB=-825.20	geneSymbol:CAMK2G|wild.codon:CCT|wild.aa:P|pos.cdna:1458|kgId:uc001jvm.1|position.protein:487|strand:-|mut.aa:S|mut.codon:TCT|exon.name:Exon 20|type:EXON_CODING_NON_SYNONYMOUS	geneSymbol:CAMK2G|wild.codon:CCT|wild.aa:P|pos.cdna:1371|kgId:uc001jvo.1|position.protein:458|strand:-|mut.aa:S|mut.codon:TCT|exon.name:Exon 20|type:EXON_CODING_NON_SYNONYMOUS	geneSymbol:CAMK2G|wild.codon:CCT|wild.aa:P|pos.cdna:1344|kgId:uc001jvp.1|position.protein:449|strand:-|mut.aa:S|mut.codon:TCT|exon.name:Exon 19|type:EXON_CODING_NON_SYNONYMOUS	geneSymbol:CAMK2G|wild.codon:CCT|wild.aa:P|pos.cdna:1302|kgId:uc001jvq.1|position.protein:435|strand:-|mut.aa:S|mut.codon:TCT|exon.name:Exon 19|type:EXON_CODING_NON_SYNONYMOUS	geneSymbol:CAMK2G|wild.codon:CCT|wild.aa:P|pos.cdna:1275|kgId:uc001jvr.1|position.protein:426|strand:-|mut.aa:S|mut.codon:TCT|exon.name:Exon 18|type:EXON_CODING_NON_SYNONYMOUS	geneSymbol:CAMK2G|wild.codon:CCT|wild.aa:P|pos.cdna:1407|kgId:uc001jvs.1|position.protein:470|strand:-|mut.aa:S|mut.codon:TCT|exon.name:Exon 20|type:EXON_CODING_NON_SYNONYMOUS	geneSymbol:CAMK2G|kgId:uc001jvt.1|strand:-|exon.name:Exon 21|type:UTR5	geneSymbol:CAMK2G|wild.codon:CCT|wild.aa:P|pos.cdna:1278|kgId:uc001jvu.1|position.protein:427|strand:-|mut.aa:S|mut.codon:TCT|exon.name:Exon 18|type:EXON_CODING_NON_SYNONYMOUS	geneSymbol:CAMK2G|wild.codon:CCT|wild.aa:P|pos.cdna:225|kgId:uc009xrp.1|position.protein:76|strand:-|mut.aa:S|mut.codon:TCT|exon.name:Exon 9|type:EXON_CODING_NON_SYNONYMOUS	GT	AD	DP	GQ	PL	0/1	97	91	182	99	2521	0	3133
chr10	75607006	0	C	T	3196.66	AC=1	AF=0.50	AN=2	DP=250	Dels=0.00	HRun=0	HaplotypeScore=24.3988	MQ=59.70	MQ0=0	QD=12.91	SB=-825.93	geneSymbol:CAMK2G|wild.codon:GCT|wild.aa:A|pos.cdna:795|kgId:uc001jvm.1|position.protein:266|strand:-|mut.aa:T|mut.codon:ACT|exon.name:Exon 10|type:EXON_CODING_NON_SYNONYMOUS	geneSymbol:CAMK2G|wild.codon:GCT|wild.aa:A|pos.cdna:795|kgId:uc001jvo.1|position.protein:266|strand:-|mut.aa:T|mut.codon:ACT|exon.name:Exon 10|type:EXON_CODING_NON_SYNONYMOUS	geneSymbol:CAMK2G|wild.codon:GCT|wild.aa:A|pos.cdna:795|kgId:uc001jvp.1|position.protein:266|strand:-|mut.aa:T|mut.codon:ACT|exon.name:Exon 10|type:EXON_CODING_NON_SYNONYMOUS	geneSymbol:CAMK2G|wild.codon:GCT|wild.aa:A|pos.cdna:795|kgId:uc001jvq.1|position.protein:266|strand:-|mut.aa:T|mut.codon:ACT|exon.name:Exon 10|type:EXON_CODING_NON_SYNONYMOUS	geneSymbol:CAMK2G|wild.codon:GCT|wild.aa:A|pos.cdna:795|kgId:uc001jvr.1|position.protein:266|strand:-|mut.aa:T|mut.codon:ACT|exon.name:Exon 10|type:EXON_CODING_NON_SYNONYMOUS	geneSymbol:CAMK2G|wild.codon:GCT|wild.aa:A|pos.cdna:795|kgId:uc001jvs.1|position.protein:266|strand:-|mut.aa:T|mut.codon:ACT|exon.name:Exon 10|type:EXON_CODING_NON_SYNONYMOUS	geneSymbol:CAMK2G|kgId:uc001jvt.1|strand:-|exon.name:Exon 9|type:UTR5	geneSymbol:CAMK2G|wild.codon:GCT|wild.aa:A|pos.cdna:729|kgId:uc001jvu.1|position.protein:244|strand:-|mut.aa:T|mut.codon:ACT|exon.name:Exon 9|type:EXON_CODING_NON_SYNONYMOUS	geneSymbol:CAMK2G|wild.codon:GCT|wild.aa:A|pos.cdna:771|kgId:uc001jvv.1|position.protein:258|strand:-|mut.aa:T|mut.codon:ACT|exon.name:Exon 10|type:EXON_CODING_NON_SYNONYMOUS	geneSymbol:CAMK2G|kgId:uc010qkv.1|intron.name:Intron 4|strand:-|type:INTRON	GT	AD	DP	GQ	PL	0/1	129	120	237	99	3227	0	3987
chr10	75896420	0	T	C	2318.28	AC=1	AF=0.50	AN=2	DP=171	Dels=0.00	HRun=0	HaplotypeScore=13.4116	MQ=59.39	MQ0=0	QD=13.73	SB=-976.11	geneSymbol:AP3M1|wild.codon:ATT|wild.aa:I|pos.cdna:414|kgId:uc001jwf.2|position.protein:139|strand:-|mut.aa:V|mut.codon:GTT|exon.name:Exon 3|type:EXON_CODING_NON_SYNONYMOUS	geneSymbol:AP3M1|wild.codon:ATT|wild.aa:I|pos.cdna:414|kgId:uc001jwg.2|position.protein:139|strand:-|mut.aa:V|mut.codon:GTT|exon.name:Exon 4|type:EXON_CODING_NON_SYNONYMOUS	geneSymbol:AP3M1|wild.codon:ATT|wild.aa:I|pos.cdna:414|kgId:uc001jwh.2|position.protein:139|strand:-|mut.aa:V|mut.codon:GTT|exon.name:Exon 3|type:EXON_CODING_NON_SYNONYMOUS	geneSymbol:AP3M1|kgId:uc010qla.1|intron.name:Intron 4|strand:-|type:INTRON															GT	AD	DP	GQ	PL	0/1	97	74	171	99	2348	0	3151
chr10	76789938	0	G	A	719.68	AC=1	AF=0.50	AN=2	DP=64	Dels=0.00	HRun=1	HaplotypeScore=5.4530	MQ=60.00	MQ0=0	QD=11.71	SB=-341.21	geneSymbol:MYST4|wild.codon:GAG|wild.aa:E|pos.cdna:5355|kgId:uc001jwn.1|position.protein:1786|strand:+|mut.aa:K|mut.codon:AAG|exon.name:Exon 18|type:EXON_CODING_NON_SYNONYMOUS	geneSymbol:MYST4|wild.codon:GAG|wild.aa:E|pos.cdna:4479|kgId:uc001jwo.1|position.protein:1494|strand:+|mut.aa:K|mut.codon:AAG|exon.name:Exon 17|type:EXON_CODING_NON_SYNONYMOUS	geneSymbol:MYST4|wild.codon:GAG|wild.aa:E|pos.cdna:4806|kgId:uc001jwp.1|position.protein:1603|strand:+|mut.aa:K|mut.codon:AAG|exon.name:Exon 17|type:EXON_CODING_NON_SYNONYMOUS	GT	AD	DP	GQ	PL	0/1	38	25	62	99	750	0	1126
chr10	82267084	0	C	T	4543.99	AC=1	AF=0.50	AN=2	DP=218	Dels=0.00	HRun=0	HaplotypeScore=34.0462	MQ=59.42	MQ0=0	QD=18.00	SB=-1189.28	geneSymbol:TSPAN14|wild.codon:GCC|wild.aa:A|pos.cdna:232|kgId:uc001kcj.3|position.protein:78|strand:+|mut.aa:V|mut.codon:GTC|exon.name:Exon 4|type:EXON_CODING_NON_SYNONYMOUS	geneSymbol:TSPAN14|kgId:uc009xss.2|intron.name:Intron 2|strand:+|type:INTRON	geneSymbol:TSPAN14|wild.codon:GCC|wild.aa:A|pos.cdna:181|kgId:uc001kci.3|position.protein:61|strand:+|mut.aa:V|mut.codon:GTC|exon.name:Exon 3|type:EXON_CODING_NON_SYNONYMOUS	GT	AD	DP	GQ	PL	0/1	83	134	206	99	3923	0	2337
chr10	88206187	0	C	T	1875.14	AC=2	AF=1.00	AN=2	DP=53	Dels=0.00	HRun=0	HaplotypeScore=6.4180	MQ=59.21	MQ0=0	QD=36.00	SB=-428.46	geneSymbol:WAPAL|wild.codon:CGG|wild.aa:R|pos.cdna:910|kgId:uc009xsv.2|position.protein:304|strand:-|mut.aa:Q|mut.codon:CAG|exon.name:Exon 8|type:EXON_CODING_NON_SYNONYMOUS	geneSymbol:WAPAL|wild.codon:CGG|wild.aa:R|pos.cdna:3244|kgId:uc001kdn.2|position.protein:1082|strand:-|mut.aa:Q|mut.codon:CAG|exon.name:Exon 17|type:EXON_CODING_NON_SYNONYMOUS	geneSymbol:WAPAL|wild.codon:CGG|wild.aa:R|pos.cdna:3133|kgId:uc001kdo.2|position.protein:1045|strand:-|mut.aa:Q|mut.codon:CAG|exon.name:Exon 16|type:EXON_CODING_NON_SYNONYMOUS	geneSymbol:WAPAL|wild.codon:CGG|wild.aa:R|pos.cdna:3115|kgId:uc009xsw.2|position.protein:1039|strand:-|mut.aa:Q|mut.codon:CAG|exon.name:Exon 16|type:EXON_CODING_NON_SYNONYMOUS	GT	AD	DP	GQ	PL	1/1	0	52	51	99	1908	153	0
chr10	88277471	0	A	C	2642.27	AC=2	AF=1.00	AN=2	DP=70	Dels=0.00	HRun=0	HaplotypeScore=2.0727	MQ=60.00	MQ0=0	QD=38.22	SB=-952.22	geneSymbol:WAPAL|wild.codon:ATT|wild.aa:I|pos.cdna:484|kgId:uc001kdn.2|position.protein:162|strand:-|mut.aa:S|mut.codon:AGT|exon.name:Exon 3|type:EXON_CODING_NON_SYNONYMOUS	geneSymbol:WAPAL|wild.codon:ATT|wild.aa:I|pos.cdna:355|kgId:uc001kdo.2|position.protein:119|strand:-|mut.aa:S|mut.codon:AGT|exon.name:Exon 2|type:EXON_CODING_NON_SYNONYMOUS	geneSymbol:WAPAL|wild.codon:ATT|wild.aa:I|pos.cdna:355|kgId:uc009xsw.2|position.protein:119|strand:-|mut.aa:S|mut.codon:AGT|exon.name:Exon 2|type:EXON_CODING_NON_SYNONYMOUS	geneSymbol:hWAPL|wild.codon:ATT|wild.aa:I|pos.cdna:355|kgId:uc010qmh.1|position.protein:119|strand:-|mut.aa:S|mut.codon:AGT|exon.name:Exon 3|type:EXON_CODING_NON_SYNONYMOUS	geneSymbol:hWAPL|wild.codon:ATT|wild.aa:I|pos.cdna:466|kgId:uc010qmi.1|position.protein:156|strand:-|mut.aa:S|mut.codon:AGT|exon.name:Exon 3|type:EXON_CODING_NON_SYNONYMOUS	geneSymbol:hWAPL|wild.codon:ATT|wild.aa:I|pos.cdna:355|kgId:uc010qmj.1|position.protein:119|strand:-|mut.aa:S|mut.codon:AGT|exon.name:Exon 3|type:EXON_CODING_NON_SYNONYMOUS													GT	AD	DP	GQ	PL	1/1	0	70	68	99	2675	205	0
chr10	88446983	0	G	T	708.72	AC=1	AF=0.50	AN=2	DP=53	Dels=0.00	HRun=0	HaplotypeScore=7.9878	MQ=58.85	MQ0=0	QD=13.94	SB=-344.27	geneSymbol:LDB3|kgId:uc010qml.1|intron.name:Intron 5|strand:+|type:INTRON	geneSymbol:LDB3|wild.codon:GAT|wild.aa:D|pos.cdna:846|kgId:uc010qmm.1|position.protein:283|strand:+|mut.aa:Y|mut.codon:TAT|exon.name:Exon 6|type:EXON_CODING_NON_SYNONYMOUS	geneSymbol:LDB3|wild.codon:GAT|wild.aa:D|pos.cdna:501|kgId:uc001kdr.2|position.protein:168|strand:+|mut.aa:Y|mut.codon:TAT|exon.name:Exon 5|type:EXON_CODING_NON_SYNONYMOUS	geneSymbol:LDB3|wild.codon:GAT|wild.aa:D|pos.cdna:846|kgId:uc009xsy.2|position.protein:283|strand:+|mut.aa:Y|mut.codon:TAT|exon.name:Exon 5|type:EXON_CODING_NON_SYNONYMOUS	geneSymbol:LDB3|kgId:uc001kds.2|intron.name:Intron 4|strand:+|type:INTRON	geneSymbol:KIAA0613|kgId:uc001kdt.2|strand:+|type:UTR3	geneSymbol:LDB3|wild.codon:GAT|wild.aa:D|pos.cdna:501|kgId:uc001kdu.2|position.protein:168|strand:+|mut.aa:Y|mut.codon:TAT|exon.name:Exon 5|type:EXON_CODING_NON_SYNONYMOUS	geneSymbol:LDB3|kgId:uc001kdv.2|intron.name:Intron 4|strand:+|type:INTRON	geneSymbol:LDB3|kgId:uc009xsz.2|intron.name:Intron 4|strand:+|type:INTRON	GT	AD	DP	GQ	PL	0/1	27	26	52	99	739	0	867
chr10	88704979	0	C	A	813.27	AC=1	AF=0.50	AN=2	DP=51	Dels=0.00	HRun=0	HaplotypeScore=1.4076	MQ=60.00	MQ0=0	QD=16.53	SB=-400.75	geneSymbol:MMRN2|wild.codon:CAG|wild.aa:Q|pos.cdna:446|kgId:uc001kea.2|position.protein:149|strand:-|mut.aa:H|mut.codon:CAT|exon.name:Exon 4|type:EXON_CODING_NON_SYNONYMOUS	geneSymbol:MMRN2|kgId:uc010qmn.1|intron.name:Intron 4|strand:-|type:INTRON	geneSymbol:MMRN2|wild.codon:CAG|wild.aa:Q|pos.cdna:317|kgId:uc009xtb.2|position.protein:106|strand:-|mut.aa:H|mut.codon:CAT|exon.name:Exon 3|type:EXON_CODING_NON_SYNONYMOUS	GT	AD	DP	GQ	PL	0/1	24	27	51	99	843	0	791
chr10	93668051	0	C	G	1421.09	AC=1	AF=0.50	AN=2	DP=129	Dels=0.00	HRun=3	HaplotypeScore=13.4293	MQ=59.64	MQ0=0	QD=11.25	SB=-615.82	geneSymbol:FGFBP3|wild.codon:GAC|wild.aa:D|pos.cdna:675|kgId:uc001khq.3|position.protein:226|strand:-|mut.aa:H|mut.codon:CAC|exon.name:Exon 2|type:EXON_CODING_NON_SYNONYMOUS	GT	AD	DP	GQ	PL	0/1	74	55	123	99	1451	0	2035
chr10	94733988	0	C	A	371.76	AC=1	AF=0.50	AN=2	DP=23	Dels=0.00	HRun=0	HaplotypeScore=2.5504	MQ=60.00	MQ0=0	QD=17.47	SB=-32.76	geneSymbol:EXOC6|wild.codon:CCT|wild.aa:P|splicing:SPLICING_DONOR|pos.cdna:1999|kgId:uc010qnr.1|position.protein:667|strand:+|mut.aa:H|mut.codon:CAT|exon.name:Exon 19|type:EXON_CODING_NON_SYNONYMOUS	geneSymbol:EXOC6|wild.codon:CCT|wild.aa:P|splicing:SPLICING_DONOR|pos.cdna:1936|kgId:uc001kie.2|position.protein:646|strand:+|mut.aa:H|mut.codon:CAT|exon.name:Exon 18|type:EXON_CODING_NON_SYNONYMOUS	geneSymbol:EXOC6|wild.codon:CCT|wild.aa:P|splicing:SPLICING_DONOR|pos.cdna:1951|kgId:uc001kig.2|position.protein:651|strand:+|mut.aa:H|mut.codon:CAT|exon.name:Exon 18|type:EXON_CODING_NON_SYNONYMOUS	geneSymbol:EXOC6|wild.codon:CCT|wild.aa:P|splicing:SPLICING_DONOR|pos.cdna:1948|kgId:uc009xub.2|position.protein:650|strand:+|mut.aa:H|mut.codon:CAT|exon.name:Exon 18|type:EXON_CODING_NON_SYNONYMOUS	geneSymbol:EXOC6|wild.codon:CCT|wild.aa:P|splicing:SPLICING_DONOR|pos.cdna:1642|kgId:uc009xuc.2|position.protein:548|strand:+|mut.aa:H|mut.codon:CAT|exon.name:Exon 14|type:EXON_CODING_NON_SYNONYMOUS	geneSymbol:EXOC6|kgId:uc001kih.2|strand:+|type:UTR3	geneSymbol:EXOC6|wild.codon:CCT|wild.aa:P|splicing:SPLICING_DONOR|pos.cdna:673|kgId:uc001kii.2|position.protein:225|strand:+|mut.aa:H|mut.codon:CAT|exon.name:Exon 5|type:EXON_CODING_NON_SYNONYMOUS	GT	AD	DP	GQ	PL	0/1	10	13	23	99	402	0	337
chr10	95072791	0	C	T	2056.62	AC=1	AF=0.50	AN=2	DP=175	Dels=0.00	HRun=0	HaplotypeScore=11.1076	MQ=59.40	MQ0=0	QD=11.92	SB=-105.66	geneSymbol:KIAA1207|kgId:uc009xue.2|strand:-|exon.name:Exon 32|type:UTR5	geneSymbol:MYOF|wild.codon:GCC|wild.aa:A|pos.cdna:5874|kgId:uc001kin.2|position.protein:1959|strand:-|mut.aa:T|mut.codon:ACC|exon.name:Exon 51|type:EXON_CODING_NON_SYNONYMOUS	geneSymbol:MYOF|wild.codon:GCC|wild.aa:A|pos.cdna:5835|kgId:uc001kio.2|position.protein:1946|strand:-|mut.aa:T|mut.codon:ACC|exon.name:Exon 50|type:EXON_CODING_NON_SYNONYMOUS	GT	AD	DP	GQ	PL	0/1	96	79	169	99	2087	0	2913
chr10	95097652	0	A	T	2439.11	AC=1	AF=0.50	AN=2	DP=167	Dels=0.00	HRun=0	HaplotypeScore=16.9093	MQ=58.65	MQ0=0	QD=14.79	SB=-989.50	geneSymbol:KIAA1207|kgId:uc009xue.2|strand:-|exon.name:Exon 22|type:UTR5	geneSymbol:MYOF|wild.codon:TGG|wild.aa:W|pos.cdna:4356|kgId:uc001kin.2|position.protein:1453|strand:-|mut.aa:R|mut.codon:AGG|exon.name:Exon 40|type:EXON_CODING_NON_SYNONYMOUS	geneSymbol:MYOF|wild.codon:TGG|wild.aa:W|pos.cdna:4317|kgId:uc001kio.2|position.protein:1440|strand:-|mut.aa:R|mut.codon:AGG|exon.name:Exon 39|type:EXON_CODING_NON_SYNONYMOUS																GT	AD	DP	GQ	PL	0/1	87	80	166	99	2469	0	2839
chr10	95326842	0	G	A	978.48	AC=1	AF=0.50	AN=2	DP=65	Dels=0.00	HRun=0	HaplotypeScore=13.9774	MQ=59.65	MQ0=0	QD=15.52	SB=-347.30	geneSymbol:GPR120|wild.codon:GGC|wild.aa:G|pos.cdna:364|kgId:uc010qnt.1|position.protein:122|strand:+|mut.aa:D|mut.codon:GAC|exon.name:Exon 1|type:EXON_CODING_NON_SYNONYMOUS	geneSymbol:GPR120|wild.codon:GGC|wild.aa:G|pos.cdna:364|kgId:uc010qnu.1|position.protein:122|strand:+|mut.aa:D|mut.codon:GAC|exon.name:Exon 1|type:EXON_CODING_NON_SYNONYMOUS	GT	AD	DP	GQ	PL	0/1	29	36	61	99	1008	0	824
chr10	95660892	0	C	A	1692.83	AC=2	AF=1.00	AN=2	DP=53	Dels=0.00	HRun=0	HaplotypeScore=3.5720	MQ=60.00	MQ0=0	QD=32.56	SB=-579.29	geneSymbol:TMEM20|wild.codon:TCT|wild.aa:S|pos.cdna:739|kgId:uc001kjf.1|position.protein:247|strand:+|mut.aa:Y|mut.codon:TAT|exon.name:Exon 3|type:EXON_CODING_NON_SYNONYMOUS	geneSymbol:TMEM20|wild.codon:TCT|wild.aa:S|pos.cdna:742|kgId:uc001kjg.1|position.protein:248|strand:+|mut.aa:Y|mut.codon:TAT|exon.name:Exon 3|type:EXON_CODING_NON_SYNONYMOUS	geneSymbol:TMEM20|kgId:uc001kjh.2|intron.name:Intron 1|strand:+|type:INTRON	geneSymbol:TMEM20|kgId:uc001kji.2|intron.name:Intron 1|strand:+|type:INTRON	geneSymbol:TMEM20|wild.codon:TCT|wild.aa:S|pos.cdna:691|kgId:uc010qnw.1|position.protein:231|strand:+|mut.aa:Y|mut.codon:TAT|exon.name:Exon 3|type:EXON_CODING_NON_SYNONYMOUS	geneSymbol:BC036382|kgId:uc001kjj.2|intron.name:Intron 1|strand:+|type:INTRON	GT	AD	DP	GQ	PL	1/1	0	51	48	99	1726	144	0
chr10	96112670	0	C	T	423.88	AC=1	AF=0.50	AN=2	DP=46	Dels=0.00	HRun=2	HaplotypeScore=2.8741	MQ=59.59	MQ0=0	QD=9.87	SB=-163.43	geneSymbol:NOC3L|wild.codon:GCA|wild.aa:A|pos.cdna:840|kgId:uc001kjq.1|position.protein:281|strand:-|mut.aa:T|mut.codon:ACA|exon.name:Exon 7|type:EXON_CODING_NON_SYNONYMOUS	geneSymbol:ad24|wild.codon:GCA|wild.aa:A|pos.cdna:195|kgId:uc009xuk.1|position.protein:66|strand:-|mut.aa:T|mut.codon:ACA|exon.name:Exon 6|type:EXON_CODING_NON_SYNONYMOUS	GT	AD	DP	GQ	PL	0/1	28	18	44	99	454	0	948
chr10	97380889	0	G	A	1375.97	AC=1	AF=0.50	AN=2	DP=101	Dels=0.00	HRun=0	HaplotypeScore=9.9015	MQ=58.91	MQ0=0	QD=13.92	SB=-598.02	geneSymbol:ALDH18A1|wild.codon:CGC|wild.aa:R|pos.cdna:1359|kgId:uc001kky.2|position.protein:454|strand:-|mut.aa:C|mut.codon:TGC|exon.name:Exon 12|type:EXON_CODING_NON_SYNONYMOUS	geneSymbol:ALDH18A1|wild.codon:CGC|wild.aa:R|pos.cdna:1365|kgId:uc001kkz.2|position.protein:456|strand:-|mut.aa:C|mut.codon:TGC|exon.name:Exon 12|type:EXON_CODING_NON_SYNONYMOUS	geneSymbol:ALDH18A1|wild.codon:CGC|wild.aa:R|pos.cdna:1032|kgId:uc010qog.1|position.protein:345|strand:-|mut.aa:C|mut.codon:TGC|exon.name:Exon 11|type:EXON_CODING_NON_SYNONYMOUS	geneSymbol:ALDH18A1|wild.codon:CGC|wild.aa:R|pos.cdna:729|kgId:uc010qoh.1|position.protein:244|strand:-|mut.aa:C|mut.codon:TGC|exon.name:Exon 9|type:EXON_CODING_NON_SYNONYMOUS	GT	AD	DP	GQ	PL	0/1	50	51	95	99	1406	0	1323
chr10	97424042	0	T	C	968.17	AC=1	AF=0.50	AN=2	DP=40	Dels=0.00	HRun=0	HaplotypeScore=1.5167	MQ=60.00	MQ0=0	QD=24.95	SB=-0.01	geneSymbol:TCTN3|wild.codon:ACA|wild.aa:T|pos.cdna:1137|kgId:uc001kla.3|position.protein:380|strand:-|mut.aa:A|mut.codon:GCA|exon.name:Exon 12|type:EXON_CODING_NON_SYNONYMOUS	geneSymbol:TCTN3|wild.codon:ACA|wild.aa:T|pos.cdna:1605|kgId:uc001klb.3|position.protein:536|strand:-|mut.aa:A|mut.codon:GCA|exon.name:Exon 14|type:EXON_CODING_NON_SYNONYMOUS	geneSymbol:TCTN3|wild.codon:ACA|wild.aa:T|pos.cdna:1161|kgId:uc010qoi.1|position.protein:388|strand:-|mut.aa:A|mut.codon:GCA|exon.name:Exon 10|type:EXON_CODING_NON_SYNONYMOUS	GT	AD	DP	GQ	PL	0/1	12	28	40	99	998	0	316
chr10	97918928	0	T	A	282.5	AC=1	AF=0.50	AN=2	DP=21	Dels=0.00	HRun=1	HaplotypeScore=3.3546	MQ=60.00	MQ0=0	QD=14.88	SB=-153.76	geneSymbol:ZNF518A|wild.codon:CTA|wild.aa:L|pos.cdna:1258|kgId:uc001klo.1|position.protein:420|strand:+|mut.aa:Q|mut.codon:CAA|exon.name:Exon 7|type:EXON_CODING_NON_SYNONYMOUS	geneSymbol:ZNF518A|wild.codon:CTA|wild.aa:L|pos.cdna:2848|kgId:uc001klp.2|position.protein:950|strand:+|mut.aa:Q|mut.codon:CAA|exon.name:Exon 6|type:EXON_CODING_NON_SYNONYMOUS	geneSymbol:ZNF518A|wild.codon:CTA|wild.aa:L|pos.cdna:2848|kgId:uc001klq.2|position.protein:950|strand:+|mut.aa:Q|mut.codon:CAA|exon.name:Exon 7|type:EXON_CODING_NON_SYNONYMOUS	geneSymbol:ZNF518A|wild.codon:CTA|wild.aa:L|pos.cdna:2848|kgId:uc001klr.2|position.protein:950|strand:+|mut.aa:Q|mut.codon:CAA|exon.name:Exon 6|type:EXON_CODING_NON_SYNONYMOUS	GT	AD	DP	GQ	PL	0/1	11	10	21	99	312	0	339
chr10	97920462	0	G	T	755.47	AC=1	AF=0.50	AN=2	DP=55	Dels=0.00	HRun=0	HaplotypeScore=0.0000	MQ=60.00	MQ0=0	QD=14.28	SB=-317.51	geneSymbol:ZNF518A|kgId:uc001klo.1|strand:+|type:UTR3	geneSymbol:ZNF518A|wild.codon:GAT|wild.aa:D|pos.cdna:4380|kgId:uc001klp.2|position.protein:1461|strand:+|mut.aa:Y|mut.codon:TAT|exon.name:Exon 7|type:EXON_CODING_NON_SYNONYMOUS	geneSymbol:ZNF518A|kgId:uc001klq.2|strand:+|type:UTR3	geneSymbol:ZNF518A|kgId:uc001klr.2|strand:+|type:UTR3	GT	AD	DP	GQ	PL	0/1	29	26	54	99	785	0	948
chr10	99215731	0	G	T	1384.41	AC=1	AF=0.50	AN=2	DP=103	Dels=0.00	HRun=1	HaplotypeScore=12.9583	MQ=59.35	MQ0=0	QD=13.73	SB=-515.94	geneSymbol:ZDHHC16|wild.codon:GTA|wild.aa:V|splicing:SPLICING_ACCEPTOR|pos.cdna:948|kgId:uc001knj.2|position.protein:317|strand:+|mut.aa:L|mut.codon:TTA|exon.name:Exon 11|type:EXON_CODING_NON_SYNONYMOUS	geneSymbol:ZDHHC16|wild.codon:GTA|wild.aa:V|splicing:SPLICING_ACCEPTOR|pos.cdna:738|kgId:uc001knp.2|position.protein:247|strand:+|mut.aa:L|mut.codon:TTA|exon.name:Exon 7|type:EXON_CODING_NON_SYNONYMOUS	geneSymbol:ZDHHC16|wild.codon:GTA|wild.aa:V|splicing:SPLICING_ACCEPTOR|pos.cdna:948|kgId:uc001knk.2|position.protein:317|strand:+|mut.aa:L|mut.codon:TTA|exon.name:Exon 10|type:EXON_CODING_NON_SYNONYMOUS	geneSymbol:ZDHHC16|wild.codon:GTA|wild.aa:V|splicing:SPLICING_ACCEPTOR|pos.cdna:900|kgId:uc001knl.2|position.protein:301|strand:+|mut.aa:L|mut.codon:TTA|exon.name:Exon 9|type:EXON_CODING_NON_SYNONYMOUS	geneSymbol:ZDHHC16|wild.codon:GTA|wild.aa:V|splicing:SPLICING_ACCEPTOR|pos.cdna:705|kgId:uc001knm.2|position.protein:236|strand:+|mut.aa:L|mut.codon:TTA|exon.name:Exon 8|type:EXON_CODING_NON_SYNONYMOUS	geneSymbol:ZDHHC16|wild.codon:GTA|wild.aa:V|splicing:SPLICING_ACCEPTOR|pos.cdna:831|kgId:uc001knn.2|position.protein:278|strand:+|mut.aa:L|mut.codon:TTA|exon.name:Exon 9|type:EXON_CODING_NON_SYNONYMOUS	geneSymbol:ZDHHC16|wild.codon:GTA|wild.aa:V|splicing:SPLICING_ACCEPTOR|pos.cdna:894|kgId:uc010qow.1|position.protein:299|strand:+|mut.aa:L|mut.codon:TTA|exon.name:Exon 11|type:EXON_CODING_NON_SYNONYMOUS	geneSymbol:ZDHHC16|kgId:uc009xvq.2|strand:+|exon.name:Exon 9|type:UTR3	geneSymbol:ZDHHC16|wild.codon:GTA|wild.aa:V|splicing:SPLICING_ACCEPTOR|pos.cdna:846|kgId:uc001kno.2|position.protein:283|strand:+|mut.aa:L|mut.codon:TTA|exon.name:Exon 9|type:EXON_CODING_NON_SYNONYMOUS	geneSymbol:ZDHHC16|wild.codon:GTA|wild.aa:V|splicing:SPLICING_ACCEPTOR|pos.cdna:921|kgId:uc009xvr.2|position.protein:308|strand:+|mut.aa:L|mut.codon:TTA|exon.name:Exon 8|type:EXON_CODING_NON_SYNONYMOUS	GT	AD	DP	GQ	PL	0/1	53	50	98	99	1414	0	1794
chr10	100144719	0	T	C	1859.45	AC=1	AF=0.50	AN=2	DP=127	Dels=0.00	HRun=1	HaplotypeScore=17.8668	MQ=59.82	MQ0=0	QD=14.88	SB=-415.14	geneSymbol:C10orf33|kgId:uc001kpb.2|strand:-|exon.name:Exon 14|type:UTR5	geneSymbol:PYROXD2|wild.codon:AGT|wild.aa:S|pos.cdna:1659|kgId:uc001kpc.2|position.protein:554|strand:-|mut.aa:G|mut.codon:GGT|exon.name:Exon 15|type:EXON_CODING_NON_SYNONYMOUS	geneSymbol:C10orf33|kgId:uc001kpd.2|strand:-|exon.name:Exon 14|type:UTR5	GT	AD	DP	GQ	PL	0/1	66	59	124	99	1889	0	2138
chr10	100249868	0	C	T	1667.89	AC=1	AF=0.50	AN=2	DP=98	Dels=0.00	HRun=0	HaplotypeScore=20.6448	MQ=56.51	MQ0=0	QD=17.33	SB=-525.52	geneSymbol:HPSE2|wild.codon:CGG|wild.aa:R|pos.cdna:1405|kgId:uc001kpn.1|position.protein:469|strand:-|mut.aa:Q|mut.codon:CAG|exon.name:Exon 10|type:EXON_CODING_NON_SYNONYMOUS	geneSymbol:HPSE2|wild.codon:CGG|wild.aa:R|pos.cdna:1375|kgId:uc009xwc.1|position.protein:459|strand:-|mut.aa:Q|mut.codon:CAG|exon.name:Exon 10|type:EXON_CODING_NON_SYNONYMOUS	geneSymbol:HPSE2|wild.codon:CGG|wild.aa:R|pos.cdna:1201|kgId:uc001kpo.1|position.protein:401|strand:-|mut.aa:Q|mut.codon:CAG|exon.name:Exon 9|type:EXON_CODING_NON_SYNONYMOUS	geneSymbol:HPSE2|wild.codon:CGG|wild.aa:R|pos.cdna:1039|kgId:uc009xwd.1|position.protein:347|strand:-|mut.aa:Q|mut.codon:CAG|exon.name:Exon 8|type:EXON_CODING_NON_SYNONYMOUS	GT	AD	DP	GQ	PL	0/1	43	55	93	99	1698	0	1136
chr10	101460811	0	C	T	3941.21	AC=2	AF=1.00	AN=2	DP=109	Dels=0.00	HRun=1	HaplotypeScore=12.0261	MQ=59.02	MQ0=0	QD=36.15	SB=-541.49	geneSymbol:ENTPD7|wild.codon:CTC|wild.aa:L|pos.cdna:1416|kgId:uc001kqa.3|position.protein:473|strand:+|mut.aa:F|mut.codon:TTC|exon.name:Exon 11|type:EXON_CODING_NON_SYNONYMOUS	geneSymbol:ENTPD7|wild.codon:CTC|wild.aa:L|pos.cdna:1422|kgId:uc009xwl.2|position.protein:475|strand:+|mut.aa:F|mut.codon:TTC|exon.name:Exon 12|type:EXON_CODING_NON_SYNONYMOUS	GT	AD	DP	GQ	PL	1/1	0	109	104	99	3941	313	0
chr10	101969527	0	A	G	846.67	AC=2	AF=1.00	AN=2	DP=23	Dels=0.00	HRun=0	HaplotypeScore=2.2880	MQ=60.00	MQ0=0	QD=38.25	SB=-131.06	geneSymbol:CHUK|wild.codon:ATG|wild.aa:M|pos.cdna:952|kgId:uc001kqp.2|position.protein:318|strand:-|mut.aa:T|mut.codon:ACG|exon.name:Exon 10|type:EXON_CODING_NON_SYNONYMOUS	GT	AD	DP	GQ	PL	1/1	0	23	23	69.22	880	69	0
chr10	102676536	0	C	T	183.26	AC=1	AF=0.50	AN=2	DP=17	Dels=0.00	HRun=0	HaplotypeScore=3.7130	MQ=60.00	MQ0=0	QD=12.54	SB=-25.74	geneSymbol:FAM178A|wild.codon:CGT|wild.aa:R|pos.cdna:393|kgId:uc001krr.1|position.protein:132|strand:+|mut.aa:C|mut.codon:TGT|exon.name:Exon 3|type:EXON_CODING_NON_SYNONYMOUS	geneSymbol:FAM178A|wild.codon:CGT|wild.aa:R|pos.cdna:393|kgId:uc001krs.2|position.protein:132|strand:+|mut.aa:C|mut.codon:TGT|exon.name:Exon 3|type:EXON_CODING_NON_SYNONYMOUS	geneSymbol:FAM178A|wild.codon:CGT|wild.aa:R|pos.cdna:393|kgId:uc001krt.3|position.protein:132|strand:+|mut.aa:C|mut.codon:TGT|exon.name:Exon 3|type:EXON_CODING_NON_SYNONYMOUS	geneSymbol:FAM178A|wild.codon:CGT|wild.aa:R|pos.cdna:201|kgId:uc001kru.1|position.protein:68|strand:+|mut.aa:C|mut.codon:TGT|exon.name:Exon 1|type:EXON_CODING_NON_SYNONYMOUS	GT	AD	DP	GQ	PL	0/1	10	7	16	99	213	0	260
chr10	102738302	0	C	T	405.53	AC=1	AF=0.50	AN=2	DP=23	Dels=0.00	HRun=0	HaplotypeScore=3.8747	MQ=57.76	MQ0=0	QD=18.94	SB=-205.54	geneSymbol:SEMA4G|kgId:uc001krv.2|strand:+|type:UTR3	geneSymbol:SEMA4G|wild.codon:GCC|wild.aa:A|pos.cdna:547|kgId:uc010qpt.1|position.protein:183|strand:+|mut.aa:V|mut.codon:GTC|exon.name:Exon 7|type:EXON_CODING_NON_SYNONYMOUS	geneSymbol:SEMA4G|wild.codon:GCC|wild.aa:A|pos.cdna:547|kgId:uc001krw.1|position.protein:183|strand:+|mut.aa:V|mut.codon:GTC|exon.name:Exon 6|type:EXON_CODING_NON_SYNONYMOUS	geneSymbol:SEMA4G|wild.codon:GCC|wild.aa:A|pos.cdna:547|kgId:uc001krx.2|position.protein:183|strand:+|mut.aa:V|mut.codon:GTC|exon.name:Exon 6|type:EXON_CODING_NON_SYNONYMOUS	geneSymbol:MRPL43|kgId:uc001kry.1|strand:-|type:UTR3	geneSymbol:MRPL43|kgId:uc010qpu.1|strand:-|type:UTR3	GT	AD	DP	GQ	PL	0/1	9	14	22	99	436	0	245
chr10	102738309	0	G	T	429.55	AC=1	AF=0.50	AN=2	DP=25	Dels=0.00	HRun=1	HaplotypeScore=3.4055	MQ=57.94	MQ0=0	QD=18.38	SB=-215.26	geneSymbol:SEMA4G|kgId:uc001krv.2|strand:+|type:UTR3	geneSymbol:SEMA4G|wild.codon:AGG|wild.aa:R|pos.cdna:554|kgId:uc010qpt.1|position.protein:185|strand:+|mut.aa:S|mut.codon:AGT|exon.name:Exon 7|type:EXON_CODING_NON_SYNONYMOUS	geneSymbol:SEMA4G|wild.codon:AGG|wild.aa:R|pos.cdna:554|kgId:uc001krw.1|position.protein:185|strand:+|mut.aa:S|mut.codon:AGT|exon.name:Exon 6|type:EXON_CODING_NON_SYNONYMOUS	geneSymbol:SEMA4G|wild.codon:AGG|wild.aa:R|pos.cdna:554|kgId:uc001krx.2|position.protein:185|strand:+|mut.aa:S|mut.codon:AGT|exon.name:Exon 6|type:EXON_CODING_NON_SYNONYMOUS	geneSymbol:MRPL43|kgId:uc001kry.1|strand:-|type:UTR3	geneSymbol:MRPL43|kgId:uc010qpu.1|strand:-|type:UTR3	GT	AD	DP	GQ	PL	0/1	11	14	23	99	460	0	267
chr10	102783287	0	C	T	420.3	AC=1	AF=0.50	AN=2	DP=29	Dels=0.00	HRun=0	HaplotypeScore=3.0966	MQ=60.00	MQ0=0	QD=15.53	SB=-171.51	geneSymbol:PDZD7|wild.codon:GTA|wild.aa:V|pos.cdna:447|kgId:uc001ksn.2|position.protein:150|strand:-|mut.aa:I|mut.codon:ATA|exon.name:Exon 4|type:EXON_CODING_NON_SYNONYMOUS	geneSymbol:PDZD7|wild.codon:GTA|wild.aa:V|pos.cdna:447|kgId:uc001kso.1|position.protein:150|strand:-|mut.aa:I|mut.codon:ATA|exon.name:Exon 4|type:EXON_CODING_NON_SYNONYMOUS	GT	AD	DP	GQ	PL	0/1	14	15	27	99	450	0	309
chr10	103607307	0	T	C	4237.51	AC=1	AF=0.50	AN=2	DP=248	Dels=0.00	HRun=2	HaplotypeScore=36.0844	MQ=59.02	MQ0=0	QD=14.18	SB=-1158.31	geneSymbol:C10orf76|kgId:uc009xwx.1|strand:-|exon.name:Exon 8|type:UTR5	geneSymbol:C10orf76|wild.codon:AAG|wild.aa:K|pos.cdna:2047|kgId:uc009xwy.1|position.protein:683|strand:-|mut.aa:R|mut.codon:AGG|exon.name:Exon 26|type:EXON_CODING_NON_SYNONYMOUS	GT	AD	DP	GQ	PL	0/1	137	110	239	99	3518	0	4267
chr10	103900090	0	C	T	2588.48	AC=1	AF=0.50	AN=2	DP=195	Dels=0.00	HRun=0	HaplotypeScore=25.5382	MQ=59.67	MQ0=0	QD=13.43	SB=-979.41	geneSymbol:PPRC1|wild.codon:CCT|wild.aa:P|pos.cdna:1824|kgId:uc001kum.2|position.protein:609|strand:+|mut.aa:S|mut.codon:TCT|exon.name:Exon 5|type:EXON_CODING_NON_SYNONYMOUS	geneSymbol:PPRC1|wild.codon:CCT|wild.aa:P|pos.cdna:1464|kgId:uc001kun.2|position.protein:489|strand:+|mut.aa:S|mut.codon:TCT|exon.name:Exon 5|type:EXON_CODING_NON_SYNONYMOUS	geneSymbol:PPRC1|wild.codon:CCT|wild.aa:P|pos.cdna:1824|kgId:uc010qqj.1|position.protein:609|strand:+|mut.aa:S|mut.codon:TCT|exon.name:Exon 5|type:EXON_CODING_NON_SYNONYMOUS	geneSymbol:KIAA0595|kgId:uc009xxa.2|strand:+|type:UTR3															GT	AD	DP	GQ	PL	0/1	107	86	188	99	2618	0	3432
chr10	104019813	0	G	A	4355.22	AC=1	AF=0.50	AN=2	DP=222	Dels=0.00	HRun=2	HaplotypeScore=15.5132	MQ=60.00	MQ0=0	QD=16.66	SB=-1718.78	geneSymbol:GBF1|wild.codon:GAA|wild.aa:E|pos.cdna:102|kgId:uc001kuw.2|position.protein:35|strand:+|mut.aa:K|mut.codon:AAA|exon.name:Exon 3|type:EXON_CODING_NON_SYNONYMOUS	geneSymbol:GBF1|wild.codon:GAA|wild.aa:E|pos.cdna:102|kgId:uc001kux.1|position.protein:35|strand:+|mut.aa:K|mut.codon:AAA|exon.name:Exon 3|type:EXON_CODING_NON_SYNONYMOUS	geneSymbol:GBF1|wild.codon:GAA|wild.aa:E|pos.cdna:102|kgId:uc001kuy.1|position.protein:35|strand:+|mut.aa:K|mut.codon:AAA|exon.name:Exon 3|type:EXON_CODING_NON_SYNONYMOUS	geneSymbol:GBF1|wild.codon:GAA|wild.aa:E|pos.cdna:102|kgId:uc001kuz.1|position.protein:35|strand:+|mut.aa:K|mut.codon:AAA|exon.name:Exon 3|type:EXON_CODING_NON_SYNONYMOUS	GT	AD	DP	GQ	PL	0/1	105	117	218	99	3699	0	3433
chr10	104486400	0	G	T	1430.41	AC=1	AF=0.50	AN=2	DP=102	Dels=0.00	HRun=0	HaplotypeScore=11.3673	MQ=59.77	MQ0=0	QD=14.32	SB=-499.73	geneSymbol:SFXN2|wild.codon:GCT|wild.aa:A|pos.cdna:6|kgId:uc001kwb.2|position.protein:3|strand:+|mut.aa:S|mut.codon:TCT|exon.name:Exon 2|type:EXON_CODING_NON_SYNONYMOUS	geneSymbol:SFXN|kgId:uc001kwc.2|strand:+|type:UTR3	geneSymbol:SFXN|kgId:uc001kwd.2|strand:+|type:UTR3	GT	AD	DP	GQ	PL	0/1	49	53	96	99	1460	0	1506
chr10	105177564	0	G	A	1386.21	AC=1	AF=0.50	AN=2	DP=105	Dels=0.00	HRun=0	HaplotypeScore=19.8118	MQ=59.29	MQ0=0	QD=13.49	SB=-556.17	geneSymbol:PDCD11|wild.codon:GTA|wild.aa:V|pos.cdna:1785|kgId:uc001kwy.1|position.protein:596|strand:+|mut.aa:I|mut.codon:ATA|exon.name:Exon 14|type:EXON_CODING_NON_SYNONYMOUS	GT	AD	DP	GQ	PL	0/1	58	47	102	99	1416	0	1629
chr10	105819891	0	G	A	3070.4	AC=1	AF=0.50	AN=2	DP=197	Dels=0.00	HRun=0	HaplotypeScore=24.0141	MQ=59.77	MQ0=0	QD=15.74	SB=-620.37	geneSymbol:COL17A1|wild.codon:GCC|wild.aa:A|pos.cdna:1126|kgId:uc001kxr.2|position.protein:376|strand:-|mut.aa:V|mut.codon:GTC|exon.name:Exon 14|type:EXON_CODING_NON_SYNONYMOUS	geneSymbol:COL17A1|wild.codon:GCC|wild.aa:A|pos.cdna:1078|kgId:uc010qqv.1|position.protein:360|strand:-|mut.aa:V|mut.codon:GTC|exon.name:Exon 13|type:EXON_CODING_NON_SYNONYMOUS	GT	AD	DP	GQ	PL	0/1	89	106	191	99	3100	0	2823
chr10	105928543	0	C	A	4258.17	AC=1	AF=0.50	AN=2	DP=244	Dels=0.00	HRun=0	HaplotypeScore=30.3269	MQ=59.03	MQ0=0	QD=14.54	SB=-1685.94	geneSymbol:C10orf79|wild.codon:GAA|wild.aa:E|pos.cdna:573|kgId:uc009xxq.2|position.protein:192|strand:-|mut.aa:*|mut.codon:TAA|exon.name:Exon 7|type:EXON_STOP_GAINED	geneSymbol:C10orf79|wild.codon:GAA|wild.aa:E|pos.cdna:2649|kgId:uc001kxw.2|position.protein:884|strand:-|mut.aa:*|mut.codon:TAA|exon.name:Exon 21|type:EXON_STOP_GAINED	geneSymbol:C10orf79|wild.codon:GAA|wild.aa:E|pos.cdna:2652|kgId:uc001kxx.3|position.protein:885|strand:-|mut.aa:*|mut.codon:TAA|exon.name:Exon 21|type:EXON_STOP_GAINED	GT	AD	DP	GQ	PL	0/1	122	122	236	99	3547	0	3917
chr10	108380202	0	T	C	866.06	AC=1	AF=0.50	AN=2	DP=51	Dels=0.00	HRun=0	HaplotypeScore=2.2507	MQ=57.23	MQ0=0	QD=17.57	SB=-325.54	geneSymbol:SORCS1|wild.codon:TAC|wild.aa:Y|pos.cdna:2779|kgId:uc001kyl.2|position.protein:927|strand:-|mut.aa:C|mut.codon:TGC|exon.name:Exon 20|type:EXON_CODING_NON_SYNONYMOUS	geneSymbol:SORCS1|wild.codon:TAC|wild.aa:Y|pos.cdna:2779|kgId:uc001kym.2|position.protein:927|strand:-|mut.aa:C|mut.codon:TGC|exon.name:Exon 20|type:EXON_CODING_NON_SYNONYMOUS	geneSymbol:SORCS1|wild.codon:TAC|wild.aa:Y|pos.cdna:2779|kgId:uc009xxs.2|position.protein:927|strand:-|mut.aa:C|mut.codon:TGC|exon.name:Exon 20|type:EXON_CODING_NON_SYNONYMOUS	geneSymbol:SORCS1|wild.codon:TAC|wild.aa:Y|pos.cdna:2779|kgId:uc001kyn.1|position.protein:927|strand:-|mut.aa:C|mut.codon:TGC|exon.name:Exon 20|type:EXON_CODING_NON_SYNONYMOUS	geneSymbol:SORCS1|wild.codon:TAC|wild.aa:Y|pos.cdna:2779|kgId:uc001kyo.2|position.protein:927|strand:-|mut.aa:C|mut.codon:TGC|exon.name:Exon 20|type:EXON_CODING_NON_SYNONYMOUS	GT	AD	DP	GQ	PL	0/1	22	29	48	99	896	0	584
chr10	108459073	0	G	T	4173.77	AC=1	AF=0.50	AN=2	DP=250	Dels=0.00	HRun=0	HaplotypeScore=27.2028	MQ=59.90	MQ0=0	QD=13.78	SB=-1585.65	geneSymbol:SORCS1|wild.codon:CTC|wild.aa:L|pos.cdna:1311|kgId:uc001kyl.2|position.protein:438|strand:-|mut.aa:I|mut.codon:ATC|exon.name:Exon 9|type:EXON_CODING_NON_SYNONYMOUS	geneSymbol:SORCS1|wild.codon:CTC|wild.aa:L|pos.cdna:1311|kgId:uc001kym.2|position.protein:438|strand:-|mut.aa:I|mut.codon:ATC|exon.name:Exon 9|type:EXON_CODING_NON_SYNONYMOUS	geneSymbol:SORCS1|wild.codon:CTC|wild.aa:L|pos.cdna:1311|kgId:uc009xxs.2|position.protein:438|strand:-|mut.aa:I|mut.codon:ATC|exon.name:Exon 9|type:EXON_CODING_NON_SYNONYMOUS	geneSymbol:SORCS1|wild.codon:CTC|wild.aa:L|pos.cdna:1311|kgId:uc001kyn.1|position.protein:438|strand:-|mut.aa:I|mut.codon:ATC|exon.name:Exon 9|type:EXON_CODING_NON_SYNONYMOUS	geneSymbol:SORCS1|wild.codon:CTC|wild.aa:L|pos.cdna:1311|kgId:uc001kyo.2|position.protein:438|strand:-|mut.aa:I|mut.codon:ATC|exon.name:Exon 9|type:EXON_CODING_NON_SYNONYMOUS	GT	AD	DP	GQ	PL	0/1	131	119	242	99	3445	0	4203
chr10	112053975	0	G	A	1890.07	AC=1	AF=0.50	AN=2	DP=145	Dels=0.00	HRun=1	HaplotypeScore=14.5101	MQ=58.20	MQ0=1	QD=13.24	SB=-823.92	geneSymbol:SMNDC1|wild.codon:GCT|wild.aa:A|pos.cdna:412|kgId:uc001kzb.2|position.protein:138|strand:-|mut.aa:V|mut.codon:GTT|exon.name:Exon 4|type:EXON_CODING_NON_SYNONYMOUS	geneSymbol:SMNDC1|wild.codon:GCT|wild.aa:A|pos.cdna:649|kgId:uc001kzc.3|position.protein:217|strand:-|mut.aa:V|mut.codon:GTT|exon.name:Exon 6|type:EXON_CODING_NON_SYNONYMOUS	GT	AD	DP	GQ	PL	0/1	81	64	141	99	1920	0	2620
chr10	112583294	0	G	A	786.49	AC=1	AF=0.50	AN=2	DP=52	Dels=0.00	HRun=2	HaplotypeScore=5.7876	MQ=58.29	MQ0=0	QD=15.70	SB=-407.05	geneSymbol:RBM20|wild.codon:GAA|wild.aa:E|pos.cdna:3372|kgId:uc001kzf.2|position.protein:1125|strand:+|mut.aa:K|mut.codon:AAA|exon.name:Exon 12|type:EXON_CODING_NON_SYNONYMOUS	GT	AD	DP	GQ	PL	0/1	25	27	51	99	816	0	850
chr10	115457362	0	G	T	1328.71	AC=1	AF=0.50	AN=2	DP=93	Dels=0.00	HRun=0	HaplotypeScore=18.7099	MQ=58.58	MQ0=0	QD=14.61	SB=-476.69	geneSymbol:CASP7|wild.codon:AGT|wild.aa:S|splicing:SPLICING_DONOR|pos.cdna:109|kgId:uc001lam.2|position.protein:37|strand:+|mut.aa:I|mut.codon:ATT|exon.name:Exon 2|type:EXON_CODING_NON_SYNONYMOUS	geneSymbol:CASP7|wild.codon:AGT|wild.aa:S|splicing:SPLICING_DONOR|pos.cdna:109|kgId:uc001lan.2|position.protein:37|strand:+|mut.aa:I|mut.codon:ATT|exon.name:Exon 2|type:EXON_CODING_NON_SYNONYMOUS	geneSymbol:CASP7|wild.codon:AGT|wild.aa:S|splicing:SPLICING_DONOR|pos.cdna:208|kgId:uc001lao.2|position.protein:70|strand:+|mut.aa:I|mut.codon:ATT|exon.name:Exon 3|type:EXON_CODING_NON_SYNONYMOUS	geneSymbol:CASP7|wild.codon:AGT|wild.aa:S|splicing:SPLICING_DONOR|pos.cdna:109|kgId:uc001lap.2|position.protein:37|strand:+|mut.aa:I|mut.codon:ATT|exon.name:Exon 3|type:EXON_CODING_NON_SYNONYMOUS	geneSymbol:CASP7|wild.codon:AGT|wild.aa:S|splicing:SPLICING_DONOR|pos.cdna:109|kgId:uc001laq.2|position.protein:37|strand:+|mut.aa:I|mut.codon:ATT|exon.name:Exon 2|type:EXON_CODING_NON_SYNONYMOUS	geneSymbol:CASP7|wild.codon:GCC|wild.aa:A|splicing:SPLICING_DONOR|pos.cdna:333|kgId:uc010qsa.1|position.protein:112|strand:+|mut.aa:S|mut.codon:TCC|exon.name:Exon 2|type:EXON_CODING_NON_SYNONYMOUS	GT	AD	DP	GQ	PL	0/1	45	47	87	99	1359	0	1391
chr10	116049097	0	C	A	2145.71	AC=1	AF=0.50	AN=2	DP=150	Dels=0.00	HRun=2	HaplotypeScore=13.3188	MQ=59.57	MQ0=0	QD=14.50	SB=-1076.20	geneSymbol:VWA2|wild.codon:AAC|wild.aa:N|pos.cdna:1970|kgId:uc001lbk.1|position.protein:657|strand:+|mut.aa:K|mut.codon:AAA|exon.name:Exon 12|type:EXON_CODING_NON_SYNONYMOUS	geneSymbol:VWA2|wild.codon:AAC|wild.aa:N|pos.cdna:1058|kgId:uc009xyf.1|position.protein:353|strand:+|mut.aa:K|mut.codon:AAA|exon.name:Exon 11|type:EXON_CODING_NON_SYNONYMOUS	geneSymbol:VWA2|wild.codon:AAC|wild.aa:N|pos.cdna:1970|kgId:uc001lbl.1|position.protein:657|strand:+|mut.aa:K|mut.codon:AAA|exon.name:Exon 12|type:EXON_CODING_NON_SYNONYMOUS	GT	AD	DP	GQ	PL	0/1	78	72	145	99	2176	0	2446
chr10	118363548	0	G	T	1859.9	AC=1	AF=0.50	AN=2	DP=164	Dels=0.00	HRun=0	HaplotypeScore=20.5886	MQ=59.62	MQ0=0	QD=11.52	SB=-451.60	geneSymbol:PNLIPRP1|wild.codon:AGA|wild.aa:R|pos.cdna:1069|kgId:uc001lco.1|position.protein:357|strand:+|mut.aa:I|mut.codon:ATA|exon.name:Exon 11|type:EXON_CODING_NON_SYNONYMOUS	geneSymbol:PNLIPRP1|wild.codon:AGA|wild.aa:R|pos.cdna:1069|kgId:uc001lcp.2|position.protein:357|strand:+|mut.aa:I|mut.codon:ATA|exon.name:Exon 11|type:EXON_CODING_NON_SYNONYMOUS	GT	AD	DP	GQ	PL	0/1	91	73	153	99	1890	0	2804
chr10	118894027	0	C	A	451.99	AC=1	AF=0.50	AN=2	DP=39	Dels=0.00	HRun=0	HaplotypeScore=2.4551	MQ=59.04	MQ0=0	QD=12.36	SB=-222.98	geneSymbol:VAX1|kgId:uc001ldb.1|intron.name:Intron 3|strand:-|type:INTRON	geneSymbol:VAX1|wild.codon:CGC|wild.aa:R|pos.cdna:496|kgId:uc009xyx.2|position.protein:166|strand:-|mut.aa:L|mut.codon:CTC|exon.name:Exon 3|type:EXON_CODING_NON_SYNONYMOUS	GT	AD	DP	GQ	PL	0/1	22	17	37	99	482	0	611
chr10	119043125	0	A	G	1844.12	AC=1	AF=0.50	AN=2	DP=98	Dels=0.00	HRun=0	HaplotypeScore=10.6061	MQ=59.76	MQ0=0	QD=19.12	SB=-835.49	geneSymbol:PDZD8|wild.codon:TTG|wild.aa:L|pos.cdna:3118|kgId:uc001lde.1|position.protein:1040|strand:-|mut.aa:S|mut.codon:TCG|exon.name:Exon 5|type:EXON_CODING_NON_SYNONYMOUS	GT	AD	DP	GQ	PL	0/1	34	63	92	99	1874	0	934
chr10	119043724	0	T	A	660.84	AC=1	AF=0.50	AN=2	DP=58	Dels=0.00	HRun=0	HaplotypeScore=7.1750	MQ=59.20	MQ0=0	QD=11.91	SB=-165.44	geneSymbol:PDZD8|wild.codon:AAA|wild.aa:K|pos.cdna:2519|kgId:uc001lde.1|position.protein:840|strand:-|mut.aa:N|mut.codon:AAT|exon.name:Exon 5|type:EXON_CODING_NON_SYNONYMOUS	GT	AD	DP	GQ	PL	0/1	34	24	58	99	691	0	1104
chr10	120514003	0	A	G	223.68	AC=1	AF=0.50	AN=2	DP=23	Dels=0.00	HRun=0	HaplotypeScore=7.8536	MQ=60.00	MQ0=0	QD=11.03	SB=-29.76	geneSymbol:C10orf46|kgId:uc010qst.1|strand:-|exon.name:Exon 1|type:UTR5	geneSymbol:C10orf46|wild.codon:TTG|wild.aa:L|pos.cdna:271|kgId:uc001lds.1|position.protein:91|strand:-|mut.aa:S|mut.codon:TCG|exon.name:Exon 1|type:EXON_CODING_NON_SYNONYMOUS	GT	AD	DP	GQ	PL	0/1	14	9	23	99	254	0	457
chr10	123842887	0	G	A	1041.59	AC=1	AF=0.50	AN=2	DP=60	Dels=0.00	HRun=0	HaplotypeScore=10.5597	MQ=59.23	MQ0=0	QD=17.86	SB=-433.22	geneSymbol:TACC2|wild.codon:GGC|wild.aa:G|pos.cdna:871|kgId:uc001lfv.2|position.protein:291|strand:+|mut.aa:D|mut.codon:GAC|exon.name:Exon 4|type:EXON_CODING_NON_SYNONYMOUS	geneSymbol:TACC2|kgId:uc001lfw.2|intron.name:Intron 3|strand:+|type:INTRON	geneSymbol:TACC2|wild.codon:GGC|wild.aa:G|pos.cdna:871|kgId:uc009xzx.2|position.protein:291|strand:+|mut.aa:D|mut.codon:GAC|exon.name:Exon 4|type:EXON_CODING_NON_SYNONYMOUS	geneSymbol:TACC2|wild.codon:GGC|wild.aa:G|pos.cdna:871|kgId:uc010qtv.1|position.protein:291|strand:+|mut.aa:D|mut.codon:GAC|exon.name:Exon 4|type:EXON_CODING_NON_SYNONYMOUS	GT	AD	DP	GQ	PL	0/1	24	36	58	99	1072	0	721
chr10	123843843	0	G	A	646.46	AC=1	AF=0.50	AN=2	DP=47	Dels=0.00	HRun=2	HaplotypeScore=6.5672	MQ=60.00	MQ0=0	QD=14.39	SB=-249.97	geneSymbol:TACC2|wild.codon:GTA|wild.aa:V|pos.cdna:1827|kgId:uc001lfv.2|position.protein:610|strand:+|mut.aa:I|mut.codon:ATA|exon.name:Exon 4|type:EXON_CODING_NON_SYNONYMOUS	geneSymbol:TACC2|kgId:uc001lfw.2|intron.name:Intron 3|strand:+|type:INTRON	geneSymbol:TACC2|wild.codon:GTA|wild.aa:V|pos.cdna:1827|kgId:uc009xzx.2|position.protein:610|strand:+|mut.aa:I|mut.codon:ATA|exon.name:Exon 4|type:EXON_CODING_NON_SYNONYMOUS	geneSymbol:TACC2|wild.codon:GTA|wild.aa:V|pos.cdna:1827|kgId:uc010qtv.1|position.protein:610|strand:+|mut.aa:I|mut.codon:ATA|exon.name:Exon 4|type:EXON_CODING_NON_SYNONYMOUS	GT	AD	DP	GQ	PL	0/1	25	22	46	99	676	0	818
chr10	124058557	0	G	C	1420.19	AC=1	AF=0.50	AN=2	DP=98	Dels=0.00	HRun=1	HaplotypeScore=31.2737	MQ=59.76	MQ0=0	QD=14.80	SB=-552.13	geneSymbol:BTBD16|wild.codon:TGG|wild.aa:W|pos.cdna:698|kgId:uc001lgc.1|position.protein:233|strand:+|mut.aa:C|mut.codon:TGC|exon.name:Exon 9|type:EXON_CODING_NON_SYNONYMOUS	geneSymbol:BTBD16|wild.codon:TGG|wild.aa:W|pos.cdna:695|kgId:uc001lgd.1|position.protein:232|strand:+|mut.aa:C|mut.codon:TGC|exon.name:Exon 9|type:EXON_CODING_NON_SYNONYMOUS	GT	AD	DP	GQ	PL	0/1	48	49	89	99	1450	0	1310
chr10	124380746	0	G	T	2022.45	AC=1	AF=0.50	AN=2	DP=134	Dels=0.00	HRun=0	HaplotypeScore=12.0052	MQ=56.38	MQ0=0	QD=15.32	SB=-588.28	geneSymbol:DMBT1|wild.codon:GGA|wild.aa:G|pos.cdna:5070|kgId:uc001lgk.1|position.protein:1691|strand:+|mut.aa:*|mut.codon:TGA|exon.name:Exon 41|type:EXON_STOP_GAINED	geneSymbol:DMBT1|wild.codon:GGA|wild.aa:G|pos.cdna:5040|kgId:uc001lgl.1|position.protein:1681|strand:+|mut.aa:*|mut.codon:TGA|exon.name:Exon 40|type:EXON_STOP_GAINED	geneSymbol:DMBT1|wild.codon:GGA|wild.aa:G|pos.cdna:3186|kgId:uc001lgm.1|position.protein:1063|strand:+|mut.aa:*|mut.codon:TGA|exon.name:Exon 28|type:EXON_STOP_GAINED	geneSymbol:DMBT1|wild.codon:GGA|wild.aa:G|pos.cdna:5070|kgId:uc009xzz.1|position.protein:1691|strand:+|mut.aa:*|mut.codon:TGA|exon.name:Exon 41|type:EXON_STOP_GAINED	geneSymbol:DMBT1|kgId:uc010qtx.1|intron.name:Intron 13|strand:+|type:INTRON	geneSymbol:DMBT1|wild.codon:GGA|wild.aa:G|pos.cdna:1179|kgId:uc009yab.1|position.protein:394|strand:+|mut.aa:*|mut.codon:TGA|exon.name:Exon 11|type:EXON_STOP_GAINED	geneSymbol:DMBT1|wild.codon:GGA|wild.aa:G|pos.cdna:12|kgId:uc009yac.1|position.protein:5|strand:+|mut.aa:*|mut.codon:TGA|exon.name:Exon 1|type:EXON_STOP_GAINED	GT	AD	DP	GQ	PL	0/1	66	68	130	99	2052	0	2143
chr10	124708339	0	G	T	1293.62	AC=1	AF=0.50	AN=2	DP=104	Dels=0.00	HRun=1	HaplotypeScore=11.6283	MQ=60.00	MQ0=0	QD=12.73	SB=-314.47	geneSymbol:C10orf88|wild.codon:TTC|wild.aa:F|pos.cdna:473|kgId:uc001lgw.2|position.protein:158|strand:-|mut.aa:L|mut.codon:TTA|exon.name:Exon 4|type:EXON_CODING_NON_SYNONYMOUS	geneSymbol:C10orf88|wild.codon:TTC|wild.aa:F|pos.cdna:179|kgId:uc001lgx.2|position.protein:60|strand:-|mut.aa:L|mut.codon:TTA|exon.name:Exon 4|type:EXON_CODING_NON_SYNONYMOUS	GT	AD	DP	GQ	PL	0/1	57	46	101	99	1324	0	1883
chr10	125769843	0	T	G	280.15	AC=1	AF=0.50	AN=2	DP=32	Dels=0.00	HRun=0	HaplotypeScore=7.5812	MQ=59.28	MQ0=0	QD=9.69	SB=-35.43	geneSymbol:CHST15|wild.codon:GAG|wild.aa:E|pos.cdna:1507|kgId:uc001lhl.2|position.protein:503|strand:-|mut.aa:A|mut.codon:GCG|exon.name:Exon 7|type:EXON_CODING_NON_SYNONYMOUS	geneSymbol:CHST15|wild.codon:GAG|wild.aa:E|pos.cdna:1507|kgId:uc001lhm.2|position.protein:503|strand:-|mut.aa:A|mut.codon:GCG|exon.name:Exon 8|type:EXON_CODING_NON_SYNONYMOUS	geneSymbol:CHST15|wild.codon:GAG|wild.aa:E|pos.cdna:1507|kgId:uc001lhn.2|position.protein:503|strand:-|mut.aa:A|mut.codon:GCG|exon.name:Exon 8|type:EXON_CODING_NON_SYNONYMOUS	GT	AD	DP	GQ	PL	0/1	19	12	30	99	310	0	589
chr10	126507997	0	G	T	4525.12	AC=1	AF=0.50	AN=2	DP=248	Dels=0.00	HRun=0	HaplotypeScore=26.0010	MQ=59.42	MQ0=0	QD=15.31	SB=-1835.20	geneSymbol:FAM175B|wild.codon:AGG|wild.aa:R|pos.cdna:244|kgId:uc001lib.3|position.protein:82|strand:+|mut.aa:M|mut.codon:ATG|exon.name:Exon 4|type:EXON_CODING_NON_SYNONYMOUS	GT	AD	DP	GQ	PL	0/1	120	127	242	99	3796	0	3799
chr10	128974406	0	C	T	2564.54	AC=1	AF=0.50	AN=2	DP=180	Dels=0.00	HRun=0	HaplotypeScore=17.8807	MQ=59.33	MQ0=0	QD=14.41	SB=-1037.49	geneSymbol:DOCK1|kgId:uc001ljt.2|intron.name:Intron 27|strand:+|type:INTRON	geneSymbol:DOCK1|kgId:uc010qun.1|intron.name:Intron 27|strand:+|type:INTRON	geneSymbol:FAM196A|wild.codon:CGC|wild.aa:R|pos.cdna:253|kgId:uc001lju.1|position.protein:85|strand:-|mut.aa:H|mut.codon:CAC|exon.name:Exon 1|type:EXON_CODING_NON_SYNONYMOUS	geneSymbol:FAM196A|wild.codon:CGC|wild.aa:R|pos.cdna:253|kgId:uc009yap.1|position.protein:85|strand:-|mut.aa:H|mut.codon:CAC|exon.name:Exon 1|type:EXON_CODING_NON_SYNONYMOUS	geneSymbol:FAM196A|wild.codon:CGC|wild.aa:R|pos.cdna:253|kgId:uc010quo.1|position.protein:85|strand:-|mut.aa:H|mut.codon:CAC|exon.name:Exon 2|type:EXON_CODING_NON_SYNONYMOUS	geneSymbol:FAM196A|wild.codon:CGC|wild.aa:R|pos.cdna:253|kgId:uc001ljv.1|position.protein:85|strand:-|mut.aa:H|mut.codon:CAC|exon.name:Exon 4|type:EXON_CODING_NON_SYNONYMOUS	GT	AD	DP	GQ	PL	0/1	90	90	166	99	2595	0	2287
chr10	129242497	0	C	T	2868.92	AC=1	AF=0.50	AN=2	DP=175	Dels=0.00	HRun=0	HaplotypeScore=27.3797	MQ=59.39	MQ0=0	QD=16.57	SB=-1438.92	geneSymbol:DOCK1|wild.codon:CCC|wild.aa:P|pos.cdna:5303|kgId:uc001ljt.2|position.protein:1768|strand:+|mut.aa:P|mut.codon:CCT|exon.name:Exon 50|type:EXON_CODING_SYNONYMOUS	geneSymbol:DOCK1|wild.codon:CCC|wild.aa:P|pos.cdna:5366|kgId:uc010qun.1|position.protein:1789|strand:+|mut.aa:P|mut.codon:CCT|exon.name:Exon 50|type:EXON_CODING_SYNONYMOUS	geneSymbol:DOCK1|wild.codon:CCC|wild.aa:P|pos.cdna:2301|kgId:uc009yaq.2|position.protein:768|strand:+|mut.aa:S|mut.codon:TCC|exon.name:Exon 22|type:EXON_CODING_NON_SYNONYMOUS	GT	AD	DP	GQ	PL	0/1	81	94	171	99	2899	0	2600
chr10	129901517	0	G	A	4210.19	AC=1	AF=0.50	AN=2	DP=248	Dels=0.00	HRun=0	HaplotypeScore=25.8462	MQ=59.91	MQ0=0	QD=14.02	SB=-1245.41	geneSymbol:MKI67|wild.codon:CAA|wild.aa:Q|pos.cdna:8586|kgId:uc001lke.2|position.protein:2863|strand:-|mut.aa:*|mut.codon:TAA|exon.name:Exon 13|type:EXON_STOP_GAINED	geneSymbol:MKI67|wild.codon:CAA|wild.aa:Q|pos.cdna:7506|kgId:uc001lkf.2|position.protein:2503|strand:-|mut.aa:*|mut.codon:TAA|exon.name:Exon 12|type:EXON_STOP_GAINED	geneSymbol:MKI67|wild.codon:CAA|wild.aa:Q|pos.cdna:7311|kgId:uc009yav.1|position.protein:2438|strand:-|mut.aa:*|mut.codon:TAA|exon.name:Exon 9|type:EXON_STOP_GAINED	geneSymbol:MKI67|wild.codon:CAA|wild.aa:Q|pos.cdna:6036|kgId:uc009yaw.1|position.protein:2013|strand:-|mut.aa:*|mut.codon:TAA|exon.name:Exon 2|type:EXON_STOP_GAINED	GT	AD	DP	GQ	PL	0/1	124	123	243	99	3478	0	3894
chr10	129902135	0	C	T	2408.53	AC=1	AF=0.50	AN=2	DP=249	Dels=0.00	HRun=1	HaplotypeScore=26.2788	MQ=59.19	MQ0=0	QD=9.79	SB=-1176.88	geneSymbol:MKI67|wild.codon:GTA|wild.aa:V|pos.cdna:7968|kgId:uc001lke.2|position.protein:2657|strand:-|mut.aa:I|mut.codon:ATA|exon.name:Exon 13|type:EXON_CODING_NON_SYNONYMOUS	geneSymbol:MKI67|wild.codon:GTA|wild.aa:V|pos.cdna:6888|kgId:uc001lkf.2|position.protein:2297|strand:-|mut.aa:I|mut.codon:ATA|exon.name:Exon 12|type:EXON_CODING_NON_SYNONYMOUS	geneSymbol:MKI67|wild.codon:GTA|wild.aa:V|pos.cdna:6693|kgId:uc009yav.1|position.protein:2232|strand:-|mut.aa:I|mut.codon:ATA|exon.name:Exon 9|type:EXON_CODING_NON_SYNONYMOUS	geneSymbol:MKI67|wild.codon:GTA|wild.aa:V|pos.cdna:5418|kgId:uc009yaw.1|position.protein:1807|strand:-|mut.aa:I|mut.codon:ATA|exon.name:Exon 2|type:EXON_CODING_NON_SYNONYMOUS	GT	AD	DP	GQ	PL	0/1	160	89	246	99	2439	0	5327
chr10	135082355	0	G	T	733.38	AC=1	AF=0.50	AN=2	DP=58	Dels=0.00	HRun=0	HaplotypeScore=5.5794	MQ=59.60	MQ0=0	QD=13.16	SB=-211.93	geneSymbol:ADAM8|wild.codon:CTC|wild.aa:L|pos.cdna:1959|kgId:uc010quz.1|position.protein:654|strand:-|mut.aa:I|mut.codon:ATC|exon.name:Exon 19|type:EXON_CODING_NON_SYNONYMOUS	geneSymbol:ADAM8|kgId:uc009ybi.2|intron.name:Intron 19|strand:-|type:INTRON	geneSymbol:ADAM8|wild.codon:CTC|wild.aa:L|pos.cdna:1764|kgId:uc010qva.1|position.protein:589|strand:-|mut.aa:I|mut.codon:ATC|exon.name:Exon 17|type:EXON_CODING_NON_SYNONYMOUS	GT	AD	DP	GQ	PL	0/1	31	27	56	99	763	0	989
chr10	135195148	0	G	A	486.45	AC=1	AF=0.50	AN=2	DP=37	Dels=0.00	HRun=0	HaplotypeScore=5.5790	MQ=59.38	MQ0=0	QD=13.96	SB=-194.55	geneSymbol:PAOX|wild.codon:GTC|wild.aa:V|pos.cdna:852|kgId:uc001lmv.2|position.protein:285|strand:+|mut.aa:I|mut.codon:ATC|exon.name:Exon 3|type:EXON_CODING_NON_SYNONYMOUS	geneSymbol:PAO|kgId:uc001lmw.2|strand:+|type:UTR3	geneSymbol:PAOX|wild.codon:GTC|wild.aa:V|pos.cdna:852|kgId:uc001lmx.2|position.protein:285|strand:+|mut.aa:I|mut.codon:ATC|exon.name:Exon 3|type:EXON_CODING_NON_SYNONYMOUS	geneSymbol:PAOX|wild.codon:GTC|wild.aa:V|pos.cdna:852|kgId:uc001lmy.2|position.protein:285|strand:+|mut.aa:I|mut.codon:ATC|exon.name:Exon 3|type:EXON_CODING_NON_SYNONYMOUS	geneSymbol:PAOX|kgId:uc001lmz.2|strand:+|type:UTR3	geneSymbol:PAO|kgId:uc001lna.2|strand:+|type:UTR3	geneSymbol:PAOX|kgId:uc001lnb.2|strand:+|type:UTR3	geneSymbol:PAO|kgId:uc001lnc.2|strand:+|type:UTR3	GT	AD	DP	GQ	PL	0/1	19	18	37	99	516	0	575
chr11	755974	0	G	A	4895.98	AC=2	AF=1.00	AN=2	DP=145	Dels=0.00	HRun=0	HaplotypeScore=13.9260	MQ=59.54	MQ0=0	QD=33.76	SB=-1740.20	geneSymbol:TALDO1|wild.codon:GCG|wild.aa:A|pos.cdna:192|kgId:uc010qwl.1|position.protein:65|strand:+|mut.aa:T|mut.codon:ACG|exon.name:Exon 2|type:EXON_CODING_NON_SYNONYMOUS	geneSymbol:TALDO1|wild.codon:GCG|wild.aa:A|pos.cdna:192|kgId:uc001lqz.2|position.protein:65|strand:+|mut.aa:T|mut.codon:ACG|exon.name:Exon 2|type:EXON_CODING_NON_SYNONYMOUS	geneSymbol:TALDO1|wild.codon:GCG|wild.aa:A|pos.cdna:192|kgId:uc001lra.2|position.protein:65|strand:+|mut.aa:T|mut.codon:ACG|exon.name:Exon 2|type:EXON_CODING_NON_SYNONYMOUS	GT	AD	DP	GQ	PL	1/1	0	144	140	99	4895	421	0
chr11	800441	0	G	T	1404.93	AC=2	AF=1.00	AN=2	DP=40	Dels=0.00	HRun=1	HaplotypeScore=2.3864	MQ=57.66	MQ0=0	QD=35.95	SB=-574.54	geneSymbol:LRDD|kgId:uc009yck.1|strand:-|exon.name:Exon 10|type:UTR5	geneSymbol:LRDD|wild.codon:GAC|wild.aa:D|pos.cdna:2051|kgId:uc001lrk.1|position.protein:684|strand:-|mut.aa:E|mut.codon:GAA|exon.name:Exon 12|type:EXON_CODING_NON_SYNONYMOUS	geneSymbol:LRDD|wild.codon:GAC|wild.aa:D|pos.cdna:1580|kgId:uc001lrl.1|position.protein:527|strand:-|mut.aa:E|mut.codon:GAA|exon.name:Exon 12|type:EXON_CODING_NON_SYNONYMOUS	geneSymbol:LRDD|wild.codon:GAC|wild.aa:D|pos.cdna:1112|kgId:uc001lrm.1|position.protein:371|strand:-|mut.aa:E|mut.codon:GAA|exon.name:Exon 11|type:EXON_CODING_NON_SYNONYMOUS	geneSymbol:LRDD|wild.codon:GAC|wild.aa:D|pos.cdna:1580|kgId:uc001lrn.1|position.protein:527|strand:-|mut.aa:E|mut.codon:GAA|exon.name:Exon 13|type:EXON_CODING_NON_SYNONYMOUS	geneSymbol:LRDD|wild.codon:GAC|wild.aa:D|pos.cdna:2051|kgId:uc001lro.1|position.protein:684|strand:-|mut.aa:E|mut.codon:GAA|exon.name:Exon 13|type:EXON_CODING_NON_SYNONYMOUS	geneSymbol:LRDD|wild.codon:GAC|wild.aa:D|pos.cdna:1037|kgId:uc001lrp.1|position.protein:346|strand:-|mut.aa:E|mut.codon:GAA|exon.name:Exon 9|type:EXON_CODING_NON_SYNONYMOUS	GT	AD	DP	GQ	PL	1/1	0	40	39	99	1438	117	0
chr11	800445	0	G	T	1418.62	AC=2	AF=1.00	AN=2	DP=40	Dels=0.00	HRun=0	HaplotypeScore=1.9172	MQ=57.05	MQ0=0	QD=36.29	SB=-587.28	geneSymbol:LRDD|kgId:uc009yck.1|strand:-|exon.name:Exon 10|type:UTR5	geneSymbol:LRDD|wild.codon:CCT|wild.aa:P|pos.cdna:2047|kgId:uc001lrk.1|position.protein:683|strand:-|mut.aa:H|mut.codon:CAT|exon.name:Exon 12|type:EXON_CODING_NON_SYNONYMOUS	geneSymbol:LRDD|wild.codon:CCT|wild.aa:P|pos.cdna:1576|kgId:uc001lrl.1|position.protein:526|strand:-|mut.aa:H|mut.codon:CAT|exon.name:Exon 12|type:EXON_CODING_NON_SYNONYMOUS	geneSymbol:LRDD|wild.codon:CCT|wild.aa:P|pos.cdna:1108|kgId:uc001lrm.1|position.protein:370|strand:-|mut.aa:H|mut.codon:CAT|exon.name:Exon 11|type:EXON_CODING_NON_SYNONYMOUS	geneSymbol:LRDD|wild.codon:CCT|wild.aa:P|pos.cdna:1576|kgId:uc001lrn.1|position.protein:526|strand:-|mut.aa:H|mut.codon:CAT|exon.name:Exon 13|type:EXON_CODING_NON_SYNONYMOUS	geneSymbol:LRDD|wild.codon:CCT|wild.aa:P|pos.cdna:2047|kgId:uc001lro.1|position.protein:683|strand:-|mut.aa:H|mut.codon:CAT|exon.name:Exon 13|type:EXON_CODING_NON_SYNONYMOUS	geneSymbol:LRDD|wild.codon:CCT|wild.aa:P|pos.cdna:1033|kgId:uc001lrp.1|position.protein:345|strand:-|mut.aa:H|mut.codon:CAT|exon.name:Exon 9|type:EXON_CODING_NON_SYNONYMOUS	GT	AD	DP	GQ	PL	1/1	0	40	40	99	1452	120	0
chr11	1016665	0	C	T	1594.22	AC=1	AF=0.50	AN=2	DP=249	Dels=0.00	HRun=0	HaplotypeScore=73.3697	MQ=46.94	MQ0=9	QD=6.52	SB=-400.31	geneSymbol:MUC6|wild.codon:GTT|wild.aa:V|pos.cdna:6135|kgId:uc001lsw.2|position.protein:2046|strand:-|mut.aa:I|mut.codon:ATT|exon.name:Exon 31|type:EXON_CODING_NON_SYNONYMOUS	GT	AD	DP	GQ	PL	0/1	139	110	190	99	1624	0	3779
chr11	1016713	0	T	C	524.22	AC=1	AF=0.50	AN=2	DP=250	Dels=0.00	HRun=0	HaplotypeScore=149.6680	MQ=48.84	MQ0=6	QD=2.22	SB=-192.03	geneSymbol:MUC6|wild.codon:ACA|wild.aa:T|pos.cdna:6087|kgId:uc001lsw.2|position.protein:2030|strand:-|mut.aa:A|mut.codon:GCA|exon.name:Exon 31|type:EXON_CODING_NON_SYNONYMOUS	GT	AD	DP	GQ	PL	0/1	171	79	190	99	554	0	4782
chr11	1017337	0	T	C	1758.21	AC=1	AF=0.50	AN=2	DP=248	Dels=0.00	HRun=1	HaplotypeScore=40.2957	MQ=44.81	MQ0=3	QD=7.21	SB=-325.99	geneSymbol:MUC6|wild.codon:ACC|wild.aa:T|pos.cdna:5463|kgId:uc001lsw.2|position.protein:1822|strand:-|mut.aa:A|mut.codon:GCC|exon.name:Exon 31|type:EXON_CODING_NON_SYNONYMOUS	GT	AD	DP	GQ	PL	0/1	142	104	186	99	1788	0	3444
chr11	1017338	0	C	A	1638.3	AC=1	AF=0.50	AN=2	DP=248	Dels=0.00	HRun=0	HaplotypeScore=39.1779	MQ=46.35	MQ0=3	QD=6.73	SB=-363.44	geneSymbol:MUC6|wild.codon:CAG|wild.aa:Q|pos.cdna:5462|kgId:uc001lsw.2|position.protein:1821|strand:-|mut.aa:H|mut.codon:CAT|exon.name:Exon 31|type:EXON_CODING_NON_SYNONYMOUS	GT	AD	DP	GQ	PL	0/1	146	102	192	99	1668	0	3821
chr11	1017691	0	C	G	2054.47	AC=1	AF=0.50	AN=2	DP=249	Dels=0.00	HRun=1	HaplotypeScore=54.3350	MQ=51.17	MQ0=0	QD=8.37	SB=-783.26	geneSymbol:MUC6|wild.codon:GCT|wild.aa:A|pos.cdna:5109|kgId:uc001lsw.2|position.protein:1704|strand:-|mut.aa:P|mut.codon:CCT|exon.name:Exon 31|type:EXON_CODING_NON_SYNONYMOUS	GT	AD	DP	GQ	PL	0/1	129	120	197	99	2084	0	3869
chr11	1018456	0	G	A	624.68	AC=1	AF=0.50	AN=2	DP=250	Dels=0.00	HRun=0	HaplotypeScore=56.7958	MQ=48.06	MQ0=16	QD=2.62	SB=-33.83	geneSymbol:MUC6|wild.codon:CCT|wild.aa:P|pos.cdna:4344|kgId:uc001lsw.2|position.protein:1449|strand:-|mut.aa:S|mut.codon:TCT|exon.name:Exon 31|type:EXON_CODING_NON_SYNONYMOUS	GT	AD	DP	GQ	PL	0/1	172	77	197	99	655	0	5125
chr11	1018483	0	C	G	483.44	AC=1	AF=0.50	AN=2	DP=250	Dels=0.00	HRun=0	HaplotypeScore=62.7397	MQ=47.72	MQ0=17	QD=2.05	SB=-100.03	geneSymbol:MUC6|wild.codon:GAG|wild.aa:E|pos.cdna:4317|kgId:uc001lsw.2|position.protein:1440|strand:-|mut.aa:Q|mut.codon:CAG|exon.name:Exon 31|type:EXON_CODING_NON_SYNONYMOUS	GT	AD	DP	GQ	PL	0/1	155	94	183	99	513	0	5223
chr11	1092760	0	A	C	1275.9	AC=1	AF=0.50	AN=2	DP=242	Dels=0.00	HRun=1	HaplotypeScore=209.5630	MQ=33.11	MQ0=12	QD=5.40	SB=-201.24	geneSymbol:MUC2|wild.codon:ACA|wild.aa:T|pos.cdna:4578|kgId:uc001lsx.1|position.protein:1527|strand:+|mut.aa:P|mut.codon:CCA|exon.name:Exon 30|type:EXON_CODING_NON_SYNONYMOUS	GT	AD	DP	GQ	PL	0/1	155	87	148	99	1306	0	2678
chr11	1104235	0	G	A	483.22	AC=1	AF=0.50	AN=2	DP=48	Dels=0.00	HRun=0	HaplotypeScore=4.7967	MQ=59.13	MQ0=0	QD=10.69	SB=-65.20	geneSymbol:MUC2|wild.codon:CGC|wild.aa:R|pos.cdna:8413|kgId:uc001lsx.1|position.protein:2805|strand:+|mut.aa:H|mut.codon:CAC|exon.name:Exon 51|type:EXON_CODING_NON_SYNONYMOUS	GT	AD	DP	GQ	PL	0/1	27	21	45	99	513	0	674
chr11	1258323	0	T	C	833.65	AC=1	AF=0.50	AN=2	DP=69	Dels=0.00	HRun=4	HaplotypeScore=7.9769	MQ=50.62	MQ0=0	QD=12.52	SB=-384.71	geneSymbol:MUC5AC|wild.codon:TTC|wild.aa:F|pos.cdna:5304|kgId:uc009ycr.1|position.protein:1769|strand:+|mut.aa:L|mut.codon:CTC|exon.name:Exon 41|type:EXON_CODING_NON_SYNONYMOUS	geneSymbol:MUC 5AC|wild.codon:TTC|wild.aa:F|pos.cdna:3225|kgId:uc009yct.1|position.protein:1076|strand:+|mut.aa:L|mut.codon:CTC|exon.name:Exon 25|type:EXON_CODING_NON_SYNONYMOUS	geneSymbol:MUC5B|wild.codon:TTC|wild.aa:F|pos.cdna:3234|kgId:uc001ltb.2|position.protein:1079|strand:+|mut.aa:L|mut.codon:CTC|exon.name:Exon 25|type:EXON_CODING_NON_SYNONYMOUS	geneSymbol:MUC 5AC|wild.codon:TTC|wild.aa:F|pos.cdna:2229|kgId:uc001lta.2|position.protein:744|strand:+|mut.aa:L|mut.codon:CTC|exon.name:Exon 17|type:EXON_CODING_NON_SYNONYMOUS	GT	AD	DP	GQ	PL	0/1	39	30	67	99	864	0	1202
chr11	1268513	0	G	C	1966.26	AC=1	AF=0.50	AN=2	DP=198	Dels=0.00	HRun=1	HaplotypeScore=13.0938	MQ=43.28	MQ0=22	QD=10.08	SB=-849.55	geneSymbol:MUC5AC|wild.codon:CGC|wild.aa:R|pos.cdna:11986|kgId:uc009ycr.1|position.protein:3996|strand:+|mut.aa:P|mut.codon:CCC|exon.name:Exon 50|type:EXON_CODING_NON_SYNONYMOUS	geneSymbol:MUC5B|wild.codon:CGC|wild.aa:R|pos.cdna:10411|kgId:uc001ltb.2|position.protein:3471|strand:+|mut.aa:P|mut.codon:CCC|exon.name:Exon 31|type:EXON_CODING_NON_SYNONYMOUS																	GT	AD	DP	GQ	PL	0/1	99	98	163	99	1996	0	2652
chr11	1269937	0	A	G	1411.26	AC=1	AF=0.50	AN=2	DP=233	Dels=0.00	HRun=0	HaplotypeScore=43.5473	MQ=28.61	MQ0=16	QD=6.19	SB=-583.75	geneSymbol:MUC5AC|kgId:uc009ycr.1|intron.name:Intron 50|strand:+|type:INTRON	geneSymbol:MUC5B|wild.codon:ACT|wild.aa:T|pos.cdna:11835|kgId:uc001ltb.2|position.protein:3946|strand:+|mut.aa:A|mut.codon:GCT|exon.name:Exon 31|type:EXON_CODING_NON_SYNONYMOUS	GT	AD	DP	GQ	PL	0/1	112	116	108	99	1441	0	1352
chr11	1272806	0	C	T	655.9	AC=1	AF=0.50	AN=2	DP=89	Dels=0.00	HRun=0	HaplotypeScore=17.4083	MQ=58.90	MQ0=0	QD=7.71	SB=-281.16	geneSymbol:MUC5AC|wild.codon:ACC|wild.aa:T|pos.cdna:15661|kgId:uc009ycr.1|position.protein:5221|strand:+|mut.aa:I|mut.codon:ATC|exon.name:Exon 52|type:EXON_CODING_NON_SYNONYMOUS	geneSymbol:MUC5B|wild.codon:ACC|wild.aa:T|pos.cdna:14704|kgId:uc001ltb.2|position.protein:4902|strand:+|mut.aa:I|mut.codon:ATC|exon.name:Exon 31|type:EXON_CODING_NON_SYNONYMOUS	GT	AD	DP	GQ	PL	0/1	62	27	86	99	686	0	1902
chr11	1628948	0	G	A	4135.33	AC=1	AF=0.50	AN=2	DP=249	Dels=0.00	HRun=1	HaplotypeScore=25.8409	MQ=58.32	MQ0=0	QD=13.79	SB=-1636.26	geneSymbol:HCCA2|kgId:uc001ltq.1|intron.name:Intron 2|strand:-|type:INTRON	geneSymbol:KRTAP5-3|wild.codon:TCC|wild.aa:S|pos.cdna:667|kgId:uc001ltw.1|position.protein:223|strand:-|mut.aa:F|mut.codon:TTC|exon.name:Exon 1|type:EXON_CODING_NON_SYNONYMOUS	GT	AD	DP	GQ	PL	0/1	124	123	233	99	3433	0	3945
chr11	1651140	0	T	C	793.46	AC=1	AF=0.50	AN=2	DP=83	Dels=0.00	HRun=1	HaplotypeScore=15.9836	MQ=44.98	MQ0=2	QD=9.92	SB=-83.93	geneSymbol:HCCA2|kgId:uc001ltq.1|intron.name:Intron 2|strand:-|type:INTRON	geneSymbol:KRTAP5-5|wild.codon:TGT|wild.aa:C|pos.cdna:69|kgId:uc001lty.2|position.protein:24|strand:+|mut.aa:R|mut.codon:CGT|exon.name:Exon 1|type:EXON_CODING_NON_SYNONYMOUS	GT	AD	DP	GQ	PL	0/1	47	36	74	99	823	0	1267
chr11	2337684	0	G	A	143.46	AC=1	AF=0.50	AN=2	DP=18	Dels=0.00	HRun=0	HaplotypeScore=5.6521	MQ=60.00	MQ0=0	QD=9.64	SB=-43.44	geneSymbol:TSSC6|kgId:uc010qxk.1|strand:+|type:UTR3	geneSymbol:TSPAN32|kgId:uc001lvy.1|intron.name:Intron 7|strand:+|type:INTRON	geneSymbol:TSSC6|kgId:uc009ydl.1|intron.name:Intron 7|strand:+|type:INTRON	geneSymbol:TSPAN32|kgId:uc001lvz.1|intron.name:Intron 6|strand:+|type:INTRON	geneSymbol:TSPAN32|kgId:uc001lwb.1|intron.name:Intron 6|strand:+|type:INTRON	geneSymbol:TSPAN32|kgId:uc001lwc.1|intron.name:Intron 5|strand:+|type:INTRON	geneSymbol:TSSC6|wild.codon:GGT|wild.aa:G|pos.cdna:301|kgId:uc001lwd.1|position.protein:101|strand:+|mut.aa:D|mut.codon:GAT|exon.name:Exon 1|type:EXON_CODING_NON_SYNONYMOUS	GT	AD	DP	GQ	PL	0/1	11	6	18	99	173	0	379
chr11	3140794	0	G	A	1938.54	AC=1	AF=0.50	AN=2	DP=139	Dels=0.00	HRun=0	HaplotypeScore=21.7860	MQ=59.37	MQ0=0	QD=14.16	SB=-754.49	geneSymbol:OSBPL5|wild.codon:GCC|wild.aa:A|pos.cdna:406|kgId:uc010qxq.1|position.protein:136|strand:-|mut.aa:V|mut.codon:GTC|exon.name:Exon 5|type:EXON_CODING_NON_SYNONYMOUS	geneSymbol:OSBPL5|wild.codon:GCC|wild.aa:A|pos.cdna:673|kgId:uc001lxk.2|position.protein:225|strand:-|mut.aa:V|mut.codon:GTC|exon.name:Exon 7|type:EXON_CODING_NON_SYNONYMOUS	geneSymbol:OSBPL5|wild.codon:GCC|wild.aa:A|pos.cdna:469|kgId:uc009ydw.2|position.protein:157|strand:-|mut.aa:V|mut.codon:GTC|exon.name:Exon 6|type:EXON_CODING_NON_SYNONYMOUS	geneSymbol:OSBPL5|wild.codon:GCC|wild.aa:A|pos.cdna:469|kgId:uc001lxl.2|position.protein:157|strand:-|mut.aa:V|mut.codon:GTC|exon.name:Exon 6|type:EXON_CODING_NON_SYNONYMOUS	geneSymbol:OSBPL5|wild.codon:GCC|wild.aa:A|pos.cdna:745|kgId:uc009ydx.2|position.protein:249|strand:-|mut.aa:V|mut.codon:GTC|exon.name:Exon 7|type:EXON_CODING_NON_SYNONYMOUS	GT	AD	DP	GQ	PL	0/1	68	70	128	99	1969	0	1831
chr11	3381001	0	C	T	1078.31	AC=1	AF=0.50	AN=2	DP=93	Dels=0.00	HRun=1	HaplotypeScore=11.0051	MQ=59.50	MQ0=0	QD=11.92	SB=-285.70	geneSymbol:ZNF195|wild.codon:GAG|wild.aa:E|pos.cdna:1236|kgId:uc001lxt.2|position.protein:413|strand:-|mut.aa:K|mut.codon:AAG|exon.name:Exon 6|type:EXON_CODING_NON_SYNONYMOUS	geneSymbol:ZNF195|wild.codon:GAG|wild.aa:E|pos.cdna:1167|kgId:uc001lxv.2|position.protein:390|strand:-|mut.aa:K|mut.codon:AAG|exon.name:Exon 5|type:EXON_CODING_NON_SYNONYMOUS	geneSymbol:ZNF195|wild.codon:GAG|wild.aa:E|pos.cdna:1020|kgId:uc001lxs.2|position.protein:341|strand:-|mut.aa:K|mut.codon:AAG|exon.name:Exon 4|type:EXON_CODING_NON_SYNONYMOUS	geneSymbol:ZNF195|wild.codon:GAG|wild.aa:E|pos.cdna:1179|kgId:uc010qxr.1|position.protein:394|strand:-|mut.aa:K|mut.codon:AAG|exon.name:Exon 6|type:EXON_CODING_NON_SYNONYMOUS	geneSymbol:ZNF195|wild.codon:GAG|wild.aa:E|pos.cdna:1101|kgId:uc009ydz.2|position.protein:368|strand:-|mut.aa:K|mut.codon:AAG|exon.name:Exon 6|type:EXON_CODING_NON_SYNONYMOUS	geneSymbol:ZNF195|wild.codon:GAG|wild.aa:E|pos.cdna:1032|kgId:uc001lxu.2|position.protein:345|strand:-|mut.aa:K|mut.codon:AAG|exon.name:Exon 6|type:EXON_CODING_NON_SYNONYMOUS	GT	AD	DP	GQ	PL	0/1	54	39	90	99	1108	0	1785
chr11	3681593	0	G	T	209.63	AC=1	AF=0.50	AN=2	DP=27	Dels=0.00	HRun=0	HaplotypeScore=2.8151	MQ=58.27	MQ0=0	QD=8.88	SB=-64.16	geneSymbol:ART1|kgId:uc009yeb.1|strand:+|exon.name:Exon 4|type:UTR3	geneSymbol:ART1|wild.codon:GAC|wild.aa:D|splicing:SPLICING_DONOR|pos.cdna:843|kgId:uc001lye.1|position.protein:282|strand:+|mut.aa:Y|mut.codon:TAC|exon.name:Exon 3|type:EXON_CODING_NON_SYNONYMOUS	GT	AD	DP	GQ	PL	0/1	17	10	26	99	240	0	566
chr11	3794929	0	C	T	2193.7	AC=1	AF=0.50	AN=2	DP=144	Dels=0.00	HRun=1	HaplotypeScore=10.8362	MQ=60.00	MQ0=0	QD=15.44	SB=-686.50	geneSymbol:NUP98|wild.codon:AGC|wild.aa:S|pos.cdna:535|kgId:uc001lyh.2|position.protein:179|strand:-|mut.aa:N|mut.codon:AAC|exon.name:Exon 6|type:EXON_CODING_NON_SYNONYMOUS	geneSymbol:NUP98|wild.codon:AGC|wild.aa:S|pos.cdna:535|kgId:uc001lyi.2|position.protein:179|strand:-|mut.aa:N|mut.codon:AAC|exon.name:Exon 6|type:EXON_CODING_NON_SYNONYMOUS	geneSymbol:NUP98|wild.codon:AGC|wild.aa:S|pos.cdna:535|kgId:uc001lyj.1|position.protein:179|strand:-|mut.aa:N|mut.codon:AAC|exon.name:Exon 6|type:EXON_CODING_NON_SYNONYMOUS	geneSymbol:NUP98|wild.codon:AGC|wild.aa:S|pos.cdna:535|kgId:uc001lyk.1|position.protein:179|strand:-|mut.aa:N|mut.codon:AAC|exon.name:Exon 6|type:EXON_CODING_NON_SYNONYMOUS	geneSymbol:NUP98|wild.codon:AGC|wild.aa:S|pos.cdna:424|kgId:uc010qxv.1|position.protein:142|strand:-|mut.aa:N|mut.codon:AAC|exon.name:Exon 6|type:EXON_CODING_NON_SYNONYMOUS	GT	AD	DP	GQ	PL	0/1	75	69	143	99	2224	0	2518
chr11	4674656	0	G	T	1034.71	AC=1	AF=0.50	AN=2	DP=76	Dels=0.00	HRun=0	HaplotypeScore=22.5699	MQ=59.70	MQ0=0	QD=14.01	SB=-121.00	geneSymbol:OR51E1|wild.codon:GAG|wild.aa:E|pos.cdna:899|kgId:uc001lzi.3|position.protein:300|strand:+|mut.aa:D|mut.codon:GAT|exon.name:Exon 2|type:EXON_CODING_NON_SYNONYMOUS	GT	AD	DP	GQ	PL	0/1	38	38	75	99	1065	0	1220
chr11	4843235	0	G	T	3959.58	AC=1	AF=0.50	AN=2	DP=220	Dels=0.00	HRun=0	HaplotypeScore=22.7261	MQ=59.05	MQ0=0	QD=15.01	SB=-1415.82	geneSymbol:OR51F2|wild.codon:AGG|wild.aa:R|pos.cdna:619|kgId:uc010qyn.1|position.protein:207|strand:+|mut.aa:M|mut.codon:ATG|exon.name:Exon 1|type:EXON_CODING_NON_SYNONYMOUS	GT	AD	DP	GQ	PL	0/1	112	108	218	99	3303	0	3685
chr11	5373095	0	T	C	873.52	AC=1	AF=0.50	AN=2	DP=127	Dels=0.00	HRun=1	HaplotypeScore=22.8401	MQ=54.94	MQ0=0	QD=7.11	SB=-272.54	geneSymbol:HBG2|kgId:uc001mak.1|intron.name:Intron 5|strand:-|type:INTRON	geneSymbol:HBE1|kgId:uc001mam.1|intron.name:Intron 2|strand:-|type:INTRON	geneSymbol:OR51B5|kgId:uc001maq.1|intron.name:Intron 2|strand:-|type:INTRON	geneSymbol:OR51B6|wild.codon:TGT|wild.aa:C|pos.cdna:357|kgId:uc010qzb.1|position.protein:120|strand:+|mut.aa:R|mut.codon:CGT|exon.name:Exon 1|type:EXON_CODING_NON_SYNONYMOUS	GT	AD	DP	GQ	PL	0/1	86	41	121	99	904	0	2886
chr11	5373309	0	C	A	2925.37	AC=1	AF=0.50	AN=2	DP=248	Dels=0.00	HRun=1	HaplotypeScore=21.7441	MQ=57.45	MQ0=0	QD=11.92	SB=-1416.36	geneSymbol:HBG2|kgId:uc001mak.1|intron.name:Intron 5|strand:-|type:INTRON	geneSymbol:HBE1|kgId:uc001mam.1|intron.name:Intron 2|strand:-|type:INTRON	geneSymbol:OR51B5|kgId:uc001maq.1|intron.name:Intron 2|strand:-|type:INTRON	geneSymbol:OR51B6|wild.codon:ACC|wild.aa:T|pos.cdna:571|kgId:uc010qzb.1|position.protein:191|strand:+|mut.aa:N|mut.codon:AAC|exon.name:Exon 1|type:EXON_CODING_NON_SYNONYMOUS	GT	AD	DP	GQ	PL	0/1	139	109	230	99	2955	0	4238
chr11	5411391	0	G	A	2644.47	AC=1	AF=0.50	AN=2	DP=182	Dels=0.00	HRun=0	HaplotypeScore=15.3811	MQ=56.90	MQ0=0	QD=14.69	SB=-1062.27	geneSymbol:HBG2|kgId:uc001mak.1|intron.name:Intron 5|strand:-|type:INTRON	geneSymbol:HBE1|kgId:uc001mam.1|intron.name:Intron 2|strand:-|type:INTRON	geneSymbol:OR51B5|kgId:uc001maq.1|intron.name:Intron 2|strand:-|type:INTRON	geneSymbol:OR51M1|wild.codon:GCT|wild.aa:A|pos.cdna:762|kgId:uc010qzc.1|position.protein:255|strand:+|mut.aa:T|mut.codon:ACT|exon.name:Exon 1|type:EXON_CODING_NON_SYNONYMOUS	GT	AD	DP	GQ	PL	0/1	89	93	177	99	2674	0	2604
chr11	5461834	0	C	G	1139.95	AC=1	AF=0.50	AN=2	DP=77	Dels=0.00	HRun=0	HaplotypeScore=8.5471	MQ=59.52	MQ0=0	QD=15.19	SB=-412.71	geneSymbol:HBG2|kgId:uc001mak.1|intron.name:Intron 5|strand:-|type:INTRON	geneSymbol:HBE1|kgId:uc001mam.1|intron.name:Intron 2|strand:-|type:INTRON	geneSymbol:OR51B5|kgId:uc001maq.1|intron.name:Intron 2|strand:-|type:INTRON	geneSymbol:OR51I1|wild.codon:GGG|wild.aa:G|pos.cdna:910|kgId:uc010qze.1|position.protein:304|strand:-|mut.aa:A|mut.codon:GCG|exon.name:Exon 1|type:EXON_CODING_NON_SYNONYMOUS	GT	AD	DP	GQ	PL	0/1	35	41	74	99	1170	0	1134
chr11	6024020	0	A	G	2847.84	AC=1	AF=0.50	AN=2	DP=248	Dels=0.00	HRun=2	HaplotypeScore=35.4197	MQ=33.51	MQ0=63	QD=11.60	SB=-1296.48	geneSymbol:OR56A4|wild.codon:CTC|wild.aa:L|pos.cdna:358|kgId:uc010qzv.1|position.protein:120|strand:-|mut.aa:P|mut.codon:CCC|exon.name:Exon 1|type:EXON_CODING_NON_SYNONYMOUS	GT	AD	DP	GQ	PL	0/1	135	112	172	99	2878	0	2257
chr11	6261470	0	G	A	321.33	AC=1	AF=0.50	AN=2	DP=17	Dels=0.00	HRun=0	HaplotypeScore=3.4034	MQ=57.77	MQ0=0	QD=20.67	SB=-101.29	geneSymbol:CNGA4|kgId:uc010raa.1|intron.name:Intron 3|strand:+|type:INTRON	geneSymbol:CNGA4|wild.codon:CGC|wild.aa:R|pos.cdna:325|kgId:uc001mcn.2|position.protein:109|strand:+|mut.aa:H|mut.codon:CAC|exon.name:Exon 4|type:EXON_CODING_NON_SYNONYMOUS	geneSymbol:CNGA4|wild.codon:CGC|wild.aa:R|pos.cdna:445|kgId:uc001mco.2|position.protein:149|strand:+|mut.aa:H|mut.codon:CAC|exon.name:Exon 4|type:EXON_CODING_NON_SYNONYMOUS	GT	AD	DP	GQ	PL	0/1	5	12	15	77.89	351	0	78
chr11	6519876	0	C	T	1228.04	AC=1	AF=0.50	AN=2	DP=73	Dels=0.00	HRun=2	HaplotypeScore=6.5742	MQ=60.00	MQ0=0	QD=17.23	SB=-517.77	geneSymbol:DNHD1|wild.codon:GCT|wild.aa:A|pos.cdna:430|kgId:uc001mdp.2|position.protein:144|strand:+|mut.aa:V|mut.codon:GTT|exon.name:Exon 2|type:EXON_CODING_NON_SYNONYMOUS	geneSymbol:DNHD1|wild.codon:GCT|wild.aa:A|pos.cdna:430|kgId:uc001mdw.3|position.protein:144|strand:+|mut.aa:V|mut.codon:GTT|exon.name:Exon 3|type:EXON_CODING_NON_SYNONYMOUS	GT	AD	DP	GQ	PL	0/1	33	40	73	99	1258	0	1081
chr11	6566283	0	G	A	1872.2	AC=1	AF=0.50	AN=2	DP=153	Dels=0.00	HRun=0	HaplotypeScore=9.6483	MQ=59.40	MQ0=0	QD=12.43	SB=-627.69	geneSymbol:DNHD1|wild.codon:GCT|wild.aa:A|pos.cdna:4113|kgId:uc001mdw.3|position.protein:1372|strand:+|mut.aa:T|mut.codon:ACT|exon.name:Exon 21|type:EXON_CODING_NON_SYNONYMOUS	geneSymbol:DNHD1L|wild.codon:GCT|wild.aa:A|pos.cdna:243|kgId:uc001mds.1|position.protein:82|strand:+|mut.aa:T|mut.codon:ACT|exon.name:Exon 3|type:EXON_CODING_NON_SYNONYMOUS	GT	AD	DP	GQ	PL	0/1	84	68	149	99	1902	0	2812
chr11	6566791	0	G	A	1048.66	AC=1	AF=0.50	AN=2	DP=56	Dels=0.00	HRun=0	HaplotypeScore=8.8596	MQ=58.50	MQ0=0	QD=19.26	SB=-308.53	geneSymbol:DNHD1|wild.codon:CGC|wild.aa:R|pos.cdna:4621|kgId:uc001mdw.3|position.protein:1541|strand:+|mut.aa:H|mut.codon:CAC|exon.name:Exon 21|type:EXON_CODING_NON_SYNONYMOUS	geneSymbol:DNHD1L|wild.codon:CGC|wild.aa:R|pos.cdna:751|kgId:uc001mds.1|position.protein:251|strand:+|mut.aa:H|mut.codon:CAC|exon.name:Exon 3|type:EXON_CODING_NON_SYNONYMOUS	GT	AD	DP	GQ	PL	0/1	22	34	55	99	1079	0	563
chr11	6643630	0	G	A	212.97	AC=1	AF=0.50	AN=2	DP=22	Dels=0.00	HRun=0	HaplotypeScore=1.4076	MQ=59.15	MQ0=0	QD=11.04	SB=-111.98	geneSymbol:DCHS1|wild.codon:CGA|wild.aa:R|pos.cdna:9276|kgId:uc001mem.1|position.protein:3093|strand:-|mut.aa:*|mut.codon:TGA|exon.name:Exon 21|type:EXON_STOP_GAINED	GT	AD	DP	GQ	PL	0/1	13	8	19	99	243	0	341
chr11	6643644	0	G	T	253.4	AC=1	AF=0.50	AN=2	DP=29	Dels=0.00	HRun=1	HaplotypeScore=4.4186	MQ=59.36	MQ0=0	QD=9.77	SB=-132.68	geneSymbol:DCHS1|wild.codon:ACC|wild.aa:T|pos.cdna:9262|kgId:uc001mem.1|position.protein:3088|strand:-|mut.aa:N|mut.codon:AAC|exon.name:Exon 21|type:EXON_CODING_NON_SYNONYMOUS	GT	AD	DP	GQ	PL	0/1	19	10	29	99	283	0	666
chr11	6644664	0	G	T	428.6	AC=1	AF=0.50	AN=2	DP=54	Dels=0.00	HRun=0	HaplotypeScore=7.8752	MQ=59.57	MQ0=0	QD=8.49	SB=-172.15	geneSymbol:DCHS1|wild.codon:GCT|wild.aa:A|pos.cdna:8242|kgId:uc001mem.1|position.protein:2748|strand:-|mut.aa:D|mut.codon:GAT|exon.name:Exon 21|type:EXON_CODING_NON_SYNONYMOUS	GT	AD	DP	GQ	PL	0/1	35	18	50	99	459	0	1089
chr11	6644865	0	T	C	818.28	AC=1	AF=0.50	AN=2	DP=53	Dels=0.00	HRun=1	HaplotypeScore=6.8001	MQ=60.00	MQ0=0	QD=16.01	SB=-376.02	geneSymbol:DCHS1|wild.codon:GAC|wild.aa:D|pos.cdna:8041|kgId:uc001mem.1|position.protein:2681|strand:-|mut.aa:G|mut.codon:GGC|exon.name:Exon 21|type:EXON_CODING_NON_SYNONYMOUS	GT	AD	DP	GQ	PL	0/1	25	27	50	99	848	0	658
chr11	6648374	0	G	A	161.21	AC=1	AF=0.50	AN=2	DP=22	Dels=0.00	HRun=0	HaplotypeScore=4.1379	MQ=57.87	MQ0=0	QD=8.69	SB=-92.26	geneSymbol:DCHS1|wild.codon:CGC|wild.aa:R|pos.cdna:5895|kgId:uc001mem.1|position.protein:1966|strand:-|mut.aa:C|mut.codon:TGC|exon.name:Exon 14|type:EXON_CODING_NON_SYNONYMOUS																		GT	AD	DP	GQ	PL	0/1	14	8	21	99	191	0	454
chr11	7818204	0	G	A	1339.9	AC=1	AF=0.50	AN=2	DP=95	Dels=0.00	HRun=0	HaplotypeScore=7.7907	MQ=60.00	MQ0=0	QD=14.42	SB=-629.76	geneSymbol:OR5P2|wild.codon:CAG|wild.aa:Q|pos.cdna:285|kgId:uc001mfp.1|position.protein:96|strand:-|mut.aa:*|mut.codon:TAG|exon.name:Exon 1|type:EXON_STOP_GAINED	GT	AD	DP	GQ	PL	0/1	50	45	94	99	1370	0	1708
chr11	8457643	0	G	A	536.21	AC=1	AF=0.50	AN=2	DP=42	Dels=0.00	HRun=5	HaplotypeScore=2.7638	MQ=59.11	MQ0=0	QD=13.48	SB=-153.74	geneSymbol:STK33|wild.codon:CTT|wild.aa:L|pos.cdna:990|kgId:uc001mgi.1|position.protein:331|strand:-|mut.aa:F|mut.codon:TTT|exon.name:Exon 9|type:EXON_CODING_NON_SYNONYMOUS	geneSymbol:STK33|wild.codon:CTT|wild.aa:L|pos.cdna:990|kgId:uc001mgj.1|position.protein:331|strand:-|mut.aa:F|mut.codon:TTT|exon.name:Exon 11|type:EXON_CODING_NON_SYNONYMOUS	geneSymbol:STK33|wild.codon:CTT|wild.aa:L|pos.cdna:990|kgId:uc001mgk.1|position.protein:331|strand:-|mut.aa:F|mut.codon:TTT|exon.name:Exon 10|type:EXON_CODING_NON_SYNONYMOUS	geneSymbol:STK33|wild.codon:CTT|wild.aa:L|pos.cdna:867|kgId:uc010rbn.1|position.protein:290|strand:-|mut.aa:F|mut.codon:TTT|exon.name:Exon 11|type:EXON_CODING_NON_SYNONYMOUS	geneSymbol:STK33|wild.codon:CTT|wild.aa:L|pos.cdna:429|kgId:uc001mgl.3|position.protein:144|strand:-|mut.aa:F|mut.codon:TTT|exon.name:Exon 8|type:EXON_CODING_NON_SYNONYMOUS	geneSymbol:STK33|wild.codon:CTT|wild.aa:L|pos.cdna:156|kgId:uc009yfp.2|position.protein:53|strand:-|mut.aa:F|mut.codon:TTT|exon.name:Exon 4|type:EXON_CODING_NON_SYNONYMOUS	GT	AD	DP	GQ	PL	0/1	21	21	40	99	566	0	709
chr11	10622564	0	C	T	2462.51	AC=1	AF=0.50	AN=2	DP=182	Dels=0.00	HRun=0	HaplotypeScore=23.7015	MQ=59.48	MQ0=1	QD=13.70	SB=-1133.39	geneSymbol:MRVI1|wild.codon:GTG|wild.aa:V|pos.cdna:1890|kgId:uc001miw.2|position.protein:631|strand:-|mut.aa:M|mut.codon:ATG|exon.name:Exon 14|type:EXON_CODING_NON_SYNONYMOUS	geneSymbol:MRVI1|wild.codon:GTG|wild.aa:V|pos.cdna:1893|kgId:uc010rcb.1|position.protein:632|strand:-|mut.aa:M|mut.codon:ATG|exon.name:Exon 14|type:EXON_CODING_NON_SYNONYMOUS	geneSymbol:MRVI1|wild.codon:GTG|wild.aa:V|pos.cdna:972|kgId:uc009ygb.1|position.protein:325|strand:-|mut.aa:M|mut.codon:ATG|exon.name:Exon 15|type:EXON_CODING_NON_SYNONYMOUS	geneSymbol:MRVI1|wild.codon:GTG|wild.aa:V|pos.cdna:972|kgId:uc001mix.2|position.protein:325|strand:-|mut.aa:M|mut.codon:ATG|exon.name:Exon 15|type:EXON_CODING_NON_SYNONYMOUS	geneSymbol:MRVI1|wild.codon:GTG|wild.aa:V|pos.cdna:1644|kgId:uc001miz.2|position.protein:549|strand:-|mut.aa:M|mut.codon:ATG|exon.name:Exon 15|type:EXON_CODING_NON_SYNONYMOUS	geneSymbol:MRVI1|wild.codon:GTG|wild.aa:V|pos.cdna:1644|kgId:uc009ygc.1|position.protein:549|strand:-|mut.aa:M|mut.codon:ATG|exon.name:Exon 14|type:EXON_CODING_NON_SYNONYMOUS	geneSymbol:MRVI1|wild.codon:GTG|wild.aa:V|pos.cdna:1917|kgId:uc010rcc.1|position.protein:640|strand:-|mut.aa:M|mut.codon:ATG|exon.name:Exon 15|type:EXON_CODING_NON_SYNONYMOUS	geneSymbol:MRVI1|wild.codon:GTG|wild.aa:V|pos.cdna:1299|kgId:uc010rcd.1|position.protein:434|strand:-|mut.aa:M|mut.codon:ATG|exon.name:Exon 14|type:EXON_CODING_NON_SYNONYMOUS	geneSymbol:MRVI1|wild.codon:GTG|wild.aa:V|pos.cdna:972|kgId:uc009ygd.1|position.protein:325|strand:-|mut.aa:M|mut.codon:ATG|exon.name:Exon 13|type:EXON_CODING_NON_SYNONYMOUS	geneSymbol:MRVI1|kgId:uc010rce.1|strand:-|exon.name:Exon 12|type:UTR5	GT	AD	DP	GQ	PL	0/1	93	89	178	99	2493	0	3041
chr11	11373924	0	A	G	3984.04	AC=1	AF=0.50	AN=2	DP=229	Dels=0.00	HRun=0	HaplotypeScore=22.9224	MQ=55.78	MQ0=1	QD=14.65	SB=-1549.86	geneSymbol:GALNTL4|kgId:uc001mjo.2|intron.name:Intron 7|strand:-|type:INTRON	geneSymbol:CSNK2A1|wild.codon:TTT|wild.aa:F|pos.cdna:742|kgId:uc001mjp.2|position.protein:248|strand:-|mut.aa:S|mut.codon:TCT|exon.name:Exon 1|type:EXON_CODING_NON_SYNONYMOUS	GT	AD	DP	GQ	PL	0/1	114	112	209	99	3354	0	3114
chr11	11976462	0	A	T	2428.33	AC=1	AF=0.50	AN=2	DP=140	Dels=0.00	HRun=2	HaplotypeScore=13.0558	MQ=59.84	MQ0=0	QD=17.56	SB=-879.61	geneSymbol:USP47|wild.codon:ATT|wild.aa:I|pos.cdna:3528|kgId:uc001mjr.2|position.protein:1177|strand:+|mut.aa:F|mut.codon:TTT|exon.name:Exon 25|type:EXON_CODING_NON_SYNONYMOUS	geneSymbol:USP47|wild.codon:ATT|wild.aa:I|pos.cdna:3732|kgId:uc001mjs.2|position.protein:1245|strand:+|mut.aa:F|mut.codon:TTT|exon.name:Exon 26|type:EXON_CODING_NON_SYNONYMOUS	geneSymbol:USP47|wild.codon:ATT|wild.aa:I|pos.cdna:138|kgId:uc009ygi.2|position.protein:47|strand:+|mut.aa:F|mut.codon:TTT|exon.name:Exon 4|type:EXON_CODING_NON_SYNONYMOUS																GT	AD	DP	GQ	PL	0/1	59	81	137	99	2458	0	1687
chr11	14889190	0	C	A	2354.76	AC=1	AF=0.50	AN=2	DP=148	Dels=0.00	HRun=0	HaplotypeScore=8.4133	MQ=59.65	MQ0=0	QD=16.11	SB=-760.44	geneSymbol:PDE3B|wild.codon:CTA|wild.aa:L|pos.cdna:3024|kgId:uc001mln.2|position.protein:1009|strand:+|mut.aa:I|mut.codon:ATA|exon.name:Exon 15|type:EXON_CODING_NON_SYNONYMOUS	geneSymbol:PDE3B|wild.codon:CTA|wild.aa:L|pos.cdna:2871|kgId:uc010rcr.1|position.protein:958|strand:+|mut.aa:I|mut.codon:ATA|exon.name:Exon 15|type:EXON_CODING_NON_SYNONYMOUS	GT	AD	DP	GQ	PL	0/1	66	81	143	99	2385	0	2156
chr11	17190390	0	G	A	2917.39	AC=1	AF=0.50	AN=2	DP=192	Dels=0.00	HRun=0	HaplotypeScore=18.6760	MQ=59.69	MQ0=0	QD=15.35	SB=-1119.71	geneSymbol:PIK3C2A|kgId:uc009ygu.1|intron.name:Intron 2|strand:-|type:INTRON	geneSymbol:PIK3C2A|wild.codon:GCA|wild.aa:A|pos.cdna:898|kgId:uc001mmq.3|position.protein:300|strand:-|mut.aa:V|mut.codon:GTA|exon.name:Exon 1|type:EXON_CODING_NON_SYNONYMOUS	geneSymbol:PIK3C2A|kgId:uc010rcw.1|intron.name:Intron 2|strand:-|type:INTRON	geneSymbol:PIK3C2A|kgId:uc001mmr.3|strand:-|exon.name:Exon 2|type:UTR5	geneSymbol:PIK3C2A|wild.codon:GCA|wild.aa:A|pos.cdna:898|kgId:uc010rcx.1|position.protein:300|strand:-|mut.aa:V|mut.codon:GTA|exon.name:Exon 2|type:EXON_CODING_NON_SYNONYMOUS	geneSymbol:PIK3C2A|wild.codon:GCA|wild.aa:A|pos.cdna:898|kgId:uc009ygv.1|position.protein:300|strand:-|mut.aa:V|mut.codon:GTA|exon.name:Exon 2|type:EXON_CODING_NON_SYNONYMOUS	GT	AD	DP	GQ	PL	0/1	89	101	186	99	2947	0	2881
chr11	17316892	0	C	A	2877.03	AC=1	AF=0.50	AN=2	DP=214	Dels=0.00	HRun=0	HaplotypeScore=16.1424	MQ=59.48	MQ0=0	QD=13.58	SB=-843.60	geneSymbol:NUCB2|wild.codon:CTA|wild.aa:L|pos.cdna:24|kgId:uc001mms.1|position.protein:9|strand:+|mut.aa:I|mut.codon:ATA|exon.name:Exon 9|type:EXON_CODING_NON_SYNONYMOUS	geneSymbol:NUCB2|wild.codon:CTA|wild.aa:L|pos.cdna:21|kgId:uc001mmt.1|position.protein:8|strand:+|mut.aa:I|mut.codon:ATA|exon.name:Exon 5|type:EXON_CODING_NON_SYNONYMOUS	geneSymbol:Nucb2|kgId:uc009ygw.1|strand:+|type:UTR3	geneSymbol:NUCB2|wild.codon:CTA|wild.aa:L|pos.cdna:21|kgId:uc001mmv.1|position.protein:8|strand:+|mut.aa:I|mut.codon:ATA|exon.name:Exon 3|type:EXON_CODING_NON_SYNONYMOUS	geneSymbol:Nucb2|kgId:uc009ygx.1|strand:+|type:UTR3	geneSymbol:NUCB2|wild.codon:CTA|wild.aa:L|pos.cdna:21|kgId:uc009ygy.1|position.protein:8|strand:+|mut.aa:I|mut.codon:ATA|exon.name:Exon 3|type:EXON_CODING_NON_SYNONYMOUS	geneSymbol:NUCB2|wild.codon:CTA|wild.aa:L|pos.cdna:21|kgId:uc001mmw.2|position.protein:8|strand:+|mut.aa:I|mut.codon:ATA|exon.name:Exon 3|type:EXON_CODING_NON_SYNONYMOUS	geneSymbol:NUCB2|wild.codon:CTA|wild.aa:L|pos.cdna:21|kgId:uc009ygz.2|position.protein:8|strand:+|mut.aa:I|mut.codon:ATA|exon.name:Exon 1|type:EXON_CODING_NON_SYNONYMOUS											GT	AD	DP	GQ	PL	0/1	117	96	211	99	2907	0	3849
chr11	17522667	0	C	T	748.69	AC=1	AF=0.50	AN=2	DP=61	Dels=0.00	HRun=0	HaplotypeScore=11.9906	MQ=59.39	MQ0=0	QD=12.77	SB=-387.97	geneSymbol:USH1C|wild.codon:GGT|wild.aa:G|pos.cdna:1302|kgId:uc001mnd.2|position.protein:435|strand:-|mut.aa:S|mut.codon:AGT|exon.name:Exon 17|type:EXON_CODING_NON_SYNONYMOUS	geneSymbol:USH1C|wild.codon:GGT|wild.aa:G|pos.cdna:2310|kgId:uc001mne.2|position.protein:771|strand:-|mut.aa:S|mut.codon:AGT|exon.name:Exon 23|type:EXON_CODING_NON_SYNONYMOUS	geneSymbol:USH1C|wild.codon:GGT|wild.aa:G|pos.cdna:1410|kgId:uc001mnf.2|position.protein:471|strand:-|mut.aa:S|mut.codon:AGT|exon.name:Exon 18|type:EXON_CODING_NON_SYNONYMOUS	geneSymbol:USH1C|wild.codon:GGT|wild.aa:G|pos.cdna:1353|kgId:uc009yhb.2|position.protein:452|strand:-|mut.aa:S|mut.codon:AGT|exon.name:Exon 17|type:EXON_CODING_NON_SYNONYMOUS	geneSymbol:aie-75|kgId:uc001mng.2|strand:-|exon.name:Exon 17|type:UTR5	GT	AD	DP	GQ	PL	0/1	36	25	59	99	779	0	1057
chr11	17537795	0	A	G	2444.65	AC=1	AF=0.50	AN=2	DP=238	Dels=0.00	HRun=2	HaplotypeScore=21.9211	MQ=59.25	MQ0=0	QD=10.40	SB=-1200.69	geneSymbol:USH1C|kgId:uc001mnd.2|intron.name:Intron 15|strand:-|type:INTRON	geneSymbol:USH1C|wild.codon:ATC|wild.aa:I|pos.cdna:1252|kgId:uc001mne.2|position.protein:418|strand:-|mut.aa:T|mut.codon:ACC|exon.name:Exon 15|type:EXON_CODING_NON_SYNONYMOUS	geneSymbol:USH1C|kgId:uc001mnf.2|intron.name:Intron 16|strand:-|type:INTRON	geneSymbol:USH1C|kgId:uc009yhb.2|intron.name:Intron 15|strand:-|type:INTRON	geneSymbol:aie-75|kgId:uc001mng.2|intron.name:Intron 15|strand:-|type:INTRON	GT	AD	DP	GQ	PL	0/1	152	86	233	99	2475	0	4725
chr11	18159668	0	T	C	926.5	AC=1	AF=0.50	AN=2	DP=62	Dels=0.00	HRun=0	HaplotypeScore=6.7888	MQ=57.50	MQ0=0	QD=15.43	SB=-385.72	geneSymbol:MRGPRX3|wild.codon:TGG|wild.aa:W|pos.cdna:918|kgId:uc001mnu.2|position.protein:307|strand:+|mut.aa:R|mut.codon:CGG|exon.name:Exon 3|type:EXON_CODING_NON_SYNONYMOUS	GT	AD	DP	GQ	PL	0/1	30	31	56	99	956	0	724
chr11	18159669	0	G	A	941.54	AC=1	AF=0.50	AN=2	DP=61	Dels=0.00	HRun=0	HaplotypeScore=5.8504	MQ=57.46	MQ0=0	QD=15.93	SB=-400.76	geneSymbol:MRGPRX3|wild.codon:TGG|wild.aa:W|pos.cdna:919|kgId:uc001mnu.2|position.protein:307|strand:+|mut.aa:*|mut.codon:TAG|exon.name:Exon 3|type:EXON_STOP_GAINED	GT	AD	DP	GQ	PL	0/1	30	31	59	99	972	0	897
chr11	18956196	0	C	T	2046.96	AC=1	AF=0.50	AN=2	DP=231	Dels=0.00	HRun=0	HaplotypeScore=23.4462	MQ=59.58	MQ0=0	QD=8.99	SB=-604.68	geneSymbol:MRGPRX1|wild.codon:GCA|wild.aa:A|pos.cdna:135|kgId:uc001mpg.2|position.protein:46|strand:-|mut.aa:T|mut.codon:ACA|exon.name:Exon 1|type:EXON_CODING_NON_SYNONYMOUS	GT	AD	DP	GQ	PL	0/1	152	78	219	99	2077	0	4666
chr11	19177413	0	A	T	4079.54	AC=1	AF=0.50	AN=2	DP=248	Dels=0.00	HRun=2	HaplotypeScore=25.5151	MQ=59.53	MQ0=0	QD=13.50	SB=-1622.19	geneSymbol:ZDHHC13|wild.codon:GAT|wild.aa:D|pos.cdna:943|kgId:uc001mpi.2|position.protein:315|strand:+|mut.aa:V|mut.codon:GTT|exon.name:Exon 9|type:EXON_CODING_NON_SYNONYMOUS	geneSymbol:ZDHHC13|wild.codon:GAT|wild.aa:D|pos.cdna:553|kgId:uc001mpj.2|position.protein:185|strand:+|mut.aa:V|mut.codon:GTT|exon.name:Exon 8|type:EXON_CODING_NON_SYNONYMOUS	GT	AD	DP	GQ	PL	0/1	136	110	243	99	3347	0	4214
chr11	19177422	0	T	A	4178.3	AC=1	AF=0.50	AN=2	DP=249	Dels=0.00	HRun=0	HaplotypeScore=24.7572	MQ=59.54	MQ0=0	QD=13.84	SB=-1706.83	geneSymbol:ZDHHC13|wild.codon:CTT|wild.aa:L|pos.cdna:952|kgId:uc001mpi.2|position.protein:318|strand:+|mut.aa:H|mut.codon:CAT|exon.name:Exon 9|type:EXON_CODING_NON_SYNONYMOUS	geneSymbol:ZDHHC13|wild.codon:CTT|wild.aa:L|pos.cdna:562|kgId:uc001mpj.2|position.protein:188|strand:+|mut.aa:H|mut.codon:CAT|exon.name:Exon 8|type:EXON_CODING_NON_SYNONYMOUS	GT	AD	DP	GQ	PL	0/1	134	115	243	99	3446	0	4295
chr11	19955553	0	G	A	585.31	AC=1	AF=0.50	AN=2	DP=38	Dels=0.00	HRun=0	HaplotypeScore=3.1331	MQ=59.39	MQ0=0	QD=16.19	SB=-267.76	geneSymbol:NAV2|wild.codon:CGG|wild.aa:R|pos.cdna:1570|kgId:uc001mpp.2|position.protein:524|strand:+|mut.aa:Q|mut.codon:CAG|exon.name:Exon 7|type:EXON_CODING_NON_SYNONYMOUS	geneSymbol:NAV2|wild.codon:CGG|wild.aa:R|pos.cdna:1831|kgId:uc010rdm.1|position.protein:611|strand:+|mut.aa:Q|mut.codon:CAG|exon.name:Exon 8|type:EXON_CODING_NON_SYNONYMOUS	geneSymbol:NAV2|wild.codon:CGG|wild.aa:R|pos.cdna:1762|kgId:uc001mpr.3|position.protein:588|strand:+|mut.aa:Q|mut.codon:CAG|exon.name:Exon 7|type:EXON_CODING_NON_SYNONYMOUS	GT	AD	DP	GQ	PL	0/1	18	20	37	99	615	0	501
chr11	20178618	0	T	C	346.63	AC=1	AF=0.50	AN=2	DP=38	Dels=0.00	HRun=1	HaplotypeScore=0.9384	MQ=59.39	MQ0=0	QD=9.91	SB=-66.21	geneSymbol:DBX1|wild.codon:AAG|wild.aa:K|pos.cdna:636|kgId:uc001mpw.1|position.protein:213|strand:-|mut.aa:E|mut.codon:GAG|exon.name:Exon 3|type:EXON_CODING_NON_SYNONYMOUS	GT	AD	DP	GQ	PL	0/1	25	13	38	99	377	0	831
chr11	26582649	0	G	T	4282.8	AC=1	AF=0.50	AN=2	DP=247	Dels=0.00	HRun=0	HaplotypeScore=88.2345	MQ=59.12	MQ0=0	QD=14.40	SB=-1388.68	geneSymbol:ANO3|kgId:uc010rdr.1|intron.name:Intron 15|strand:+|type:INTRON	geneSymbol:ANO3|kgId:uc001mqt.3|intron.name:Intron 14|strand:+|type:INTRON	geneSymbol:ANO3|kgId:uc010rds.1|intron.name:Intron 10|strand:+|type:INTRON	geneSymbol:ANO3|kgId:uc010rdt.1|intron.name:Intron 11|strand:+|type:INTRON	geneSymbol:MUC15|wild.codon:CCT|wild.aa:P|pos.cdna:1048|kgId:uc001mqw.2|position.protein:350|strand:-|mut.aa:H|mut.codon:CAT|exon.name:Exon 5|type:EXON_CODING_NON_SYNONYMOUS	geneSymbol:MUC15|wild.codon:CCT|wild.aa:P|pos.cdna:967|kgId:uc001mqx.2|position.protein:323|strand:-|mut.aa:H|mut.codon:CAT|exon.name:Exon 4|type:EXON_CODING_NON_SYNONYMOUS	geneSymbol:MUC15|wild.codon:CCT|wild.aa:P|pos.cdna:898|kgId:uc001mqy.2|position.protein:300|strand:-|mut.aa:H|mut.codon:CAT|exon.name:Exon 4|type:EXON_CODING_NON_SYNONYMOUS	GT	AD	DP	GQ	PL	0/1	127	119	241	99	3557	0	4043
chr11	27016339	0	G	A	590.05	AC=1	AF=0.50	AN=2	DP=37	Dels=0.00	HRun=0	HaplotypeScore=7.9919	MQ=58.82	MQ0=0	QD=16.76	SB=-300.51	geneSymbol:FIBIN|wild.codon:CGC|wild.aa:R|pos.cdna:265|kgId:uc001mrd.2|position.protein:89|strand:+|mut.aa:H|mut.codon:CAC|exon.name:Exon 1|type:EXON_CODING_NON_SYNONYMOUS	GT	AD	DP	GQ	PL	0/1	16	20	35	99	620	0	418
chr11	30925127	0	C	A	960.85	AC=1	AF=0.50	AN=2	DP=116	Dels=0.00	HRun=1	HaplotypeScore=6.6766	MQ=59.46	MQ0=0	QD=8.54	SB=-462.87	geneSymbol:KIAA1493|kgId:uc001mss.1|strand:-|exon.name:Exon 10|type:UTR5	geneSymbol:KIAA1493|kgId:uc009yjj.1|strand:-|exon.name:Exon 3|type:UTR5	geneSymbol:DCDC5|wild.codon:TGG|wild.aa:W|pos.cdna:2755|kgId:uc009yjk.1|position.protein:919|strand:-|mut.aa:L|mut.codon:TTG|exon.name:Exon 20|type:EXON_CODING_NON_SYNONYMOUS	GT	AD	DP	GQ	PL	0/1	81	35	116	99	991	0	2836
chr11	31112945	0	C	A	1119.16	AC=1	AF=0.50	AN=2	DP=83	Dels=0.00	HRun=0	HaplotypeScore=4.2658	MQ=59.72	MQ0=0	QD=13.85	SB=-414.48	geneSymbol:DCDC5|wild.codon:CAG|wild.aa:Q|pos.cdna:575|kgId:uc009yjk.1|position.protein:192|strand:-|mut.aa:H|mut.codon:CAT|exon.name:Exon 5|type:EXON_CODING_NON_SYNONYMOUS	geneSymbol:DCDC5|wild.codon:CAG|wild.aa:Q|pos.cdna:359|kgId:uc009yjl.1|position.protein:120|strand:-|mut.aa:H|mut.codon:CAT|exon.name:Exon 7|type:EXON_CODING_NON_SYNONYMOUS	geneSymbol:DCDC5|wild.codon:CAG|wild.aa:Q|pos.cdna:1088|kgId:uc001msu.1|position.protein:363|strand:-|mut.aa:H|mut.codon:CAT|exon.name:Exon 17|type:EXON_CODING_NON_SYNONYMOUS	GT	AD	DP	GQ	PL	0/1	43	40	82	99	1149	0	1437
chr11	32657303	0	A	G	1022.32	AC=1	AF=0.50	AN=2	DP=79	Dels=0.00	HRun=0	HaplotypeScore=6.5356	MQ=58.99	MQ0=0	QD=13.32	SB=-444.79	geneSymbol:CCDC73|wild.codon:TTA|wild.aa:L|pos.cdna:1123|kgId:uc001mtv.2|position.protein:375|strand:-|mut.aa:S|mut.codon:TCA|exon.name:Exon 14|type:EXON_CODING_NON_SYNONYMOUS	geneSymbol:CCDC73|wild.codon:TTA|wild.aa:L|pos.cdna:1093|kgId:uc001mtw.1|position.protein:365|strand:-|mut.aa:S|mut.codon:TCA|exon.name:Exon 14|type:EXON_CODING_NON_SYNONYMOUS	GT	AD	DP	GQ	PL	0/1	45	34	78	99	1052	0	1413
chr11	34186245	0	G	A	2240.27	AC=1	AF=0.50	AN=2	DP=140	Dels=0.00	HRun=0	HaplotypeScore=21.9507	MQ=59.84	MQ0=0	QD=16.22	SB=-1037.58	geneSymbol:ABTB2|wild.codon:GCC|wild.aa:A|pos.cdna:1417|kgId:uc001mvl.1|position.protein:473|strand:-|mut.aa:V|mut.codon:GTC|exon.name:Exon 9|type:EXON_CODING_NON_SYNONYMOUS	GT	AD	DP	GQ	PL	0/1	62	77	134	99	2270	0	1875
chr11	43333703	0	G	A	648.27	AC=1	AF=0.50	AN=2	DP=51	Dels=0.00	HRun=0	HaplotypeScore=3.6421	MQ=59.55	MQ0=0	QD=13.30	SB=-229.99	geneSymbol:API5|kgId:uc010rfg.1|strand:+|exon.name:Exon 1|type:UTR5	geneSymbol:API5|wild.codon:CGC|wild.aa:R|pos.cdna:25|kgId:uc010rfh.1|position.protein:9|strand:+|mut.aa:H|mut.codon:CAC|exon.name:Exon 1|type:EXON_CODING_NON_SYNONYMOUS	geneSymbol:API5|wild.codon:CGC|wild.aa:R|pos.cdna:25|kgId:uc001mxf.2|position.protein:9|strand:+|mut.aa:H|mut.codon:CAC|exon.name:Exon 1|type:EXON_CODING_NON_SYNONYMOUS	geneSymbol:API5|wild.codon:CGC|wild.aa:R|pos.cdna:25|kgId:uc010rfi.1|position.protein:9|strand:+|mut.aa:H|mut.codon:CAC|exon.name:Exon 1|type:EXON_CODING_NON_SYNONYMOUS	GT	AD	DP	GQ	PL	0/1	27	24	48	99	678	0	707
chr11	43411327	0	T	A	1366.4	AC=1	AF=0.50	AN=2	DP=106	Dels=0.00	HRun=1	HaplotypeScore=11.3522	MQ=59.14	MQ0=0	QD=13.17	SB=-626.30	geneSymbol:TTC17|wild.codon:GAT|wild.aa:D|pos.cdna:374|kgId:uc001mxh.2|position.protein:125|strand:+|mut.aa:E|mut.codon:GAA|exon.name:Exon 3|type:EXON_CODING_NON_SYNONYMOUS	geneSymbol:TTC17|wild.codon:GAT|wild.aa:D|pos.cdna:374|kgId:uc001mxi.2|position.protein:125|strand:+|mut.aa:E|mut.codon:GAA|exon.name:Exon 3|type:EXON_CODING_NON_SYNONYMOUS	geneSymbol:TTC17|wild.codon:GAT|wild.aa:D|pos.cdna:203|kgId:uc010rfj.1|position.protein:68|strand:+|mut.aa:E|mut.codon:GAA|exon.name:Exon 2|type:EXON_CODING_NON_SYNONYMOUS	GT	AD	DP	GQ	PL	0/1	60	46	104	99	1396	0	1799
chr11	45877537	0	C	A	1649.87	AC=1	AF=0.50	AN=2	DP=87	Dels=0.00	HRun=0	HaplotypeScore=12.0442	MQ=58.91	MQ0=0	QD=19.31	SB=-405.76	geneSymbol:CRY2|wild.codon:CTA|wild.aa:L|pos.cdna:36|kgId:uc009ykw.2|position.protein:13|strand:+|mut.aa:I|mut.codon:ATA|exon.name:Exon 2|type:EXON_CODING_NON_SYNONYMOUS	geneSymbol:CRY2|wild.codon:CTA|wild.aa:L|pos.cdna:282|kgId:uc010rgn.1|position.protein:95|strand:+|mut.aa:I|mut.codon:ATA|exon.name:Exon 2|type:EXON_CODING_NON_SYNONYMOUS	GT	AD	DP	GQ	PL	0/1	34	53	87	99	1680	0	1037
chr11	45883657	0	G	T	598.11	AC=1	AF=0.50	AN=2	DP=92	Dels=0.00	HRun=0	HaplotypeScore=6.2098	MQ=59.80	MQ0=0	QD=6.83	SB=-141.06	geneSymbol:CRY2|wild.codon:GAG|wild.aa:E|pos.cdna:515|kgId:uc009ykw.2|position.protein:172|strand:+|mut.aa:D|mut.codon:GAT|exon.name:Exon 5|type:EXON_CODING_NON_SYNONYMOUS	geneSymbol:CRY2|wild.codon:GAG|wild.aa:E|pos.cdna:761|kgId:uc010rgn.1|position.protein:254|strand:+|mut.aa:D|mut.codon:GAT|exon.name:Exon 5|type:EXON_CODING_NON_SYNONYMOUS	geneSymbol:CRY2|kgId:uc010rgo.1|strand:+|exon.name:Exon 1|type:UTR5	GT	AD	DP	GQ	PL	0/1	64	28	88	99	628	0	2063
chr11	45891619	0	C	T	715.62	AC=1	AF=0.50	AN=2	DP=99	Dels=0.00	HRun=1	HaplotypeScore=16.1617	MQ=58.23	MQ0=0	QD=7.53	SB=-212.85	geneSymbol:CRY2|wild.codon:CTC|wild.aa:L|pos.cdna:1026|kgId:uc009ykw.2|position.protein:343|strand:+|mut.aa:F|mut.codon:TTC|exon.name:Exon 8|type:EXON_CODING_NON_SYNONYMOUS	geneSymbol:CRY2|wild.codon:CTC|wild.aa:L|pos.cdna:1272|kgId:uc010rgn.1|position.protein:425|strand:+|mut.aa:F|mut.codon:TTC|exon.name:Exon 8|type:EXON_CODING_NON_SYNONYMOUS	geneSymbol:CRY2|wild.codon:CTC|wild.aa:L|pos.cdna:438|kgId:uc010rgo.1|position.protein:147|strand:+|mut.aa:F|mut.codon:TTC|exon.name:Exon 4|type:EXON_CODING_NON_SYNONYMOUS	GT	AD	DP	GQ	PL	0/1	68	30	93	99	746	0	2257
chr11	46637195	0	T	C	1030.18	AC=1	AF=0.50	AN=2	DP=69	Dels=0.00	HRun=2	HaplotypeScore=14.8757	MQ=60.00	MQ0=0	QD=15.36	SB=-412.91	geneSymbol:HARBI1|wild.codon:CAG|wild.aa:Q|pos.cdna:592|kgId:uc001ncy.2|position.protein:198|strand:-|mut.aa:R|mut.codon:CGG|exon.name:Exon 2|type:EXON_CODING_NON_SYNONYMOUS	GT	AD	DP	GQ	PL	0/1	30	37	64	99	1060	0	919
chr11	46702248	0	T	C	613.47	AC=1	AF=0.50	AN=2	DP=45	Dels=0.00	HRun=0	HaplotypeScore=1.0476	MQ=59.49	MQ0=0	QD=14.30	SB=-179.24	geneSymbol:ARHGAP1|wild.codon:AAG|wild.aa:K|pos.cdna:684|kgId:uc001ndd.2|position.protein:229|strand:-|mut.aa:E|mut.codon:GAG|exon.name:Exon 8|type:EXON_CODING_NON_SYNONYMOUS	GT	AD	DP	GQ	PL	0/1	22	23	43	99	643	0	644
chr11	46800089	0	T	C	3219.08	AC=1	AF=0.50	AN=2	DP=223	Dels=0.00	HRun=0	HaplotypeScore=14.7295	MQ=59.39	MQ0=0	QD=14.57	SB=-1417.61	geneSymbol:CKAP5|wild.codon:ACA|wild.aa:T|pos.cdna:2151|kgId:uc009ylg.1|position.protein:718|strand:-|mut.aa:A|mut.codon:GCA|exon.name:Exon 19|type:EXON_CODING_NON_SYNONYMOUS	geneSymbol:CKAP5|wild.codon:ACA|wild.aa:T|pos.cdna:2493|kgId:uc001ndi.1|position.protein:832|strand:-|mut.aa:A|mut.codon:GCA|exon.name:Exon 21|type:EXON_CODING_NON_SYNONYMOUS	geneSymbol:CKAP5|wild.codon:ACA|wild.aa:T|pos.cdna:2493|kgId:uc001ndj.1|position.protein:832|strand:-|mut.aa:A|mut.codon:GCA|exon.name:Exon 21|type:EXON_CODING_NON_SYNONYMOUS	GT	AD	DP	GQ	PL	0/1	118	105	219	99	3249	0	3471
chr11	47189497	0	C	A	2728.27	AC=1	AF=0.50	AN=2	DP=219	Dels=0.00	HRun=0	HaplotypeScore=31.4501	MQ=59.63	MQ0=0	QD=12.59	SB=-929.22	geneSymbol:ARFGAP2|wild.codon:GAA|wild.aa:E|pos.cdna:360|kgId:uc010rha.1|position.protein:121|strand:-|mut.aa:*|mut.codon:TAA|exon.name:Exon 8|type:EXON_STOP_GAINED	geneSymbol:ARFGAP2|wild.codon:GAA|wild.aa:E|pos.cdna:1167|kgId:uc001ndt.2|position.protein:390|strand:-|mut.aa:*|mut.codon:TAA|exon.name:Exon 12|type:EXON_STOP_GAINED	geneSymbol:ARFGAP2|wild.codon:GAA|wild.aa:E|pos.cdna:1083|kgId:uc010rhb.1|position.protein:362|strand:-|mut.aa:*|mut.codon:TAA|exon.name:Exon 11|type:EXON_STOP_GAINED	geneSymbol:ARFGAP2|wild.codon:GAA|wild.aa:E|pos.cdna:759|kgId:uc001ndu.2|position.protein:254|strand:-|mut.aa:*|mut.codon:TAA|exon.name:Exon 7|type:EXON_STOP_GAINED	geneSymbol:Nbla10535|wild.codon:GAA|wild.aa:E|pos.cdna:360|kgId:uc010rhc.1|position.protein:121|strand:-|mut.aa:*|mut.codon:TAA|exon.name:Exon 6|type:EXON_STOP_GAINED														GT	AD	DP	GQ	PL	0/1	120	99	215	99	2758	0	3984
chr11	47282003	0	G	A	442.65	AC=1	AF=0.50	AN=2	DP=34	Dels=0.00	HRun=0	HaplotypeScore=3.4779	MQ=60.00	MQ0=0	QD=13.90	SB=-166.46	geneSymbol:NR1H3|wild.codon:ATG|wild.aa:M|pos.cdna:293|kgId:uc009yll.1|position.protein:98|strand:+|mut.aa:I|mut.codon:ATA|exon.name:Exon 4|type:EXON_CODING_NON_SYNONYMOUS	geneSymbol:NR1H3|wild.codon:ATG|wild.aa:M|pos.cdna:293|kgId:uc010rhk.1|position.protein:98|strand:+|mut.aa:I|mut.codon:ATA|exon.name:Exon 4|type:EXON_CODING_NON_SYNONYMOUS	geneSymbol:NR1H3|wild.codon:ATG|wild.aa:M|pos.cdna:140|kgId:uc001nek.2|position.protein:47|strand:+|mut.aa:I|mut.codon:ATA|exon.name:Exon 3|type:EXON_CODING_NON_SYNONYMOUS	geneSymbol:NR1H3|wild.codon:ATG|wild.aa:M|pos.cdna:275|kgId:uc001nej.2|position.protein:92|strand:+|mut.aa:I|mut.codon:ATA|exon.name:Exon 4|type:EXON_CODING_NON_SYNONYMOUS	geneSymbol:NR1H3|wild.codon:ATG|wild.aa:M|pos.cdna:140|kgId:uc001nel.2|position.protein:47|strand:+|mut.aa:I|mut.codon:ATA|exon.name:Exon 3|type:EXON_CODING_NON_SYNONYMOUS	geneSymbol:NR1H3|wild.codon:ATG|wild.aa:M|pos.cdna:275|kgId:uc009ylm.2|position.protein:92|strand:+|mut.aa:I|mut.codon:ATA|exon.name:Exon 4|type:EXON_CODING_NON_SYNONYMOUS	geneSymbol:NR1H3|wild.codon:ATG|wild.aa:M|pos.cdna:275|kgId:uc001nen.3|position.protein:92|strand:+|mut.aa:I|mut.codon:ATA|exon.name:Exon 4|type:EXON_CODING_NON_SYNONYMOUS	geneSymbol:NR1H3|wild.codon:ATG|wild.aa:M|pos.cdna:275|kgId:uc001nem.2|position.protein:92|strand:+|mut.aa:I|mut.codon:ATA|exon.name:Exon 3|type:EXON_CODING_NON_SYNONYMOUS	geneSymbol:NR1H3|wild.codon:ATG|wild.aa:M|pos.cdna:2|kgId:uc001nep.2|position.protein:1|strand:+|mut.aa:I|mut.codon:ATA|exon.name:Exon 1|type:EXON_CODING_NON_SYNONYMOUS	GT	AD	DP	GQ	PL	0/1	17	17	34	99	473	0	571
chr11	47372134	0	C	T	322.02	AC=1	AF=0.50	AN=2	DP=29	Dels=0.00	HRun=0	HaplotypeScore=8.5471	MQ=59.20	MQ0=0	QD=12.14	SB=-58.51	geneSymbol:MYBPC3|wild.codon:GCC|wild.aa:A|pos.cdna:324|kgId:uc001nfa.3|position.protein:109|strand:-|mut.aa:T|mut.codon:ACC|exon.name:Exon 3|type:EXON_CODING_NON_SYNONYMOUS	GT	AD	DP	GQ	PL	0/1	14	14	24	99	352	0	352
chr11	47469543	0	C	A	594.67	AC=1	AF=0.50	AN=2	DP=86	Dels=0.00	HRun=0	HaplotypeScore=22.1980	MQ=58.35	MQ0=0	QD=7.26	SB=-236.64	geneSymbol:RAPSN|wild.codon:GGT|wild.aa:G|pos.cdna:351|kgId:uc001nfi.1|position.protein:118|strand:-|mut.aa:C|mut.codon:TGT|exon.name:Exon 2|type:EXON_CODING_NON_SYNONYMOUS	geneSymbol:RAPSN|wild.codon:GGT|wild.aa:G|pos.cdna:351|kgId:uc001nfj.1|position.protein:118|strand:-|mut.aa:C|mut.codon:TGT|exon.name:Exon 2|type:EXON_CODING_NON_SYNONYMOUS	geneSymbol:RAPSN|wild.codon:GGT|wild.aa:G|pos.cdna:351|kgId:uc009yls.1|position.protein:118|strand:-|mut.aa:C|mut.codon:TGT|exon.name:Exon 2|type:EXON_CODING_NON_SYNONYMOUS	GT	AD	DP	GQ	PL	0/1	60	26	81	99	625	0	1949
chr11	47689155	0	T	A	3198.55	AC=1	AF=0.50	AN=2	DP=234	Dels=0.00	HRun=1	HaplotypeScore=22.5406	MQ=59.92	MQ0=0	QD=13.80	SB=-1572.38	geneSymbol:AGBL2|kgId:uc001ngf.2|strand:-|exon.name:Exon 6|type:UTR5	geneSymbol:AGBL2|wild.codon:ATG|wild.aa:M|pos.cdna:2307|kgId:uc001ngg.2|position.protein:770|strand:-|mut.aa:L|mut.codon:TTG|exon.name:Exon 15|type:EXON_CODING_NON_SYNONYMOUS	geneSymbol:AGBL2|wild.codon:ATG|wild.aa:M|pos.cdna:2193|kgId:uc010rhq.1|position.protein:732|strand:-|mut.aa:L|mut.codon:TTG|exon.name:Exon 14|type:EXON_CODING_NON_SYNONYMOUS	GT	AD	DP	GQ	PL	0/1	126	107	230	99	3229	0	3905
chr11	47861857	0	A	G	769.35	AC=1	AF=0.50	AN=2	DP=66	Dels=0.00	HRun=0	HaplotypeScore=11.7245	MQ=59.65	MQ0=0	QD=12.11	SB=-92.26	geneSymbol:NUP160|kgId:uc001ngm.2|intron.name:Intron 4|strand:-|type:INTRON	geneSymbol:NUP160|kgId:uc009ylw.2|intron.name:Intron 4|strand:-|type:INTRON	geneSymbol:NUP160|wild.codon:TGT|wild.aa:C|pos.cdna:597|kgId:uc001ngn.1|position.protein:200|strand:-|mut.aa:R|mut.codon:CGT|exon.name:Exon 3|type:EXON_CODING_NON_SYNONYMOUS																GT	AD	DP	GQ	PL	0/1	36	30	64	99	799	0	1079
chr11	48347342	0	G	A	1223.65	AC=1	AF=0.50	AN=2	DP=226	Dels=0.00	HRun=0	HaplotypeScore=20.6215	MQ=54.89	MQ0=0	QD=5.55	SB=-337.92	geneSymbol:OR4C3|wild.codon:GTG|wild.aa:V|pos.cdna:849|kgId:uc010rhv.1|position.protein:284|strand:+|mut.aa:M|mut.codon:ATG|exon.name:Exon 1|type:EXON_CODING_NON_SYNONYMOUS	GT	AD	DP	GQ	PL	0/1	152	72	209	99	1254	0	5083
chr11	48347346	0	A	T	1410.86	AC=1	AF=0.50	AN=2	DP=222	Dels=0.00	HRun=1	HaplotypeScore=18.0218	MQ=54.98	MQ0=0	QD=6.49	SB=-311.43	geneSymbol:OR4C3|wild.codon:CAT|wild.aa:H|pos.cdna:853|kgId:uc010rhv.1|position.protein:285|strand:+|mut.aa:L|mut.codon:CTT|exon.name:Exon 1|type:EXON_CODING_NON_SYNONYMOUS	GT	AD	DP	GQ	PL	0/1	152	69	207	99	1441	0	4881
chr11	48347358	0	C	T	1337.4	AC=1	AF=0.50	AN=2	DP=209	Dels=0.00	HRun=3	HaplotypeScore=15.9755	MQ=54.58	MQ0=0	QD=6.54	SB=-316.53	geneSymbol:OR4C3|wild.codon:ACT|wild.aa:T|pos.cdna:865|kgId:uc010rhv.1|position.protein:289|strand:+|mut.aa:I|mut.codon:ATT|exon.name:Exon 1|type:EXON_CODING_NON_SYNONYMOUS	GT	AD	DP	GQ	PL	0/1	140	68	194	99	1367	0	4823
chr11	48347363	0	C	T	1471.17	AC=1	AF=0.50	AN=2	DP=210	Dels=0.00	HRun=0	HaplotypeScore=14.2322	MQ=54.90	MQ0=0	QD=7.15	SB=-300.52	geneSymbol:OR4C3|wild.codon:CCT|wild.aa:P|pos.cdna:870|kgId:uc010rhv.1|position.protein:291|strand:+|mut.aa:S|mut.codon:TCT|exon.name:Exon 1|type:EXON_CODING_NON_SYNONYMOUS	GT	AD	DP	GQ	PL	0/1	144	66	201	99	1501	0	4940
chr11	48366958	0	T	G	396.45	AC=1	AF=0.50	AN=2	DP=36	Dels=0.00	HRun=0	HaplotypeScore=2.8469	MQ=52.45	MQ0=0	QD=11.85	SB=-0.01	geneSymbol:OR4C45|wild.codon:GAA|wild.aa:E|pos.cdna:859|kgId:uc010rhw.1|position.protein:287|strand:-|mut.aa:A|mut.codon:GCA|exon.name:Exon 3|type:EXON_CODING_NON_SYNONYMOUS	GT	AD	DP	GQ	PL	0/1	20	16	33	99	426	0	635
chr11	48366971	0	G	C	528.87	AC=1	AF=0.50	AN=2	DP=56	Dels=0.00	HRun=0	HaplotypeScore=4.1185	MQ=53.45	MQ0=0	QD=9.98	SB=-59.50	geneSymbol:OR4C45|wild.codon:CTC|wild.aa:L|pos.cdna:846|kgId:uc010rhw.1|position.protein:283|strand:-|mut.aa:V|mut.codon:GTC|exon.name:Exon 3|type:EXON_CODING_NON_SYNONYMOUS	GT	AD	DP	GQ	PL	0/1	33	23	53	99	559	0	1091
chr11	48367419	0	G	A	989.89	AC=1	AF=0.50	AN=2	DP=149	Dels=0.00	HRun=0	HaplotypeScore=13.4107	MQ=54.29	MQ0=0	QD=6.84	SB=-354.71	geneSymbol:OR4C45|wild.codon:CCT|wild.aa:P|pos.cdna:399|kgId:uc010rhw.1|position.protein:134|strand:-|mut.aa:S|mut.codon:TCT|exon.name:Exon 2|type:EXON_CODING_NON_SYNONYMOUS	GT	AD	DP	GQ	PL	0/1	100	49	139	99	1020	0	3266
chr11	48367424	0	C	G	1112.5	AC=1	AF=0.50	AN=2	DP=142	Dels=0.00	HRun=2	HaplotypeScore=13.8356	MQ=53.99	MQ0=0	QD=8.05	SB=-403.50	geneSymbol:OR4C45|wild.codon:AGC|wild.aa:S|pos.cdna:394|kgId:uc010rhw.1|position.protein:132|strand:-|mut.aa:T|mut.codon:ACC|exon.name:Exon 2|type:EXON_CODING_NON_SYNONYMOUS	GT	AD	DP	GQ	PL	0/1	93	49	132	99	1142	0	3023
chr11	48373827	0	G	A	100.09	AC=1	AF=0.50	AN=2	DP=90	Dels=0.00	HRun=0	HaplotypeScore=23.4338	MQ=51.47	MQ0=0	QD=1.45	SB=-62.84	geneSymbol:OR4C45|wild.codon:CCG|wild.aa:P|pos.cdna:172|kgId:uc010rhw.1|position.protein:58|strand:-|mut.aa:L|mut.codon:CTG|exon.name:Exon 1|type:EXON_CODING_NON_SYNONYMOUS	GT	AD	DP	GQ	PL	0/1	60	30	69	99	130	0	1879
[truncated: 3,265 more rows]
[truncated: 13 more columns]
