# Supplementary material for: Comparative Genomic and Transcriptomic Analyses of LNCaP and C4-2B Prostate Cancer Cell Lines
Source: PLoS One. 2014 Feb 28;9(2):e90002. doi: 10.1371/journal.pone.0090002 (PMC3938550; doi:10.1371/journal.pone.0090002)
Supplement: Table S6 — List of 703 genes that are differentially expressed between LNCaP and C4-2B cells. (XLSX) [file pone.0090002.s009.xlsx]

## Sheet: Sheet1
gene_id	gene_short_name	locus	sample_1	sample_2	value_1	value_2	log2_fold_change	test_stat	p_value	q_value
XLOC_016369	TMEM45A	3:100211462-100296285	LNCaP	C4-2B	0.10002	1.24663	3.63966	-4.67939	2.87734e-06	9.98624e-06
XLOC_024914	TSPY1	Y:9304563-9307358	LNCaP	C4-2B	1.57385	0	-1.79769e+308	-1.79769e+308	1.75152e-10	9.90285e-10
XLOC_024523	SSX2	X:52725945-52736249	LNCaP	C4-2B	3.55972	0.62787	-2.50323	4.68136	2.84976e-06	9.89538e-06
XLOC_015252	BACE2	21:42539727-42648524	LNCaP	C4-2B	0.0847856	0.68289	3.00976	-4.15448	3.2603e-05	9.824e-05
XLOC_011432	IL27RA	19:14142261-14164026	LNCaP	C4-2B	0.174576	0.804928	2.205	-5.16085	2.45827e-07	9.80324e-07
XLOC_025002	KDM5D	Y:21867300-21906825	LNCaP	C4-2B	11.4285	0.00765557	-10.5438	5.16094	2.45709e-07	9.80129e-07
XLOC_006601	PCDH9	13:66876965-67804468	LNCaP	C4-2B	0.414407	0.0209776	-4.30412	4.15618	3.2361e-05	9.76359e-05
XLOC_021762	KCP	7:128516918-128550773	LNCaP	C4-2B	0.119131	1.10588	3.21457	-6.74402	1.54061e-11	9.58912e-11
XLOC_007401	TGFB3	14:76424441-76448092	LNCaP	C4-2B	0.0602598	0.702232	3.54268	-5.16545	2.39867e-07	9.58181e-07
XLOC_004898	CADM1	11:115044344-115375241	LNCaP	C4-2B	0.355313	1.5419	2.11754	-8.01665	1.11022e-15	9.56484e-15
XLOC_005808	SLC2A13	12:40148822-40499661	LNCaP	C4-2B	0.13262	0.777592	2.55171	-8.0244	1.11022e-15	9.56484e-15
XLOC_004801	SYTL2	11:85405263-85522178	LNCaP	C4-2B	0.497468	3.34344	2.74866	-8.01096	1.11022e-15	9.56484e-15
XLOC_012563	ATP1A3	19:42470733-42498382	LNCaP	C4-2B	0.0116807	1.27486	6.77007	-4.68886	2.74725e-06	9.55115e-06
XLOC_003307	ACTA2	10:90694830-90775542	LNCaP	C4-2B	3.03921	0.266027	-3.51405	6.38758	1.68532e-10	9.54765e-10
XLOC_001906	LOC728875	1:144480743-144521969	LNCaP	C4-2B	2.68448	0.267527	-3.32689	4.1619	3.15613e-05	9.53657e-05
XLOC_012753	KLK15	19:51328544-51334779	LNCaP	C4-2B	1.45929	9.51804	2.7054	-6.38907	1.66896e-10	9.45879e-10
XLOC_012129	LINGO3	19:2289773-2308156	LNCaP	C4-2B	0.112347	1.09927	3.29051	-4.69128	2.71499e-06	9.44131e-06
XLOC_011450	CYP4F8	19:15726028-15740448	LNCaP	C4-2B	0.0307146	2.60842	6.40811	-5.16948	2.3475e-07	9.38801e-07
XLOC_010956	LIPG	18:47088426-47119278	LNCaP	C4-2B	0.0328225	0.716088	4.44738	-5.60678	2.06131e-08	9.3828e-08
XLOC_006599	PCDH20	13:61983817-61989655	LNCaP	C4-2B	0.00508745	3.21407	9.30325	-5.17118	2.3262e-07	9.31075e-07
XLOC_005961	RDH16	12:57345214-57351418	LNCaP	C4-2B	0.0301193	1.64337	5.76982	-4.1692	3.05667e-05	9.24791e-05
XLOC_014100	LOC100128130	2:111964387-112005822	LNCaP	C4-2B	0	0.470522	1.79769e+308	1.79769e+308	2.64495e-06	9.20909e-06
XLOC_012240	ZNF560	19:9577030-9609279	LNCaP	C4-2B	0.695001	0.0781494	-3.15271	4.69862	2.61925e-06	9.1241e-06
XLOC_021967	LPL	8:19796581-19824770	LNCaP	C4-2B	0.0163123	2.40848	7.20602	-6.3955	1.60019e-10	9.07996e-10
XLOC_024913	TSPY3	Y:9236029-9238826	LNCaP	C4-2B	1.20679	0	-1.79769e+308	-1.79769e+308	1.98987e-08	9.07518e-08
XLOC_022127	HNF4G	8:76452202-76479069	LNCaP	C4-2B	0.0221095	0.830153	5.23064	-5.6129	1.98969e-08	9.07518e-08
XLOC_021793	PTN	7:136912087-137028546	LNCaP	C4-2B	1.94634	0.259786	-2.90537	5.61352	1.98246e-08	9.04723e-08
XLOC_002872	WNT8B	10:102222811-102243399	LNCaP	C4-2B	0.0720766	2.0355	4.81971	-6.0226	1.71642e-09	8.79946e-09
XLOC_016973	ARHGEF3	3:56761445-57113336	LNCaP	C4-2B	0.144132	0.996801	2.78992	-4.1821	2.88834e-05	8.77244e-05
XLOC_022955	FOXB2	9:79634570-79635869	LNCaP	C4-2B	1.32268	0	-1.79769e+308	-1.79769e+308	1.7049e-09	8.75311e-09
XLOC_024912	TSPY8	Y:9195451-9198202	LNCaP	C4-2B	1.24756	0	-1.79769e+308	-1.79769e+308	2.16403e-07	8.70741e-07
XLOC_003533	BRSK2	11:1411128-1483332	LNCaP	C4-2B	0.137234	0.674994	2.29824	-4.7103	2.47356e-06	8.65288e-06
XLOC_006787	SSTR1	14:38677203-38682268	LNCaP	C4-2B	0.828623	0.038702	-4.42023	5.62195	1.88812e-08	8.63343e-08
XLOC_011840	LIN7B	19:49617617-49622397	LNCaP	C4-2B	9.37334	1.98301	-2.24087	7.10212	1.22857e-12	8.42133e-12
XLOC_000516	LPHN2	1:82266081-82458107	LNCaP	C4-2B	0.101183	0.534599	2.40149	-6.03057	1.63379e-09	8.41247e-09
XLOC_014176	CXCR4	2:136871918-136875725	LNCaP	C4-2B	1.16669	0.127192	-3.19734	4.19617	2.71463e-05	8.2715e-05
XLOC_020380	GCM1	6:52991758-53013624	LNCaP	C4-2B	0	0.864497	1.79769e+308	1.79769e+308	1.09571e-13	8.1955e-13
XLOC_008408	HBQ1	16:230334-231178	LNCaP	C4-2B	0.958242	5.46314	2.51127	-5.20253	1.96598e-07	7.95002e-07
XLOC_022355	SOX7	8:10581277-10588022	LNCaP	C4-2B	0.0210173	0.591063	4.81366	-4.20707	2.58704e-05	7.9066e-05
XLOC_003508	IFITM1	11:313990-315272	LNCaP	C4-2B	0.574368	4.9551	3.10887	-5.63802	1.72013e-08	7.90107e-08
XLOC_023945	TSPAN7	X:38420730-38548172	LNCaP	C4-2B	0.106357	0.871839	3.03515	-4.2093	2.56167e-05	7.83416e-05
XLOC_021856	KCNH2	7:150642048-150675014	LNCaP	C4-2B	3.38923	0.821544	-2.04455	5.64065	1.6941e-08	7.79164e-08
XLOC_012040	MIMT1	19:57352269-57359922	LNCaP	C4-2B	0.522523	0	-1.79769e+308	-1.79769e+308	2.54661e-05	7.78978e-05
XLOC_012164	LRG1	19:4537226-4540036	LNCaP	C4-2B	0.260921	1.8758	2.84582	-6.04387	1.50464e-09	7.77867e-09
XLOC_023489	GNA14	9:80037994-80263232	LNCaP	C4-2B	0.24482	1.73485	2.82502	-7.11358	1.13065e-12	7.76993e-12
XLOC_016335	CADM2	3:85008132-86123579	LNCaP	C4-2B	0.510321	0.0387193	-3.72028	6.42276	1.33829e-10	7.64913e-10
XLOC_021692	DPY19L2P2	7:102815459-102920913	LNCaP	C4-2B	0.149272	0.793904	2.41102	-4.21532	2.49428e-05	7.63966e-05
XLOC_021021	STAG3	7:99775537-99869855	LNCaP	C4-2B	0.209675	1.28476	2.61527	-7.74771	9.32587e-15	7.61649e-14
XLOC_019038	FOXD1	5:72742082-72744352	LNCaP	C4-2B	1.83361	0.318235	-2.52652	6.04863	1.46079e-09	7.56023e-09
XLOC_017112	MYLK	3:123304402-123603149	LNCaP	C4-2B	0.407408	2.12684	2.38417	-6.05076	1.44163e-09	7.46928e-09
XLOC_015945	DMC1	22:38914953-38966189	LNCaP	C4-2B	0.0376519	0.708196	4.23335	-4.22174	2.42419e-05	7.43465e-05
XLOC_023495	FRMD3	9:85834226-86153348	LNCaP	C4-2B	0.131127	0.927789	2.82283	-5.22032	1.78612e-07	7.26219e-07
XLOC_003236	TACR2	10:71163957-71176674	LNCaP	C4-2B	0.0160396	1.36608	6.41227	-4.22902	2.34708e-05	7.21069e-05
XLOC_002949	PNLIPRP3	10:118187423-118237469	LNCaP	C4-2B	0.233873	1.65531	2.8233	-6.78793	1.13756e-11	7.16884e-11
XLOC_018382	NPR3	5:32711664-32787256	LNCaP	C4-2B	0.023145	1.77283	6.25921	-5.22482	1.74325e-07	7.10013e-07
XLOC_015765	CECR6	22:17597188-17602257	LNCaP	C4-2B	3.41137	0.179808	-4.24582	7.44917	9.39249e-14	7.07014e-13
XLOC_024791	MAGEC2	X:141290127-141293076	LNCaP	C4-2B	1.69785	0.297548	-2.51251	5.65954	1.51776e-08	7.02633e-08
XLOC_012953	TRIB2	2:12856997-12882860	LNCaP	C4-2B	0.0173477	7.15963	8.689	-5.66097	1.50521e-08	6.97056e-08
XLOC_017200	PLOD2	3:145787226-145879282	LNCaP	C4-2B	0.11458	1.10957	3.27557	-6.79302	1.09814e-11	6.93283e-11
XLOC_006628	DZIP1	13:96085852-96296957	LNCaP	C4-2B	0.0143963	0.708737	5.62148	-5.66222	1.49426e-08	6.92435e-08
XLOC_024826	GABRE	X:151121595-151143151	LNCaP	C4-2B	0	1.15805	1.79769e+308	1.79769e+308	7.35231e-19	6.88408e-18
XLOC_024902	TSPY2	Y:6114263-6117053	LNCaP	C4-2B	0.850081	0	-1.79769e+308	-1.79769e+308	1.94222e-06	6.87932e-06
XLOC_006468	GJB2	13:20761601-20767114	LNCaP	C4-2B	0.0121043	1.68895	7.12446	-4.241	2.2253e-05	6.85741e-05
XLOC_020944	SRRM3	7:75831215-75916605	LNCaP	C4-2B	0.0613973	1.01868	4.05239	-6.06595	1.31175e-09	6.81888e-09
XLOC_021349	VWDE	7:12370508-12443852	LNCaP	C4-2B	0.0893767	0.655813	2.87531	-6.79623	1.07392e-11	6.79203e-11
XLOC_014644	MAP1LC3A	20:33134691-33148149	LNCaP	C4-2B	14.5356	0.107506	-7.07903	6.06724	1.30125e-09	6.76681e-09
XLOC_008578	SYT17	16:19179637-19278554	LNCaP	C4-2B	0.0543646	1.59767	4.87716	-5.23469	1.65261e-07	6.75432e-07
XLOC_019364	CBY3	5:179105558-179107975	LNCaP	C4-2B	0.497842	2.73201	2.4562	-4.2459	2.17716e-05	6.72079e-05
XLOC_013125	MEIS1	2:66662531-66799891	LNCaP	C4-2B	0.309033	1.60599	2.37763	-7.45628	8.90399e-14	6.70957e-13
XLOC_001931	FLJ39739	1:147906021-147931980	LNCaP	C4-2B	2.23425	0.284261	-2.9745	4.76497	1.88883e-06	6.70431e-06
XLOC_010373	SLFN13	17:33762114-33775856	LNCaP	C4-2B	0.00645693	0.849167	7.03905	-6.06946	1.28342e-09	6.68391e-09
XLOC_011401	ZNF788	19:12203077-12225493	LNCaP	C4-2B	0.41834	0.0457961	-3.19138	4.24779	2.15888e-05	6.66889e-05
XLOC_014148	POTEF	2:130831107-130886795	LNCaP	C4-2B	0.512921	0.106591	-2.26665	4.76743	1.86588e-06	6.63389e-06
XLOC_020239	HLA-DMB	6:32902405-32908847	LNCaP	C4-2B	13.9527	0.0363913	-8.58274	6.07164	1.26608e-09	6.59844e-09
XLOC_016858	ALS2CL	3:46710484-46735194	LNCaP	C4-2B	0.282421	2.42031	3.09927	-7.46061	8.61533e-14	6.50246e-13
XLOC_015074	ZNF334	20:45129706-45142194	LNCaP	C4-2B	3.88978	0.720835	-2.43195	6.80307	1.02411e-11	6.49157e-11
XLOC_012076	LOC100506612	19:58907456-58908446	LNCaP	C4-2B	3.31715	0.711222	-2.22157	4.77435	1.8029e-06	6.42288e-06
XLOC_000488	LRRC7	1:70225857-70589171	LNCaP	C4-2B	0.951719	0.0146361	-6.02293	5.24431	1.5687e-07	6.42069e-07
XLOC_024644	BEX5	X:101408678-101410986	LNCaP	C4-2B	0.18578	2.91302	3.97085	-4.25991	2.0451e-05	6.34501e-05
XLOC_024901	PCDH11Y	Y:4868266-5610265	LNCaP	C4-2B	1.13192	0.145559	-2.95909	7.46454	8.34888e-14	6.31484e-13
XLOC_024933	CYorf15B	Y:21758441-21767698	LNCaP	C4-2B	9.18385	0.00412576	-11.1202	4.26304	2.01665e-05	6.26088e-05
XLOC_001543	COL16A1	1:32117847-32169768	LNCaP	C4-2B	0.0619958	0.423809	2.77317	-5.25005	1.5206e-07	6.23284e-07
XLOC_011266	ZNF556	19:2867332-2878501	LNCaP	C4-2B	1.03147	0.139724	-2.88405	4.27569	1.90545e-05	5.9326e-05
XLOC_011651	KCNK6	19:38810483-38819654	LNCaP	C4-2B	0.174223	1.57132	3.17297	-6.81868	9.18798e-12	5.85025e-11
XLOC_010265	CENPV	17:16245847-16256812	LNCaP	C4-2B	6.11625	0.438561	-3.8018	8.06322	6.66134e-16	5.83135e-15
XLOC_021538	MLXIPL	7:73007523-73038870	LNCaP	C4-2B	0.529561	2.40519	2.18328	-8.09745	6.66134e-16	5.83135e-15
XLOC_022141	CA13	8:86157715-86196302	LNCaP	C4-2B	0.0850996	1.51895	4.15778	-8.09755	6.66134e-16	5.83135e-15
XLOC_019777	TPBG	6:83072922-83077134	LNCaP	C4-2B	0	0.539016	1.79769e+308	1.79769e+308	1.82197e-05	5.69651e-05
XLOC_014442	DNAJB3	2:234526290-234681951	LNCaP	C4-2B	3.16915	0.261457	-3.59945	6.09698	1.08092e-09	5.6648e-09
XLOC_010937	FHOD3	18:33877701-34360018	LNCaP	C4-2B	0.746892	0.168105	-2.15153	6.09712	1.07997e-09	5.66195e-09
XLOC_012031	BC036928	19:56905044-56910537	LNCaP	C4-2B	1.96132	0.292329	-2.74615	5.69947	1.2018e-08	5.62445e-08
XLOC_018383	C5orf23	5:32788944-32791819	LNCaP	C4-2B	0.0176522	2.31872	7.03733	-5.70476	1.16508e-08	5.45803e-08
XLOC_009882	TMEM92	17:48348766-48358846	LNCaP	C4-2B	0.0895512	0.758508	3.08238	-4.80988	1.51023e-06	5.42814e-06
XLOC_021743	IQUB	7:123092234-123174718	LNCaP	C4-2B	1.2723	0.311602	-2.02966	6.10499	1.02807e-09	5.40385e-09
XLOC_024907	TBL1Y	Y:6778726-6959724	LNCaP	C4-2B	0.804336	0	-1.79769e+308	-1.79769e+308	1.49885e-06	5.39137e-06
XLOC_019919	MYB	6:135502452-135540311	LNCaP	C4-2B	0.326893	2.09195	2.67796	-5.70754	1.14622e-08	5.37501e-08
XLOC_014184	RND3	2:151324708-151344180	LNCaP	C4-2B	0	0.80882	1.79769e+308	1.79769e+308	7.72016e-13	5.37066e-12
XLOC_005164	REP15	12:27849427-27850566	LNCaP	C4-2B	4.58448	0.972875	-2.23643	6.83526	8.18545e-12	5.2355e-11
XLOC_013578	UNC80	2:210636716-210864024	LNCaP	C4-2B	0.435024	0.100417	-2.11508	4.81804	1.44972e-06	5.22794e-06
XLOC_014070	LOC284998	2:105363095-105374177	LNCaP	C4-2B	0.0593986	1.22643	4.36789	-5.71374	1.1052e-08	5.18954e-08
XLOC_004147	HTR3A	11:113845796-113861035	LNCaP	C4-2B	0.0456884	3.87131	6.40485	-5.29149	1.21326e-07	5.01672e-07
XLOC_020082	NHLRC1	6:18120717-18122851	LNCaP	C4-2B	0.667114	2.84874	2.09432	-7.4969	6.52811e-14	4.98302e-13
XLOC_012068	ZNF135	19:58570606-58581123	LNCaP	C4-2B	1.7448	0.0932012	-4.22657	6.49178	8.48297e-11	4.94455e-10
XLOC_001847	DENND2D	1:111729800-111743281	LNCaP	C4-2B	0.0194165	5.87025	8.24	-5.72356	1.04316e-08	4.91459e-08
XLOC_024225	SLC25A43	X:118533257-118588441	LNCaP	C4-2B	0.00858968	6.01723	9.45228	-4.83298	1.34505e-06	4.87914e-06
XLOC_002168	ADCY10	1:167778624-167883453	LNCaP	C4-2B	0.0578608	0.446105	2.94673	-4.83438	1.33561e-06	4.84861e-06
XLOC_007887	KIAA1024	15:79724857-79764642	LNCaP	C4-2B	0.131426	0.751568	2.51565	-7.8073	5.77316e-15	4.76733e-14
XLOC_020628	LPAL2	6:160887586-160932156	LNCaP	C4-2B	2.00029	0.365521	-2.45218	6.13005	8.78539e-10	4.65949e-09
XLOC_001164	HLX	1:221052742-221058401	LNCaP	C4-2B	0.267513	1.76082	2.71857	-6.50138	7.95879e-11	4.64476e-10
XLOC_001501	AIM1L	1:26648349-26680621	LNCaP	C4-2B	0.0920947	0.497204	2.43265	-5.30669	1.11635e-07	4.62819e-07
XLOC_003847	TMEM216	11:61159831-61166323	LNCaP	C4-2B	0.138266	7.29879	5.72214	-6.8561	7.07656e-12	4.55511e-11
XLOC_017036	STX19	3:93698982-93774522	LNCaP	C4-2B	7.26764	1.39271	-2.38359	7.82018	5.32907e-15	4.40576e-14
XLOC_013289	SH3RF3	2:110259065-110262207	LNCaP	C4-2B	0.0952231	0.762662	3.00166	-5.31725	1.05348e-07	4.37526e-07
XLOC_022452	TEX15	8:30689059-30706533	LNCaP	C4-2B	0.00655964	1.17485	7.48464	-7.51616	5.63993e-14	4.32609e-13
XLOC_008753	MT1B	16:56685810-56687116	LNCaP	C4-2B	0	7.92971	1.79769e+308	1.79769e+308	8.08641e-10	4.30331e-09
XLOC_006278	RASL11A	13:27844463-27847827	LNCaP	C4-2B	0.189239	1.19322	2.65658	-4.35111	1.35451e-05	4.29773e-05
XLOC_022421	NEFL	8:24808467-24814131	LNCaP	C4-2B	1.16032	0.0462232	-4.64977	6.14356	8.0692e-10	4.29577e-09
XLOC_018758	FABP6	5:159614373-159665729	LNCaP	C4-2B	0.806976	5.57193	2.78758	-4.86717	1.1321e-06	4.14603e-06
XLOC_009625	FLJ36000	17:21904061-21913070	LNCaP	C4-2B	0.0164992	0.577413	5.12914	-4.361	1.29471e-05	4.1182e-05
XLOC_016098	TPRXL	3:13978806-14107484	LNCaP	C4-2B	0	0.451461	1.79769e+308	1.79769e+308	1.11524e-06	4.08853e-06
XLOC_018683	PCDHB14	5:140603077-140605860	LNCaP	C4-2B	1.70325	0.0733859	-4.53664	6.52283	6.89939e-11	4.06004e-10
XLOC_021266	LOC100505483	7:151253199-151576308	LNCaP	C4-2B	0.226819	3.23951	3.83616	-4.36711	1.25904e-05	4.01376e-05
XLOC_018116	LOC100507012	4:95664826-95678684	LNCaP	C4-2B	5.22757	0.14221	-5.20004	4.36743	1.25716e-05	4.00867e-05
XLOC_016441	CSTA	3:122044010-122060816	LNCaP	C4-2B	0.216462	7.06258	5.02801	-6.87615	6.1493e-12	3.98548e-11
XLOC_017239	LOC730091	3:156465136-156534823	LNCaP	C4-2B	0.0272689	0.680496	4.64126	-4.37019	1.2414e-05	3.96109e-05
XLOC_022591	CNGB3	8:87586162-87755903	LNCaP	C4-2B	1.31806	0.114899	-3.51998	8.12222	4.44089e-16	3.93141e-15
XLOC_005679	CD163L1	12:7507555-7596749	LNCaP	C4-2B	0.241033	1.27543	2.40368	-8.14919	4.44089e-16	3.93141e-15
XLOC_021670	VGF	7:100805789-100808852	LNCaP	C4-2B	0.382247	2.51085	2.7156	-8.11627	4.44089e-16	3.93141e-15
XLOC_023045	RP11-35N6.1	9:103791030-104087417	LNCaP	C4-2B	0	1.21961	1.79769e+308	1.79769e+308	4.36753e-16	3.93141e-15
XLOC_011864	CPT1C	19:50194400-50216988	LNCaP	C4-2B	0.692834	2.88066	2.05582	-5.33905	9.34356e-08	3.90346e-07
XLOC_016423	CDGAP	3:119013219-119138323	LNCaP	C4-2B	0.101815	0.542363	2.41331	-7.21312	5.46896e-13	3.85391e-12
XLOC_012202	SH2D3A	19:6752170-6767523	LNCaP	C4-2B	1.08295	0.0324401	-5.06104	4.38053	1.18389e-05	3.78615e-05
XLOC_011398	ZNF763	19:12075868-12091214	LNCaP	C4-2B	1.80706	0.0970757	-4.21839	7.21576	5.36238e-13	3.78258e-12
XLOC_018946	C5orf42	5:37106329-37249530	LNCaP	C4-2B	0.00215252	1.76071	9.67592	-5.34597	8.99344e-08	3.76276e-07
XLOC_003837	ZP1	11:60635014-60643164	LNCaP	C4-2B	0.469054	2.06088	2.13544	-6.16573	7.01607e-10	3.75493e-09
XLOC_006764	COCH	14:31343740-31359822	LNCaP	C4-2B	0	2.86837	1.79769e+308	1.79769e+308	3.97616e-17	3.72048e-16
XLOC_001901	LOC100286793	1:143718512-143744587	LNCaP	C4-2B	2.50697	0.237249	-3.40147	5.3489	8.84899e-08	3.70671e-07
XLOC_006093	IGF1	12:102789644-102874378	LNCaP	C4-2B	0.290628	4.47484	3.94459	-6.16857	6.8909e-10	3.69493e-09
XLOC_019226	ARAP3	5:141032967-141061800	LNCaP	C4-2B	0.01669	1.03676	5.95696	-6.16926	6.86093e-10	3.68166e-09
XLOC_024925	NLGN4Y	Y:16634487-16955848	LNCaP	C4-2B	6.17775	0.0112482	-9.10124	4.8932	9.92075e-07	3.6603e-06
XLOC_004112	RAB39	11:107799276-107834208	LNCaP	C4-2B	0.219763	1.22573	2.47962	-4.89565	9.79807e-07	3.61738e-06
XLOC_024911	TSPY4	Y:9175118-9177887	LNCaP	C4-2B	2.65399	0	-1.79769e+308	-1.79769e+308	4.01174e-16	3.61491e-15
XLOC_024924	VCY	Y:16168097-16168840	LNCaP	C4-2B	38.9864	0.0931427	-8.70931	5.36087	8.28221e-08	3.48065e-07
XLOC_004636	CHRM1	11:62676150-62689012	LNCaP	C4-2B	0.195133	0.996344	2.35219	-5.36181	8.23915e-08	3.46461e-07
XLOC_018128	ADH1C	4:100257648-100273917	LNCaP	C4-2B	3.51409	0.14365	-4.61252	6.54845	5.81359e-11	3.44404e-10
XLOC_021400	HOXA11	7:27220775-27224835	LNCaP	C4-2B	0.0184103	2.56483	7.12221	-5.36306	8.18253e-08	3.44285e-07
XLOC_001626	ZMYND12	1:42895999-42921938	LNCaP	C4-2B	4.87587	1.11086	-2.13398	5.36364	8.15632e-08	3.43285e-07
XLOC_023461	FOXD4L5	9:70175706-70178815	LNCaP	C4-2B	1.2076	0.161292	-2.90439	6.18593	6.17384e-10	3.33067e-09
XLOC_003221	RHOBTB1	10:62629195-62761198	LNCaP	C4-2B	0.0589445	1.07102	4.18349	-6.55569	5.53868e-11	3.28255e-10
XLOC_019518	PGBD1	6:28249313-28270326	LNCaP	C4-2B	0.984871	0.0893494	-3.4624	5.37287	7.74931e-08	3.27324e-07
XLOC_014101	LOC541471	2:112124578-112252692	LNCaP	C4-2B	0.632629	7.41186	3.5504	-4.91968	8.66841e-07	3.21544e-06
XLOC_007728	DUOX1	15:45422191-45457774	LNCaP	C4-2B	0.112399	0.535899	2.25332	-4.92131	8.59668e-07	3.1905e-06
XLOC_014755	LOC284751	20:48909256-48931456	LNCaP	C4-2B	0.0495218	1.03597	4.38677	-4.92155	8.58601e-07	3.18738e-06
XLOC_010021	SPHK1	17:74380689-74383941	LNCaP	C4-2B	0.733019	4.17098	2.50846	-5.3785	7.51093e-08	3.17825e-07
XLOC_012277	RGL3	19:11504731-11530018	LNCaP	C4-2B	0.0212926	8.35178	8.61559	-4.42077	9.83497e-06	3.17692e-05
XLOC_013035	LTBP1	2:33172368-33624576	LNCaP	C4-2B	0.208923	1.34677	2.68846	-6.91006	4.84457e-12	3.16893e-11
XLOC_017385	PDE6B	4:619362-664681	LNCaP	C4-2B	0.108786	2.38092	4.45195	-4.92387	8.48488e-07	3.15564e-06
XLOC_016849	TMEM158	3:45265955-45267814	LNCaP	C4-2B	0.15741	1.10734	2.81449	-4.42274	9.74588e-06	3.1503e-05
XLOC_005463	SPIC	12:101870656-101880775	LNCaP	C4-2B	0	0.875189	1.79769e+308	1.79769e+308	9.69916e-06	3.13735e-05
XLOC_016199	ZNF502	3:44754134-44765323	LNCaP	C4-2B	2.63885	0.610381	-2.11213	5.80502	6.43582e-09	3.10665e-08
XLOC_017928	HMX1	4:8868772-8873543	LNCaP	C4-2B	0	1.40653	1.79769e+308	1.79769e+308	4.35789e-13	3.09566e-12
XLOC_000507	AK5	1:77747741-78025654	LNCaP	C4-2B	0.135168	1.48164	3.45438	-7.56255	3.95239e-14	3.07677e-13
XLOC_000864	KIRREL	1:157963062-158065846	LNCaP	C4-2B	0	0.66631	1.79769e+308	1.79769e+308	4.28663e-13	3.04657e-12
XLOC_003116	MKX	10:27961802-28034778	LNCaP	C4-2B	0.0213985	1.58403	6.20994	-6.20049	5.62883e-10	3.04595e-09
XLOC_020112	HIST1H2BG	6:26216427-26216872	LNCaP	C4-2B	18.0513	0.291034	-5.95478	5.38719	7.1568e-08	3.03933e-07
XLOC_018253	FAM198B	4:159045731-159094202	LNCaP	C4-2B	2.18062	0.48044	-2.18231	6.20177	5.58329e-10	3.02478e-09
XLOC_010421	IKZF3	17:37921197-38020441	LNCaP	C4-2B	0.182345	1.22255	2.74515	-5.81008	6.24432e-09	3.01731e-08
XLOC_024991	VCY1B	Y:16097651-16098388	LNCaP	C4-2B	39.739	0.0960225	-8.69297	5.38947	7.06642e-08	3.00365e-07
XLOC_006296	EEF1DP3	13:32420919-32533721	LNCaP	C4-2B	0.451188	4.00606	3.15038	-4.43852	9.05812e-06	2.94415e-05
XLOC_015496	DGCR9	22:19001865-19018742	LNCaP	C4-2B	0.0423838	1.01135	4.57663	-4.44148	8.93437e-06	2.9066e-05
XLOC_007819	PAQR5	15:69591293-69740764	LNCaP	C4-2B	0.130305	0.672605	2.36786	-4.44243	8.89499e-06	2.89446e-05
XLOC_006759	FOXG1	14:29236286-29238871	LNCaP	C4-2B	0.0314423	1.62041	5.68751	-5.39824	6.7296e-08	2.86825e-07
XLOC_007647	CHRNA7	15:32322690-32462384	LNCaP	C4-2B	0.0734083	1.97722	4.75139	-7.57322	3.64153e-14	2.84733e-13
XLOC_016451	KALRN	3:123813557-124440036	LNCaP	C4-2B	0.149171	0.7657	2.35981	-4.44643	8.73085e-06	2.84432e-05
XLOC_006282	PDX1	13:28494167-28500451	LNCaP	C4-2B	0.0270303	0.85428	4.98206	-4.45366	8.44181e-06	2.75651e-05
XLOC_013695	FAM132B	2:239072682-239077516	LNCaP	C4-2B	0.129942	1.7946	3.78773	-6.58306	4.60862e-11	2.75096e-10
XLOC_007121	TNFAIP2	14:103592663-103603776	LNCaP	C4-2B	0.134259	1.02717	2.93558	-6.9318	4.15512e-12	2.73313e-11
XLOC_000604	KIAA1324	1:109656584-109749403	LNCaP	C4-2B	0.47579	0.0980113	-2.2793	5.8276	5.623e-09	2.73015e-08
XLOC_019345	DOK3	5:176928904-176937427	LNCaP	C4-2B	1.05915	4.96714	2.2295	-6.93227	4.14135e-12	2.72535e-11
XLOC_003679	WIT1	11:32457284-32461636	LNCaP	C4-2B	0	1.03824	1.79769e+308	1.79769e+308	3.75895e-13	2.68777e-12
XLOC_022910	FOXD4L2	9:42717233-42720342	LNCaP	C4-2B	1.31482	0.248885	-2.40131	6.22337	4.86575e-10	2.6513e-09
XLOC_023463	FOXD4L4	9:70426622-70429731	LNCaP	C4-2B	1.31482	0.248885	-2.40131	6.22337	4.86575e-10	2.6513e-09
XLOC_013865	KCNG3	2:42669156-42721237	LNCaP	C4-2B	1.43073	0.253023	-2.49941	4.46432	8.03247e-06	2.63076e-05
XLOC_018314	LOC285441	4:187187117-187422212	LNCaP	C4-2B	0	0.490402	1.79769e+308	1.79769e+308	8.02263e-06	2.62814e-05
XLOC_012715	FUZ	19:50270179-50316567	LNCaP	C4-2B	9.83863	1.80536	-2.44617	6.22603	4.78398e-10	2.61077e-09
XLOC_014849	MYT1	20:62795826-62873606	LNCaP	C4-2B	0.974862	0.107767	-3.17728	7.88348	3.10862e-15	2.60663e-14
XLOC_013727	FAM110C	2:38813-46588	LNCaP	C4-2B	0.188605	1.31113	2.79737	-7.88645	3.10862e-15	2.60663e-14
XLOC_014369	TNS1	2:218664511-218808796	LNCaP	C4-2B	0.0120435	1.0146	6.39651	-7.88392	3.10862e-15	2.60663e-14
XLOC_018411	LOC153684	5:43042235-43045370	LNCaP	C4-2B	0.155694	1.30556	3.06788	-5.83632	5.33657e-09	2.60001e-08
XLOC_017209	TM4SF18	3:149036284-149051548	LNCaP	C4-2B	0.0965861	0.784793	3.02243	-5.83673	5.32365e-09	2.59461e-08
XLOC_015577	ASPHD2	22:26825279-26840978	LNCaP	C4-2B	1.29991	0.296362	-2.13297	6.22815	4.71967e-10	2.57767e-09
XLOC_011241	LOC100506781	19:1300267-1325068	LNCaP	C4-2B	0.300576	3.43953	3.51641	-5.41865	6.00513e-08	2.57423e-07
XLOC_021554	LOC100505688	7:74977963-75001457	LNCaP	C4-2B	0	13.2447	1.79769e+308	1.79769e+308	2.72211e-20	2.55044e-19
XLOC_007354	TMEM229B	14:67936982-67982021	LNCaP	C4-2B	1.0596	0.235919	-2.16716	6.23038	4.65316e-10	2.54429e-09
XLOC_011119	PSTPIP2	18:43563501-43652250	LNCaP	C4-2B	0.764173	0.0408511	-4.22545	4.97236	6.61411e-07	2.49335e-06
XLOC_014217	GRB14	2:165349322-165478360	LNCaP	C4-2B	0.249021	1.91051	2.93962	-7.27528	3.45723e-13	2.48082e-12
XLOC_024741	HS6ST2	X:131760037-132095423	LNCaP	C4-2B	0.0768324	0.848748	3.46555	-5.84507	5.06346e-09	2.47036e-08
XLOC_020952	CCDC146	7:76751933-76924521	LNCaP	C4-2B	0.326306	1.37126	2.07121	-7.27741	3.40394e-13	2.44506e-12
XLOC_024728	SMARCA1	X:128580477-128657460	LNCaP	C4-2B	0.29208	1.46645	2.32789	-7.89341	2.88658e-15	2.43199e-14
XLOC_017150	PLXND1	3:129274055-129325582	LNCaP	C4-2B	0.0386162	0.916708	4.56919	-7.89537	2.88658e-15	2.43199e-14
XLOC_012066	LOC100128398	19:58488439-58518574	LNCaP	C4-2B	1.25281	0.283015	-2.14621	4.48275	7.36876e-06	2.43028e-05
XLOC_022501	OPRK1	8:54138275-54164194	LNCaP	C4-2B	0.439019	0.0182588	-4.58762	4.48511	7.28757e-06	2.40631e-05
XLOC_010583	HOXB7	17:46684593-46688383	LNCaP	C4-2B	0.0563858	4.43255	6.29666	-5.85643	4.72929e-09	2.31372e-08
XLOC_011863	C19orf76	19:50191941-50194247	LNCaP	C4-2B	0.390349	1.78698	2.19469	-5.8571	4.71014e-09	2.30514e-08
XLOC_013358	C2orf14	2:131437622-131443436	LNCaP	C4-2B	1.18856	0.150264	-2.98365	5.44105	5.2967e-08	2.27953e-07
XLOC_014378	FEV	2:219845808-219850379	LNCaP	C4-2B	0.49181	3.25037	2.72443	-7.6037	2.88658e-14	2.27592e-13
XLOC_019761	KCNQ5	6:73331570-73908574	LNCaP	C4-2B	0.0399468	1.07274	4.74707	-7.60299	2.88658e-14	2.27592e-13
XLOC_004814	TRIM53	11:89726708-89735676	LNCaP	C4-2B	3.91455	0.072086	-5.76298	6.61617	3.68623e-11	2.21534e-10
XLOC_016544	CHST2	3:142838667-142841812	LNCaP	C4-2B	0.0494903	0.694524	3.81081	-4.50673	6.58353e-06	2.1861e-05
XLOC_022171	PGCP	8:97657498-98155722	LNCaP	C4-2B	6.11994	0.0422883	-7.17712	6.61875	3.6225e-11	2.17797e-10
XLOC_010051	LOC100507425	17:77774396-77776328	LNCaP	C4-2B	0.452608	3.84258	3.08574	-4.51098	6.45279e-06	2.14471e-05
XLOC_001299	TNFRSF18	1:1138887-1142089	LNCaP	C4-2B	0.368529	4.68183	3.66722	-5.8708	4.33684e-09	2.12983e-08
XLOC_018085	TMEM150C	4:83405603-83483126	LNCaP	C4-2B	1.30541	0.0499467	-4.70797	4.51462	6.34314e-06	2.11025e-05
XLOC_005897	KRT73	12:53001353-53012343	LNCaP	C4-2B	0.0440964	1.93832	5.458	-5.87251	4.29234e-09	2.10944e-08
XLOC_020446	SFRS13B	6:89805677-89827800	LNCaP	C4-2B	0.853494	0.0430849	-4.30813	5.4589	4.79082e-08	2.07002e-07
XLOC_007868	ISL2	15:76629146-76634816	LNCaP	C4-2B	0.687652	3.07012	2.15854	-6.97383	3.08442e-12	2.04696e-11
XLOC_015847	C22orf45	22:24823529-24890783	LNCaP	C4-2B	0.261071	2.39499	3.19751	-7.62022	2.53131e-14	2.00363e-13
XLOC_014492	DEFB132	20:238376-241737	LNCaP	C4-2B	3.01294	0.495341	-2.60468	8.25705	2.22045e-16	2.00209e-15
XLOC_017081	KIAA1407	3:113682983-113775460	LNCaP	C4-2B	1.60886	0.376351	-2.09589	8.26247	2.22045e-16	2.00209e-15
XLOC_005168	FAR2	12:29376597-29487006	LNCaP	C4-2B	0.418785	2.82533	2.75414	-8.27476	2.22045e-16	2.00209e-15
XLOC_021803	KLRG2	7:139138087-139168457	LNCaP	C4-2B	0.546977	4.53275	3.05083	-8.16714	2.22045e-16	2.00209e-15
XLOC_000043	TNFRSF14	1:2487565-2495268	LNCaP	C4-2B	0.237235	4.1975	4.14514	-8.27923	2.22045e-16	2.00209e-15
XLOC_013833	GALNT14	2:31133332-31361571	LNCaP	C4-2B	0.0836684	2.94837	5.13909	-8.23038	2.22045e-16	2.00209e-15
XLOC_007912	ADAMTSL3	15:84322837-84708594	LNCaP	C4-2B	0.0197729	1.17326	5.89085	-8.23268	2.22045e-16	2.00209e-15
XLOC_012351	RASAL3	19:15562437-15575382	LNCaP	C4-2B	0.0859075	0.565119	2.7177	-4.52697	5.98348e-06	1.99765e-05
XLOC_024270	SAGE1	X:134975784-134995220	LNCaP	C4-2B	0.0122746	2.87873	7.87362	-5.46651	4.58983e-08	1.98682e-07
XLOC_012373	BST2	19:17513754-17516384	LNCaP	C4-2B	0.302545	3.8228	3.65941	-5.88395	4.00584e-09	1.97552e-08
XLOC_006014	PTPRR	12:71031861-71314584	LNCaP	C4-2B	1.19805	0.271486	-2.14173	5.4694	4.51565e-08	1.95891e-07
XLOC_012423	ZNF676	19:22361902-22379753	LNCaP	C4-2B	0.799564	0.162567	-2.29817	5.022	5.11374e-07	1.95276e-06
XLOC_014650	PROCR	20:33759773-33765165	LNCaP	C4-2B	0.46539	2.43834	2.38939	-5.88659	3.94238e-09	1.9449e-08
XLOC_015270	C21orf125	21:44869903-44873773	LNCaP	C4-2B	0.0322513	0.94781	4.87717	-5.02295	5.08829e-07	1.94357e-06
XLOC_024915	TSPY10	Y:9365534-9368285	LNCaP	C4-2B	2.35728	0	-1.79769e+308	-1.79769e+308	4.44428e-08	1.93151e-07
XLOC_021710	SLC26A3	7:107405911-107443678	LNCaP	C4-2B	0.251699	1.34249	2.41514	-6.63841	3.1708e-11	1.91864e-10
XLOC_006322	DNAJC15	13:43597361-43683306	LNCaP	C4-2B	5.01292	0.026123	-7.58418	6.63975	3.14213e-11	1.90292e-10
XLOC_023655	LHX6	9:124964857-124991019	LNCaP	C4-2B	0.0790918	2.58978	5.03316	-5.89165	3.82356e-09	1.89024e-08
XLOC_003055	LOC100507213	10:11502508-11653679	LNCaP	C4-2B	4.15955	0.7269	-2.5166	7.92374	2.22045e-15	1.87973e-14
XLOC_007213	LOC100505868	14:23990065-24020858	LNCaP	C4-2B	0.681094	0.158063	-2.10736	7.92485	2.22045e-15	1.87973e-14
XLOC_005910	ITGB7	12:53585106-53601000	LNCaP	C4-2B	0.096212	0.68051	2.82233	-4.54205	5.57103e-06	1.86524e-05
XLOC_020770	HOXA11AS	7:27225026-27228912	LNCaP	C4-2B	0.134294	2.55158	4.24792	-6.28059	3.3729e-10	1.86446e-09
XLOC_002318	LOC284578	1:205523400-205525763	LNCaP	C4-2B	0.0716231	1.17075	4.03086	-5.48418	4.15383e-08	1.80973e-07
XLOC_015927	RAC2	22:37621309-37640305	LNCaP	C4-2B	0	0.639881	1.79769e+308	1.79769e+308	5.3717e-06	1.80106e-05
XLOC_012352	PGLYRP2	19:15579455-15590315	LNCaP	C4-2B	0.0547195	2.28585	5.38453	-5.4879	4.06746e-08	1.77429e-07
XLOC_003698	FJX1	11:35639734-35642421	LNCaP	C4-2B	0.264608	1.87472	2.82475	-7.32283	2.42695e-13	1.76754e-12
XLOC_024932	CYorf15A	Y:21729234-21752309	LNCaP	C4-2B	27.5043	0.0269097	-9.99731	4.55443	5.25275e-06	1.76495e-05
XLOC_024785	CDR1	X:139865424-139866723	LNCaP	C4-2B	0	1.52293	1.79769e+308	1.79769e+308	2.87638e-11	1.74497e-10
XLOC_023400	TPM2	9:35681989-35690053	LNCaP	C4-2B	0.620731	4.48669	2.85361	-4.55784	5.16818e-06	1.7386e-05
XLOC_019902	ENPP3	6:131958441-132068550	LNCaP	C4-2B	0.101867	0.693517	2.76724	-5.0462	4.50695e-07	1.7337e-06
XLOC_015542	GGTLC2	22:22988781-22990368	LNCaP	C4-2B	0.251743	2.56175	3.34711	-4.567	4.94747e-06	1.66793e-05
XLOC_006616	POU4F1	13:79173226-79177695	LNCaP	C4-2B	0.146499	0.753284	2.36231	-5.49992	3.79955e-08	1.66358e-07
XLOC_000434	ZYG11A	1:53308182-53360247	LNCaP	C4-2B	0.0969009	0.599149	2.62833	-5.50184	3.7584e-08	1.64659e-07
XLOC_020492	DDO	6:110713382-110736753	LNCaP	C4-2B	4.30796	0.682771	-2.65753	5.50215	3.75196e-08	1.64479e-07
XLOC_006345	PHF11	13:50069800-50103117	LNCaP	C4-2B	0.27171	5.70082	4.39103	-5.91572	3.30428e-09	1.64446e-08
XLOC_021383	C7orf31	7:25174315-25219817	LNCaP	C4-2B	0.110141	0.509309	2.2092	-4.57076	4.8596e-06	1.64026e-05
XLOC_014505	SIRPA	20:1874812-1920540	LNCaP	C4-2B	0.0914832	1.47293	4.00903	-7.33571	2.2049e-13	1.60915e-12
XLOC_023611	SUSD1	9:114803060-114937556	LNCaP	C4-2B	0.0411142	0.956382	4.53988	-5.50705	3.64905e-08	1.60365e-07
XLOC_024514	NUDT11	X:51232862-51239459	LNCaP	C4-2B	0.0506545	1.31866	4.70224	-5.509	3.60887e-08	1.58698e-07
XLOC_001079	PPFIA4	1:203020310-203047864	LNCaP	C4-2B	0.165557	0.88793	2.42312	-7.01228	2.34479e-12	1.57087e-11
XLOC_005782	BHLHE41	12:26272958-26278003	LNCaP	C4-2B	0.0506991	1.30843	4.68974	-7.01233	2.34368e-12	1.57087e-11
XLOC_013463	HOXD13	2:176957531-176960666	LNCaP	C4-2B	0	0.705455	1.79769e+308	1.79769e+308	3.12608e-09	1.56127e-08
XLOC_023120	GPR144	9:127213422-127239379	LNCaP	C4-2B	0	0.568895	1.79769e+308	1.79769e+308	3.08821e-09	1.5429e-08
XLOC_006522	SPG20	13:36875774-36944317	LNCaP	C4-2B	0.0204598	2.61178	6.9961	-6.67193	2.52458e-11	1.53948e-10
XLOC_001904	LOC728855	1:144300511-144340773	LNCaP	C4-2B	8.52639	0.903672	-3.23806	6.31153	2.76291e-10	1.5375e-09
XLOC_011265	ZNF555	19:2841432-2860472	LNCaP	C4-2B	0.833645	0.0386694	-4.43017	7.65677	1.90958e-14	1.52346e-13
XLOC_008092	PLA2G4E	15:42275951-42302445	LNCaP	C4-2B	0.211975	1.48831	2.81171	-6.67372	2.49401e-11	1.52215e-10
XLOC_020682	GPER	7:1036622-1177893	LNCaP	C4-2B	0.599937	3.08282	2.36137	-5.07207	3.93503e-07	1.5208e-06
XLOC_013145	OR7E91P	2:71251204-71257061	LNCaP	C4-2B	1.82158	0.139437	-3.7075	4.58742	4.48763e-06	1.52016e-05
XLOC_023086	ORM2	9:117092068-117095536	LNCaP	C4-2B	15.0166	0.234259	-6.00231	7.9544	1.77636e-15	1.51285e-14
XLOC_009963	CACNG4	17:64961012-65029518	LNCaP	C4-2B	2.11051	0.0287725	-6.19676	6.31454	2.70961e-10	1.50903e-09
XLOC_004778	PAK1	11:77033059-77185108	LNCaP	C4-2B	2.42423	0.18545	-3.70842	6.31537	2.6951e-10	1.50154e-09
XLOC_013744	CMPK2	2:6988450-7005936	LNCaP	C4-2B	0.184675	0.858215	2.21635	-5.07861	3.8021e-07	1.4742e-06
XLOC_024042	SSX2B	X:52780307-52790617	LNCaP	C4-2B	2.91363	0.590759	-2.30217	5.93558	2.92805e-09	1.46548e-08
XLOC_001813	LRRC39	1:100598705-100643771	LNCaP	C4-2B	0.560733	3.59445	2.68039	-6.32186	2.58441e-10	1.44272e-09
XLOC_012619	RTN2	19:45988549-46000313	LNCaP	C4-2B	0.38002	2.51977	2.72914	-5.52754	3.24759e-08	1.43796e-07
XLOC_013407	FMNL2	2:153191750-153506348	LNCaP	C4-2B	0.12304	0.508125	2.04606	-5.5278	3.24266e-08	1.43622e-07
XLOC_023033	GALNT12	9:101569980-101612359	LNCaP	C4-2B	0.118454	0.819699	2.79077	-5.08928	3.59425e-07	1.39937e-06
XLOC_001494	PAQR7	1:26187974-26197744	LNCaP	C4-2B	0.0955614	0.627615	2.71538	-4.60676	4.08986e-06	1.39075e-05
XLOC_013330	TMEM37	2:120189445-120196096	LNCaP	C4-2B	0.0440367	1.67112	5.24596	-4.60869	4.05211e-06	1.37991e-05
XLOC_007850	CYP1A2	15:75041183-75048941	LNCaP	C4-2B	0.141259	0.862073	2.60947	-5.53619	3.09118e-08	1.373e-07
XLOC_012292	ZNF442	19:12460184-12476475	LNCaP	C4-2B	2.00838	0.397827	-2.33582	7.67121	1.70974e-14	1.36944e-13
XLOC_017258	BCHE	3:165490691-165555253	LNCaP	C4-2B	2.33803	0.480174	-2.28366	7.67043	1.70974e-14	1.36944e-13
XLOC_023345	ELAVL2	9:23690101-23826063	LNCaP	C4-2B	0.250374	1.25606	2.32674	-5.09381	3.50939e-07	1.36784e-06
XLOC_014216	FIGN	2:164464117-164592513	LNCaP	C4-2B	0	0.63353	1.79769e+308	1.79769e+308	1.45671e-16	1.36213e-15
XLOC_010214	ALOX12B	17:7975953-7991021	LNCaP	C4-2B	0.10106	0.92238	3.19014	-5.09525	3.48277e-07	1.35896e-06
XLOC_016427	PLA1A	3:119316721-119348658	LNCaP	C4-2B	1.12547	0	-1.79769e+308	-1.79769e+308	2.00489e-12	1.35084e-11
XLOC_000732	LOC644634	1:149675859-149676609	LNCaP	C4-2B	6.6472	0.121643	-5.77202	5.09922	3.41052e-07	1.33188e-06
XLOC_016095	FBLN2	3:13590624-13679922	LNCaP	C4-2B	0.45423	2.26321	2.31688	-7.97779	1.55431e-15	1.32614e-14
XLOC_022725	ARC	8:143692409-143695833	LNCaP	C4-2B	0.0383379	1.44471	5.23586	-5.54514	2.93714e-08	1.30952e-07
XLOC_017578	UGT2B10	4:69681712-69697741	LNCaP	C4-2B	0.768894	0.0606356	-3.66455	4.62622	3.72392e-06	1.27614e-05
XLOC_018686	PCDHB15	5:140625146-140627802	LNCaP	C4-2B	1.53987	0.0442182	-5.12202	5.55116	2.83786e-08	1.26846e-07
XLOC_019477	HIST1H2AE	6:26217147-26217711	LNCaP	C4-2B	6.14475	0.684857	-3.16548	5.11246	3.17989e-07	1.24733e-06
XLOC_022358	XKR6	8:10753653-11058875	LNCaP	C4-2B	0.0181041	0.823307	5.50704	-4.63518	3.56628e-06	1.2245e-05
XLOC_007478	BCL11B	14:99635623-99737822	LNCaP	C4-2B	0.0330234	0.449985	3.76832	-5.55914	2.711e-08	1.21407e-07
XLOC_018671	PCDHB4	5:140501580-140505201	LNCaP	C4-2B	0.971962	0.0257521	-5.23813	5.11919	3.06849e-07	1.20664e-06
XLOC_012805	ZNF665	19:53666551-53696619	LNCaP	C4-2B	1.30503	0.15392	-3.08383	7.05166	1.76792e-12	1.19746e-11
XLOC_015893	PLA2G3	22:31530792-31536469	LNCaP	C4-2B	0	0.860021	1.79769e+308	1.79769e+308	1.75189e-12	1.18774e-11
XLOC_003874	SLC22A10	11:63057429-63079246	LNCaP	C4-2B	1.14425	0.185945	-2.62146	5.56457	2.62793e-08	1.17873e-07
XLOC_017354	MUC4	3:195473635-195539148	LNCaP	C4-2B	0.14399	0.597989	2.05415	-4.65002	3.31902e-06	1.14237e-05
XLOC_010327	PROCA1	17:27030533-27038872	LNCaP	C4-2B	0	0.789309	1.79769e+308	1.79769e+308	3.31171e-06	1.14014e-05
XLOC_012495	ZNF781	19:38158649-38183216	LNCaP	C4-2B	0.819349	0.170956	-2.26085	5.13147	2.87495e-07	1.13464e-06
XLOC_000684	LOC100287981	1:143718512-143744587	LNCaP	C4-2B	4.53918	1.0997	-2.04532	5.13203	2.86628e-07	1.13185e-06
XLOC_014672	VSTM2L	20:36531498-36573752	LNCaP	C4-2B	1.80774	0.358956	-2.33231	5.57794	2.43379e-08	1.09583e-07
XLOC_005977	CYP27B1	12:58156116-58160976	LNCaP	C4-2B	0.197155	2.18374	3.4694	-7.70149	1.35447e-14	1.09231e-13
XLOC_021603	SAMD9	7:92728825-92747336	LNCaP	C4-2B	0.404155	0.0753065	-2.42406	5.13904	2.76153e-07	1.09201e-06
XLOC_017094	GPR156	3:119884327-119963142	LNCaP	C4-2B	0.0371543	1.41932	5.25553	-5.98671	2.1413e-09	1.08751e-08
XLOC_006080	ANKS1B	12:99039077-100378432	LNCaP	C4-2B	0.556069	0.101212	-2.45789	4.66241	3.12532e-06	1.07991e-05
XLOC_012806	ZNF677	19:53738637-53758111	LNCaP	C4-2B	2.54283	0.010833	-7.87486	5.1422	2.7154e-07	1.07497e-06
XLOC_008370	LOC100144604	15:93111047-93115493	LNCaP	C4-2B	0.133152	2.6167	4.2966	-7.0675	1.5774e-12	1.07305e-11
XLOC_004433	ABCC8	11:17414431-17498449	LNCaP	C4-2B	0.138671	0.807775	2.54229	-6.73027	1.69345e-11	1.04896e-10
XLOC_017259	ZBBX	3:166958074-167098071	LNCaP	C4-2B	0.641491	0.049096	-3.70775	5.14764	2.63777e-07	1.04659e-06
XLOC_018048	ADAMTS3	4:73146686-73434516	LNCaP	C4-2B	0.00661611	1.15692	7.45008	-5.14857	2.62478e-07	1.04231e-06
XLOC_011365	ICAM1	19:10381516-10397291	LNCaP	C4-2B	0.017722	7.36876	8.69974	-7.07191	1.52811e-12	1.04102e-11
XLOC_001119	CD55	1:207277606-207534311	LNCaP	C4-2B	0.0708561	2.27254	5.00327	-7.07227	1.52411e-12	1.03879e-11
XLOC_019950	SAMD5	6:147829827-147891157	LNCaP	C4-2B	0.0624547	0.556891	3.15651	-6.73412	1.64924e-11	1.02382e-10
XLOC_015565	LOC644165	22:25028881-25055114	LNCaP	C4-2B	0.303417	2.64043	3.1214	-5.99929	1.98184e-09	1.01088e-08
XLOC_018546	PAM	5:102201526-102366809	LNCaP	C4-2B	0.209046	2.51218	3.58705	-7.4004	1.35669e-13	1.00255e-12
XLOC_005860	C1QL4	12:49726199-49730971	LNCaP	C4-2B	0.118382	0.671012	2.50289	-3.55341	0.000380275	0.000957979
XLOC_001925	FMO5	1:146644325-146697230	LNCaP	C4-2B	0.210779	1.45661	2.78881	-3.55638	0.000375996	0.000947805
XLOC_011494	KCNN1	19:18062110-18109930	LNCaP	C4-2B	0.0249111	0.470323	4.23879	-3.55818	0.000373439	0.000941696
XLOC_006158	TBX5	12:114791734-114846247	LNCaP	C4-2B	0	0.431856	1.79769e+308	1.79769e+308	0.000372971	0.000940682
XLOC_011722	TMEM145	19:42817476-42829214	LNCaP	C4-2B	0.891051	0.212495	-2.06808	3.57028	0.000356594	0.00090131
XLOC_024406	MID1	X:10413349-10851809	LNCaP	C4-2B	0.100147	0.714693	2.83521	-3.57908	0.000344804	0.000873385
XLOC_001941	HIST2H3D	1:149784825-149785236	LNCaP	C4-2B	5.75128	1.17298	-2.2937	3.57922	0.000344617	0.000873067
XLOC_005555	P2RX7	12:121570621-121624354	LNCaP	C4-2B	0.0433602	0.430735	3.31235	-3.60411	0.00031322	0.000798247
XLOC_004760	P4HA3	11:73977701-74022699	LNCaP	C4-2B	0.0179993	0.687561	5.25547	-3.60568	0.000311335	0.000793731
XLOC_017476	FLJ39653	4:16228285-16259810	LNCaP	C4-2B	0.751037	0.0825575	-3.18541	3.62552	0.000288383	0.000738546
XLOC_020352	PLA2G7	6:46655611-46703430	LNCaP	C4-2B	0.312868	1.2925	2.04654	-3.63013	0.000283276	0.000726727
XLOC_000319	DNALI1	1:38022519-38061586	LNCaP	C4-2B	2.48351	0.0676764	-5.19759	3.63827	0.000274476	0.000705104
XLOC_003567	OR51E1	11:4665155-4676718	LNCaP	C4-2B	0.967834	0.008842	-6.77424	3.65894	0.000253261	0.00065453
XLOC_002456	LOC100506795	1:234663636-234667525	LNCaP	C4-2B	0.121624	0.492582	2.01794	-3.66531	0.000247037	0.0006395
XLOC_018094	HPSE	4:84216467-84256306	LNCaP	C4-2B	0.0533056	1.37753	4.69165	-3.6814	0.000231956	0.000602667
XLOC_006898	C14orf169	14:73945191-74025651	LNCaP	C4-2B	0.0419886	0.727652	4.11518	-3.69479	0.00022007	0.000574425
XLOC_015424	TFF2	21:43766465-43771208	LNCaP	C4-2B	0	1.03272	1.79769e+308	1.79769e+308	0.000208869	0.000547922
XLOC_000679	HIST2H2BA	1:120906033-120914842	LNCaP	C4-2B	3.9236	0.616012	-2.67115	3.72495	0.000195354	0.000515148
XLOC_002913	NEURL	10:105253734-105352309	LNCaP	C4-2B	0.0121568	0.510247	5.39136	-3.72681	0.000193917	0.000511828
XLOC_011595	FXYD5	19:35645624-35660788	LNCaP	C4-2B	0.0916148	2.09279	4.5137	-3.74876	0.000177709	0.000472942
XLOC_000165	IGSF21	1:18434239-18704979	LNCaP	C4-2B	0.00773346	3.92794	8.98844	-3.75388	0.000174119	0.000463825
XLOC_017499	PCDH7	4:30722036-31148423	LNCaP	C4-2B	0.00710796	2.62393	8.52808	-3.75844	0.000170974	0.000455963
XLOC_009090	ABCC6P2	16:14916288-14918559	LNCaP	C4-2B	0.603978	2.60905	2.11096	-3.77975	0.000156989	0.00042129
XLOC_008421	NHLRC4	16:617031-619495	LNCaP	C4-2B	0.116192	0.704124	2.59932	-3.798	0.000145867	0.000393687
XLOC_013851	CYP1B1	2:38294745-38303323	LNCaP	C4-2B	0.00257172	1.32302	9.00689	-3.80279	0.000143077	0.000387046
XLOC_003481	TCERG1L	10:132890654-133109984	LNCaP	C4-2B	0.0115555	1.01752	6.46034	-3.81719	0.000134982	0.00036655
XLOC_000286	LCK	1:32716839-32751766	LNCaP	C4-2B	0.0519042	1.08666	4.38791	-3.8342	0.000125976	0.000343612
XLOC_024990	UTY	Y:15360262-15592550	LNCaP	C4-2B	2.69564	0.00377238	-9.48094	3.83864	0.000123718	0.000337976
XLOC_023457	FOXD4L6	9:69199479-69202204	LNCaP	C4-2B	0.639637	0.1499	-2.09326	3.85631	0.000115111	0.00031593
XLOC_019859	DSE	6:116601282-116759442	LNCaP	C4-2B	0.208195	0.919066	2.14224	-3.87215	0.000107878	0.000297116
XLOC_008752	MT1DP	16:56677598-56678853	LNCaP	C4-2B	2.14705	9.65378	2.16873	-3.87217	0.000107871	0.000297116
XLOC_006938	NRXN3	14:78870092-80330762	LNCaP	C4-2B	0.012894	0.780551	5.91972	-3.87697	0.000105765	0.000291638
XLOC_023767	CARD9	9:139258407-139268133	LNCaP	C4-2B	0.211973	0.880334	2.05417	-3.88468	0.000102467	0.000283484
XLOC_016917	CAMKV	3:49895421-49907369	LNCaP	C4-2B	0.0608366	0.439705	2.85352	-3.90086	9.58513e-05	0.000266015
XLOC_000940	RCSD1	1:167599473-167675486	LNCaP	C4-2B	0.0631893	0.440924	2.80278	-3.90848	9.28775e-05	0.000258677
XLOC_001364	SLC2A5	1:9097004-9148510	LNCaP	C4-2B	0.0249536	5.49303	7.78221	-3.92042	8.83941e-05	0.000247017
XLOC_004031	SERPINH1	11:75273169-75283846	LNCaP	C4-2B	0.00833841	5.23442	9.29404	-3.92546	8.65647e-05	0.000242433
XLOC_024577	CXorf49	X:70934223-70938135	LNCaP	C4-2B	0.0181696	1.78578	6.61889	-3.92551	8.65463e-05	0.000242429
XLOC_024097	CXorf49B	X:70983139-70987051	LNCaP	C4-2B	0.0181696	1.78578	6.61889	-3.92551	8.65463e-05	0.000242429
XLOC_001424	ESPNP	1:17017712-17046652	LNCaP	C4-2B	0.0670385	0.741518	3.46742	-3.93164	8.43678e-05	0.000236655
XLOC_011368	PDE4A	19:10531332-10580307	LNCaP	C4-2B	0.0857859	0.451272	2.39519	-3.93523	8.3116e-05	0.000233515
XLOC_013711	LOC728763	2:241868592-241908771	LNCaP	C4-2B	0.00663606	0.845119	6.99268	-3.94452	7.99587e-05	0.000225586
XLOC_018397	SLC1A3	5:36606456-36688436	LNCaP	C4-2B	0.0833099	1.73176	4.37761	-3.95021	7.80811e-05	0.000220801
XLOC_021107	LOC154860	7:121941447-121950131	LNCaP	C4-2B	0.076849	0.574524	2.90227	-3.95434	7.67478e-05	0.000217396
XLOC_002966	PPAPDC1A	10:122216465-122349367	LNCaP	C4-2B	0.071564	1.0301	3.8474	-3.9613	7.45429e-05	0.000211574
XLOC_013566	ADAM23	2:207308367-207482685	LNCaP	C4-2B	0.105339	0.498959	2.24389	-3.96356	7.38411e-05	0.000209624
XLOC_017847	STOX2	4:184826508-184938875	LNCaP	C4-2B	0.00530864	0.782691	7.20396	-3.96866	7.22786e-05	0.000205519
XLOC_012686	PLEKHA4	19:49340353-49371884	LNCaP	C4-2B	0	0.531537	1.79769e+308	1.79769e+308	6.71246e-05	0.000192296
XLOC_005387	KCNMB4	12:70760061-70824978	LNCaP	C4-2B	0.239335	1.09158	2.18931	-3.9881	6.66052e-05	0.000191002
XLOC_003175	LOC643650	10:47096453-47151400	LNCaP	C4-2B	0.105779	0.516647	2.28812	-4.00522	6.1961e-05	0.000178626
XLOC_012111	ADAMTSL5	19:1505016-1513188	LNCaP	C4-2B	0.152773	0.624557	2.03145	-4.00848	6.11099e-05	0.000176281
XLOC_019425	LOC100506409	6:11044923-11079377	LNCaP	C4-2B	0.205966	0.920553	2.1601	-4.02295	5.74749e-05	0.000166543
XLOC_002775	C10orf58	10:82168241-82192753	LNCaP	C4-2B	12.0961	0.0296188	-8.67381	4.02549	5.6858e-05	0.000164992
XLOC_013287	SH3RF3	2:109743782-110107395	LNCaP	C4-2B	0.0992679	0.662403	2.73831	-4.03916	5.36423e-05	0.000156206
XLOC_002441	AGT	1:230838268-230850336	LNCaP	C4-2B	0.0286005	0.651304	4.50922	-4.04297	5.27793e-05	0.000153915
XLOC_014153	LOC100216479	2:131175321-131183103	LNCaP	C4-2B	2.08854	0.204094	-3.35518	4.05564	4.99964e-05	0.000146283
XLOC_005366	FLJ41278	12:65277553-65371302	LNCaP	C4-2B	0.0408788	0.422246	3.36866	-4.07213	4.65856e-05	0.000137026
XLOC_014936	NKX2-2	20:21491647-21494664	LNCaP	C4-2B	0.0253544	1.27719	5.6546	-4.08406	4.4256e-05	0.000130623
XLOC_013677	UGT1A1-UGT1A10-UGT1A3-UGT1A4-UGT1A5-UGT1A6-UGT1A7-UGT1A8-UGT1A9	2:234526290-234681951	LNCaP	C4-2B	2.38143	0.335293	-2.82833	4.08844	4.34283e-05	0.000128341
XLOC_001985	S100A10	1:151955385-151966714	LNCaP	C4-2B	0.496285	2.00697	2.01578	-4.09329	4.25292e-05	0.000125895
XLOC_003291	MAT1A	10:82031575-82049434	LNCaP	C4-2B	0.124348	0.516749	2.05509	-4.10732	4.00273e-05	0.000118987
XLOC_018040	UGT2B4	4:70345882-70361626	LNCaP	C4-2B	1.34932	0.0218234	-5.95022	4.13132	3.60693e-05	0.000107948
XLOC_005272	HOXC8	12:54402889-54406547	LNCaP	C4-2B	0.0262426	0.771261	4.87723	-4.13471	3.55401e-05	0.000106477
XLOC_000615	GSTM2	1:110210643-110226619	LNCaP	C4-2B	0.11873	1.50887	3.66772	-4.13663	3.52439e-05	0.000105657
XLOC_024898	RPS4Y1	Y:2709622-2734997	LNCaP	C4-2B	356.118	0.337537	-10.0431	16.7393	0	0
XLOC_024921	USP9Y	Y:14813159-14972768	LNCaP	C4-2B	24.2597	0.0245576	-9.94817	16.6818	0	0
XLOC_024922	DDX3Y	Y:15016018-15032390	LNCaP	C4-2B	26.3484	0.0284475	-9.85519	10.3369	0	0
XLOC_024920	TTTY15	Y:14774297-14804153	LNCaP	C4-2B	23.0181	0.0280593	-9.68007	12.3189	0	0
XLOC_024934	EIF1AY	Y:22737610-22755040	LNCaP	C4-2B	44.187	0.0661313	-9.38407	8.97174	0	0
XLOC_021351	ETV1	7:13930853-14031050	LNCaP	C4-2B	72.0413	0.121751	-9.20874	24.6469	0	0
XLOC_023296	RLN1	9:5334968-5339873	LNCaP	C4-2B	203.666	0.502923	-8.66165	18.4823	0	0
XLOC_021363	TWIST1	7:19155090-19157295	LNCaP	C4-2B	15.6493	0.0667813	-7.87244	8.32778	0	0
XLOC_018672	PCDHB5	5:140514799-140517704	LNCaP	C4-2B	13.0154	0.0608933	-7.73973	10.3723	0	0
XLOC_018283	HPGD	4:175411327-175444044	LNCaP	C4-2B	47.2032	0.248993	-7.56663	20.0739	0	0
XLOC_002179	F5	1:169481191-169555769	LNCaP	C4-2B	2.92988	0.0198005	-7.20916	10.4391	0	0
XLOC_022809	CD274	9:5450502-5470567	LNCaP	C4-2B	17.623	0.144525	-6.93	16.6188	0	0
XLOC_023085	ORM1	9:117085302-117088759	LNCaP	C4-2B	24.9708	0.217358	-6.84403	8.77337	0	0
XLOC_014295	TMEFF2	2:192699030-193059644	LNCaP	C4-2B	281.578	2.63445	-6.73989	43.7612	0	0
XLOC_019997	SLC22A3	6:160769424-160876014	LNCaP	C4-2B	58.7653	0.617843	-6.57158	38.7203	0	0
XLOC_020455	EPHA7	6:93949737-94129300	LNCaP	C4-2B	4.43475	0.0499007	-6.47365	12.4828	0	0
XLOC_004812	LOC399939	11:89644639-89650878	LNCaP	C4-2B	42.4485	0.528822	-6.32679	17.95	0	0
XLOC_012039	PEG3AS	19:57285914-57352097	LNCaP	C4-2B	27.5317	0.375486	-6.19619	12.5664	0	0
XLOC_004068	LOC729384	11:89657231-89666231	LNCaP	C4-2B	52.8001	0.755036	-6.12785	22.1055	0	0
XLOC_000728	LOC388692	1:149279475-149291742	LNCaP	C4-2B	6.37505	0.11194	-5.83163	22.6451	0	0
XLOC_012864	PEG3-ZIM2	19:57285914-57352097	LNCaP	C4-2B	27.8464	0.520322	-5.74194	21.4622	0	0
XLOC_002930	ADRA2A	10:112836789-112840665	LNCaP	C4-2B	19.7043	0.372848	-5.72378	21.1604	0	0
XLOC_017257	SLITRK3	3:164904507-164914469	LNCaP	C4-2B	2.96474	0.0640839	-5.5318	9.47073	0	0
XLOC_011400	ZNF844	19:12175545-12188626	LNCaP	C4-2B	10.1382	0.224469	-5.49714	14.8225	0	0
XLOC_006182	MSI1	12:120779132-120806958	LNCaP	C4-2B	6.17562	0.140518	-5.45775	11.0198	0	0
XLOC_020095	FAM65B	6:24804512-24911195	LNCaP	C4-2B	11.6082	0.288664	-5.32961	13.6036	0	0
XLOC_023295	RLN2	9:5299867-5304580	LNCaP	C4-2B	63.9112	1.61324	-5.30804	15.9576	0	0
XLOC_019132	SEMA6A	5:115779250-115910551	LNCaP	C4-2B	5.46646	0.157283	-5.11917	17.4229	0	0
XLOC_006234	LOC100128840	12:131438451-131626010	LNCaP	C4-2B	5.88494	0.169336	-5.11906	8.3557	0	0
XLOC_018669	PCDHB2	5:140474236-140476964	LNCaP	C4-2B	7.89304	0.278425	-4.82522	13.2064	0	0
XLOC_018039	UGT2B11	4:70066034-70080449	LNCaP	C4-2B	43.352	1.60392	-4.75642	24.7677	0	0
XLOC_014061	LONRF2	2:100889752-100939195	LNCaP	C4-2B	1.83934	0.0692817	-4.73057	15.0326	0	0
XLOC_011180	DSEL	18:65173818-65566856	LNCaP	C4-2B	36.7427	1.419	-4.69451	46.3047	0	0
XLOC_013022	CLIP4	2:29338307-29406679	LNCaP	C4-2B	2.3585	0.113492	-4.37721	9.85813	0	0
XLOC_012875	ZNF671	19:58231118-58238995	LNCaP	C4-2B	5.26686	0.305243	-4.10891	11.3932	0	0
XLOC_018036	UGT2B17	4:69402901-69434245	LNCaP	C4-2B	5.52167	0.324869	-4.08718	10.6135	0	0
XLOC_018216	RNF150	4:141786724-142054616	LNCaP	C4-2B	2.96303	0.174571	-4.08519	11.8219	0	0
XLOC_021102	KCND2	7:119913721-120392921	LNCaP	C4-2B	1.63014	0.102553	-3.99055	9.44535	0	0
XLOC_018682	PCDHB13	5:140593508-140596993	LNCaP	C4-2B	2.17181	0.142619	-3.92866	8.72484	0	0
XLOC_016499	ACPP	3:132036210-132087146	LNCaP	C4-2B	26.986	1.89149	-3.83462	16.7705	0	0
XLOC_023910	DDX53	X:23018086-23020206	LNCaP	C4-2B	5.17597	0.387913	-3.73803	11.0139	0	0
XLOC_024830	MAGEA10	X:151302890-151307025	LNCaP	C4-2B	58.2654	4.43845	-3.71451	18.7036	0	0
XLOC_024600	KIAA2022	X:73952690-74145287	LNCaP	C4-2B	0.781199	0.0624596	-3.6447	10.2137	0	0
XLOC_012884	ZSCAN18	19:58595208-58629793	LNCaP	C4-2B	13.747	1.11328	-3.62623	15.3185	0	0
XLOC_017674	BMPR1B	4:95679127-96079601	LNCaP	C4-2B	43.1186	3.57231	-3.59338	39.1452	0	0
XLOC_012055	ZIK1	19:58095627-58103758	LNCaP	C4-2B	7.3309	0.621796	-3.55948	14.5802	0	0
XLOC_018769	ODZ2	5:166711842-167691162	LNCaP	C4-2B	0.823632	0.0713297	-3.52943	9.50071	0	0
XLOC_006887	TTC9	14:71108503-71142077	LNCaP	C4-2B	1.31884	0.119995	-3.45822	8.70095	0	0
XLOC_004877	C11orf92	11:111164113-111179353	LNCaP	C4-2B	13.6412	1.25949	-3.43706	27.0728	0	0
XLOC_021695	RELN	7:103112230-103629963	LNCaP	C4-2B	4.78204	0.451708	-3.40417	24.1594	0	0
XLOC_005140	PDE3A	12:20522196-20833881	LNCaP	C4-2B	1.67796	0.16111	-3.38059	8.77197	0	0
XLOC_021580	PCLO	7:82383320-82792197	LNCaP	C4-2B	0.636329	0.0631932	-3.33193	11.5966	0	0
XLOC_012433	ZNF681	19:23921996-23941693	LNCaP	C4-2B	2.26901	0.227682	-3.31697	12.9654	0	0
XLOC_021987	TNFRSF10C	8:22960326-22974950	LNCaP	C4-2B	4.97635	0.500377	-3.314	8.71667	0	0
XLOC_021592	STEAP4	7:87905743-87936209	LNCaP	C4-2B	48.4146	4.93193	-3.29522	36.8462	0	0
XLOC_021456	CAMK2B	7:44256748-44365230	LNCaP	C4-2B	7.98135	0.817075	-3.28809	13.9353	0	0
XLOC_004119	ZC3H12C	11:109964086-110042566	LNCaP	C4-2B	0.991955	0.101615	-3.28717	9.95796	0	0
XLOC_023302	GLDC	9:6532463-6645692	LNCaP	C4-2B	4.33692	0.448712	-3.27281	13.3919	0	0
XLOC_012411	ZNF506	19:19903519-19932560	LNCaP	C4-2B	10.9177	1.12968	-3.27268	19.5343	0	0
XLOC_018687	PCDHGA1/10/11/12/2/3/4/5/6/7/8/9-PCDHGB1/2/3/4/5/6/7-PCDHGC3/4/5	5:140710251-140892546	LNCaP	C4-2B	33.9477	3.54679	-3.25873	19.5604	0	0
XLOC_010275	RASD1	17:17397750-17399707	LNCaP	C4-2B	11.3346	1.21345	-3.22354	13.7309	0	0
XLOC_020973	C7orf63	7:89874487-89940377	LNCaP	C4-2B	13.0005	1.39954	-3.21554	18.6552	0	0
XLOC_012006	EPS8L1	19:55587220-55599291	LNCaP	C4-2B	3.70828	0.411622	-3.17136	9.80525	0	0
XLOC_005062	ENO2	12:7023613-7032859	LNCaP	C4-2B	31.7835	3.85618	-3.04303	26.3007	0	0
XLOC_019774	SH3BGRL2	6:80340999-80413369	LNCaP	C4-2B	2.19719	0.275086	-2.9977	10.707	0	0
XLOC_014146	LOC100131320	2:130724164-130740311	LNCaP	C4-2B	7.22285	0.933481	-2.95188	12.9843	0	0
XLOC_013580	CPS1	2:211342408-211543831	LNCaP	C4-2B	5.09084	0.678694	-2.90707	17.6576	0	0
XLOC_006683	LOC100506303	14:19656203-19662721	LNCaP	C4-2B	133.326	17.8737	-2.89904	27.4144	0	0
XLOC_021435	TARP	7:38299243-38313248	LNCaP	C4-2B	43.2892	5.81831	-2.89534	19.819	0	0
XLOC_011116	SYT4	18:40847856-40857615	LNCaP	C4-2B	126.087	17.2611	-2.86883	37.0848	0	0
XLOC_001947	HIST2H2BE	1:149856009-149858232	LNCaP	C4-2B	139.423	19.0948	-2.86821	35.3821	0	0
XLOC_012288	ZNF625	19:12255704-12267529	LNCaP	C4-2B	6.12026	0.847787	-2.85182	10.5552	0	0
XLOC_017580	UGT2B28	4:70146216-70160768	LNCaP	C4-2B	20.2965	2.83892	-2.83782	19.3179	0	0
XLOC_018037	UGT2B15	4:69512314-69536374	LNCaP	C4-2B	4.33594	0.618486	-2.80953	9.94273	0	0
XLOC_018268	DDX60	4:169137441-169239958	LNCaP	C4-2B	1.76999	0.2546	-2.79744	11.2323	0	0
XLOC_023284	FOXD4	9:116233-118417	LNCaP	C4-2B	22.1069	3.20542	-2.78591	20.6403	0	0
XLOC_019070	SSBP2	5:80715671-81047072	LNCaP	C4-2B	3.89315	0.564552	-2.78576	8.81063	0	0
XLOC_020240	HLA-DMA	6:32916390-32920899	LNCaP	C4-2B	33.3662	4.89535	-2.7689	18.1058	0	0
XLOC_018750	CYFIP2	5:156693090-156822606	LNCaP	C4-2B	14.3525	2.13673	-2.74782	23.1301	0	0
XLOC_018651	CXXC5	5:139028300-139062680	LNCaP	C4-2B	16.7817	2.51177	-2.74011	14.7907	0	0
XLOC_006244	ZNF605	12:133498018-133532892	LNCaP	C4-2B	6.80103	1.02903	-2.72447	13.0504	0	0
XLOC_001160	MARK1	1:220701567-220837799	LNCaP	C4-2B	2.6289	0.397887	-2.72403	12.2028	0	0
XLOC_014147	LOC440905	2:130783570-130808704	LNCaP	C4-2B	2.29392	0.354458	-2.69413	10.7569	0	0
XLOC_007157	LOC100506092	14:19553364-19584942	LNCaP	C4-2B	10.5094	1.62935	-2.68931	16.8176	0	0
XLOC_012868	ZNF772	19:57980953-57988938	LNCaP	C4-2B	11.3678	1.79048	-2.66653	18.4501	0	0
XLOC_002601	GPR158	10:25447000-25891158	LNCaP	C4-2B	12.8648	2.02903	-2.66457	26.1848	0	0
XLOC_006875	ARG2	14:68086578-68141602	LNCaP	C4-2B	146.293	23.1782	-2.65802	25.6807	0	0
XLOC_012513	RINL	19:39358469-39368894	LNCaP	C4-2B	4.13816	0.658785	-2.65111	11.3499	0	0
XLOC_002725	H2AFY2	10:71812356-71892690	LNCaP	C4-2B	20.2053	3.38551	-2.57729	20.1853	0	0
XLOC_019964	AKAP12	6:151561133-151679694	LNCaP	C4-2B	2.62046	0.447076	-2.55123	15.0433	0	0
XLOC_017352	APOD	3:195295572-195311076	LNCaP	C4-2B	15.8265	2.75903	-2.52011	12.9837	0	0
XLOC_012245	ZNF812	19:9800351-9811493	LNCaP	C4-2B	12.7924	2.24842	-2.5083	8.48026	0	0
XLOC_022170	SDC2	8:97505881-97624037	LNCaP	C4-2B	6.65119	1.17321	-2.50315	15.0844	0	0
XLOC_012892	ZNF132	19:58944180-58951589	LNCaP	C4-2B	6.57819	1.1694	-2.49192	14.3954	0	0
XLOC_001885	TBX15	1:119425665-119532179	LNCaP	C4-2B	7.46618	1.3346	-2.48396	16.1598	0	0
XLOC_002905	AS3MT	10:104629209-104661656	LNCaP	C4-2B	6.08952	1.09173	-2.47971	12.5762	0	0
XLOC_023854	CD99	X:2609227-2659350	LNCaP	C4-2B	82.7022	14.8824	-2.47432	24.3423	0	0
XLOC_024896	CD99	Y:2559227-2609350	LNCaP	C4-2B	82.6664	14.8824	-2.4737	24.3577	0	0
XLOC_010535	GJC1	17:42875815-42908179	LNCaP	C4-2B	1.4471	0.266948	-2.43853	10.2923	0	0
XLOC_003137	NRP1	10:33466418-33623833	LNCaP	C4-2B	71.507	13.3216	-2.42432	28.4391	0	0
XLOC_007981	IGF1R	15:99192760-99507759	LNCaP	C4-2B	25.7773	4.81551	-2.42034	31.2887	0	0
XLOC_011359	C19orf66	19:10196805-10213425	LNCaP	C4-2B	3.89117	0.733224	-2.40788	8.81878	0	0
XLOC_002321	SLC45A3	1:205626980-205649630	LNCaP	C4-2B	498.225	94.1697	-2.40346	28.716	0	0
XLOC_016147	GOLGA4	3:37284681-37408370	LNCaP	C4-2B	30.1142	5.72154	-2.39597	25.2448	0	0
XLOC_012880	ZNF418	19:58433251-58446740	LNCaP	C4-2B	2.96235	0.563491	-2.39428	10.6583	0	0
XLOC_010587	PRAC	17:46799080-46799882	LNCaP	C4-2B	288.793	56.4175	-2.35582	21.8662	0	0
XLOC_012876	ZNF552	19:58318449-58326281	LNCaP	C4-2B	14.7136	2.92662	-2.32984	17.6897	0	0
XLOC_005003	NCAPD3	11:134022336-134094426	LNCaP	C4-2B	301.849	62.5136	-2.27158	26.3029	0	0
XLOC_016053	LRRN1	3:3841120-3889387	LNCaP	C4-2B	7.49176	1.56106	-2.26278	16.3619	0	0
XLOC_010865	PTPRM	18:7567313-8406859	LNCaP	C4-2B	27.6478	5.7629	-2.2623	26.9982	0	0
XLOC_016900	LAMB2	3:49158546-49170599	LNCaP	C4-2B	45.0068	9.40338	-2.25889	29.1905	0	0
XLOC_011524	ZNF253	19:19976713-20004293	LNCaP	C4-2B	16.1028	3.38787	-2.24886	18.4757	0	0
XLOC_022802	SLC1A1	9:4490426-4587469	LNCaP	C4-2B	4.10657	0.885516	-2.21334	12.0733	0	0
XLOC_021995	ADAM7	8:24298508-24366281	LNCaP	C4-2B	4.21163	0.908967	-2.21208	10.3277	0	0
XLOC_012428	ZNF728	19:23157935-23186010	LNCaP	C4-2B	7.31879	1.58265	-2.20927	12.6922	0	0
XLOC_014280	TFPI	2:188328956-188419219	LNCaP	C4-2B	71.0438	15.4074	-2.20509	16.8098	0	0
XLOC_002452	SIPA1L2	1:232533710-232651243	LNCaP	C4-2B	12.0995	2.62413	-2.20504	23.0362	0	0
XLOC_015895	PIK3IP1	22:31677578-31688520	LNCaP	C4-2B	4.47452	0.980378	-2.19032	8.36061	0	0
XLOC_023297	C9orf46	9:5357970-5437860	LNCaP	C4-2B	113.291	25.2194	-2.16743	23.4428	0	0
XLOC_012801	ZNF702P	19:53471503-53496784	LNCaP	C4-2B	5.56173	1.25631	-2.14634	12.7103	0	0
XLOC_012861	ZNF667	19:56950692-56988770	LNCaP	C4-2B	3.83043	0.87479	-2.1305	9.37418	0	0
XLOC_024559	ZC4H2	X:64136249-64254593	LNCaP	C4-2B	6.52319	1.49457	-2.12585	10.186	0	0
XLOC_016389	DZIP3	3:108268715-108413693	LNCaP	C4-2B	4.68204	1.07503	-2.12276	11.3972	0	0
XLOC_005505	TCTN1	12:111051831-111127617	LNCaP	C4-2B	26.2146	6.04873	-2.11566	12.7239	0	0
XLOC_003805	GLYATL1	11:58701115-58830671	LNCaP	C4-2B	44.6105	10.3136	-2.11284	22.5231	0	0
XLOC_004223	PKNOX2	11:125034558-125303285	LNCaP	C4-2B	4.56078	1.07167	-2.08942	12.4299	0	0
XLOC_018950	LIFR	5:38475064-38608964	LNCaP	C4-2B	34.3714	8.11728	-2.08214	25.4828	0	0
XLOC_011093	DSC2	18:28645941-28682388	LNCaP	C4-2B	61.495	14.8335	-2.05161	26.3011	0	0
XLOC_005858	TUBA1A	12:49551350-49583095	LNCaP	C4-2B	14.4604	3.51957	-2.03864	13.6435	0	0
XLOC_022593	MMP16	8:89049459-89339717	LNCaP	C4-2B	12.5199	3.09285	-2.01721	13.6634	0	0
XLOC_009960	PRKCA	17:64298925-64806862	LNCaP	C4-2B	12.0404	2.97699	-2.01596	23.2556	0	0
XLOC_012033	LOC100128252	19:56989242-57006806	LNCaP	C4-2B	31.4186	7.77721	-2.01429	12.6121	0	0
XLOC_017096	FSTL1-MIR198	3:120113060-120169918	LNCaP	C4-2B	17.7861	4.42245	-2.00783	20.733	0	0
XLOC_001181	EPHX1	1:225997796-226070420	LNCaP	C4-2B	59.2327	238.503	2.00954	-24.6273	0	0
XLOC_007973	MCTP2	15:94841429-95027181	LNCaP	C4-2B	3.80701	15.5964	2.03448	-14.7229	0	0
XLOC_006034	LIN7A	12:81191170-81331694	LNCaP	C4-2B	14.2248	58.361	2.03659	-21.2742	0	0
XLOC_008199	RBPMS2	15:65032092-65067770	LNCaP	C4-2B	3.04025	12.5186	2.04181	-14.1244	0	0
XLOC_001001	FLJ23867-QSOX1	1:180123967-180169860	LNCaP	C4-2B	17.6594	72.7587	2.04268	-21.8398	0	0
XLOC_006479	SACS	13:23902964-24007841	LNCaP	C4-2B	4.39257	18.1195	2.0444	-27.2034	0	0
XLOC_006496	LNX2	13:28120049-28194720	LNCaP	C4-2B	4.12491	17.1026	2.05178	-22.7066	0	0
XLOC_003980	GAL	11:68451982-68458643	LNCaP	C4-2B	25.7538	107.643	2.0634	-21.0467	0	0
XLOC_017233	PLCH1	3:155197670-155421997	LNCaP	C4-2B	0.475817	2.00125	2.07243	-11.0053	0	0
XLOC_004798	DLG2	11:83166054-85338314	LNCaP	C4-2B	0.552473	2.34078	2.08301	-9.21843	0	0
XLOC_006286	POMP	13:29233240-29253094	LNCaP	C4-2B	40.0038	171.411	2.09925	-27.1352	0	0
XLOC_022304	GPT	8:145729464-145732555	LNCaP	C4-2B	1.4753	6.32994	2.10118	-9.91745	0	0
XLOC_013714	ANO7	2:242127923-242164791	LNCaP	C4-2B	1.30181	5.62703	2.11185	-10.2745	0	0
XLOC_018732	SLC36A1	5:150827162-150871940	LNCaP	C4-2B	2.98958	12.9266	2.11234	-22.3487	0	0
XLOC_018139	SLC39A8	4:103172197-103266655	LNCaP	C4-2B	25.7274	111.826	2.11988	-22.896	0	0
XLOC_002864	CNNM1	10:101088855-101154087	LNCaP	C4-2B	1.15181	5.01018	2.12096	-16.6435	0	0
XLOC_008948	MC1R	16:89984286-89987385	LNCaP	C4-2B	1.73159	7.60533	2.13491	-14.3224	0	0
XLOC_014359	FN1	2:216176678-216300791	LNCaP	C4-2B	4.76295	20.9626	2.13789	-17.9419	0	0
XLOC_000815	ATP8B2	1:154298035-154323780	LNCaP	C4-2B	5.73916	25.5476	2.15427	-21.4053	0	0
XLOC_010778	TIMP2	17:76849058-76921472	LNCaP	C4-2B	5.3607	23.9268	2.15813	-23.4285	0	0
XLOC_000816	IL6R	1:154377668-154440188	LNCaP	C4-2B	5.98508	26.9279	2.16966	-23.9881	0	0
XLOC_003477	EBF3	10:131633546-131762091	LNCaP	C4-2B	0.349159	1.57536	2.17372	-8.46033	0	0
XLOC_004769	KLHL35	11:75133437-75141674	LNCaP	C4-2B	4.49009	20.2731	2.17475	-17.0972	0	0
XLOC_019701	SLC29A1	6:44187241-44201888	LNCaP	C4-2B	7.49962	34.2297	2.19036	-15.6001	0	0
XLOC_010758	QRICH2	17:74270129-74303761	LNCaP	C4-2B	0.823882	3.79372	2.2031	-14.2116	0	0
XLOC_008053	LPCAT4	15:34651088-34659395	LNCaP	C4-2B	2.32243	10.7165	2.20612	-13.6304	0	0
XLOC_006397	GPC6	13:93879077-95060274	LNCaP	C4-2B	1.0893	5.02699	2.20629	-18.5479	0	0
XLOC_010764	ST6GALNAC1	17:74620844-74639894	LNCaP	C4-2B	13.1725	60.8673	2.20814	-27.107	0	0
XLOC_006279	GTF3A	13:27998680-28024739	LNCaP	C4-2B	49.0823	228.511	2.21899	-25.63	0	0
XLOC_010499	PTRF	17:40554466-40575338	LNCaP	C4-2B	0.912428	4.27302	2.22747	-12.3377	0	0
XLOC_021408	SCRN1	7:29959718-30029905	LNCaP	C4-2B	1.20564	5.66195	2.23151	-16.9881	0	0
XLOC_024772	MAP7D3	X:135295378-135338641	LNCaP	C4-2B	0.629957	2.95907	2.23182	-9.4713	0	0
XLOC_015022	TGM2	20:36756862-36793700	LNCaP	C4-2B	0.51485	2.45179	2.25161	-8.45436	0	0
XLOC_002922	ADD3	10:111765725-111895323	LNCaP	C4-2B	2.76668	13.1994	2.25425	-19.2321	0	0
XLOC_009989	GPRC5C	17:72427666-72443568	LNCaP	C4-2B	1.92712	9.19812	2.25489	-10.2373	0	0
XLOC_011153	TCF4	18:52889561-53255860	LNCaP	C4-2B	0.251197	1.2069	2.26442	-9.60936	0	0
XLOC_016478	CCDC48	3:128720471-128759585	LNCaP	C4-2B	0.926045	4.45683	2.26686	-10.7368	0	0
XLOC_021577	SEMA3C	7:80371853-80548667	LNCaP	C4-2B	6.2338	30.1793	2.27537	-27.8984	0	0
XLOC_023099	GSN	9:124030379-124095120	LNCaP	C4-2B	1.35127	6.68151	2.30586	-11.2559	0	0
XLOC_021586	C7orf23	7:86781676-86849031	LNCaP	C4-2B	3.9352	19.8635	2.33561	-9.38154	0	0
XLOC_004770	GDPD5	11:75145684-75236599	LNCaP	C4-2B	0.482558	2.43747	2.33661	-8.81234	0	0
XLOC_024667	TSC22D3	X:106956450-107019017	LNCaP	C4-2B	18.3761	95.0602	2.37101	-24.2197	0	0
XLOC_006298	BRCA2	13:32889616-32973809	LNCaP	C4-2B	1.60227	8.30008	2.373	-26.8513	0	0
XLOC_016695	HES1	3:193853933-193856396	LNCaP	C4-2B	2.88012	15.0738	2.38784	-14.3621	0	0
XLOC_015641	CDC42EP1	22:37956470-37965412	LNCaP	C4-2B	3.06265	16.1712	2.40057	-17.7637	0	0
XLOC_006474	SKA3	13:21727733-21753223	LNCaP	C4-2B	5.16629	27.5468	2.41468	-16.1591	0	0
XLOC_016562	MED12L	3:150804675-151176497	LNCaP	C4-2B	0.162328	0.867267	2.41756	-10.2858	0	0
XLOC_009174	DOC2A	16:30007530-30022401	LNCaP	C4-2B	1.8007	9.89038	2.45747	-11.4103	0	0
XLOC_024724	ODZ1	X:123509752-124097666	LNCaP	C4-2B	1.73764	9.58638	2.46386	-21.0694	0	0
XLOC_009965	PITPNC1	17:65373923-65713744	LNCaP	C4-2B	1.05664	5.91775	2.48557	-10.1382	0	0
XLOC_014270	ZNF385B	2:180306708-180726232	LNCaP	C4-2B	6.37762	35.8544	2.49106	-27.7418	0	0
XLOC_023492	TLE1	9:84198597-84303596	LNCaP	C4-2B	2.73446	15.5249	2.50525	-21.9455	0	0
XLOC_011082	ANKRD29	18:21179976-21242849	LNCaP	C4-2B	1.72647	10.0269	2.53797	-15.413	0	0
XLOC_004805	FZD4	11:86656720-86666433	LNCaP	C4-2B	1.28004	7.45968	2.54293	-23.289	0	0
XLOC_014574	RIN2	20:19870209-19983100	LNCaP	C4-2B	0.924426	5.41509	2.55036	-15.9546	0	0
XLOC_024035	MAGED4	X:51928007-51935364	LNCaP	C4-2B	1.42109	8.41755	2.5664	-14.4765	0	0
XLOC_015049	SLPI	20:43880878-43883206	LNCaP	C4-2B	5.20467	31.147	2.58122	-12.5132	0	0
XLOC_008089	SPTBN5	15:42120282-42186275	LNCaP	C4-2B	0.461136	2.81461	2.60967	-14.0825	0	0
XLOC_000333	MFSD2A	1:40420783-40435628	LNCaP	C4-2B	1.48126	9.06668	2.61375	-14.0006	0	0
XLOC_020707	FSCN1	7:5632453-5646286	LNCaP	C4-2B	0.768462	4.76301	2.63183	-11.3764	0	0
XLOC_014151	TUBA3E	2:130949317-130956034	LNCaP	C4-2B	0.804958	5.01456	2.63914	-8.92991	0	0
XLOC_023366	AQP3	9:33441157-33447590	LNCaP	C4-2B	9.7703	61.1718	2.64639	-27.7603	0	0
XLOC_001151	SMYD2	1:214454564-214510477	LNCaP	C4-2B	1.67041	10.5588	2.66017	-14.0624	0	0
XLOC_024517	MAGED4B	X:51804922-51812368	LNCaP	C4-2B	1.93853	12.3035	2.66603	-12.3007	0	0
XLOC_013433	NOSTRIN	2:169643048-169721849	LNCaP	C4-2B	1.71002	10.8591	2.66682	-14.9181	0	0
XLOC_021602	CDK6	7:92234234-92465941	LNCaP	C4-2B	0.181093	1.15446	2.67241	-12.2418	0	0
XLOC_007775	FAM81A	15:59730371-59815751	LNCaP	C4-2B	0.941938	6.02628	2.67756	-15.5825	0	0
XLOC_006486	CENPJ	13:25456411-25497085	LNCaP	C4-2B	1.32417	8.65933	2.70917	-23.0136	0	0
XLOC_024745	GPC3	X:132669772-133119673	LNCaP	C4-2B	1.70757	11.18	2.71091	-16.0911	0	0
XLOC_014406	SERPINE2	2:224839764-224904036	LNCaP	C4-2B	1.56205	10.2639	2.71606	-12.5144	0	0
XLOC_017042	DCBLD2	3:98514813-98620533	LNCaP	C4-2B	0.28066	1.8478	2.71891	-11.6332	0	0
XLOC_003343	PIK3AP1	10:98353068-98480279	LNCaP	C4-2B	5.31484	35.2253	2.72851	-32.2655	0	0
XLOC_015804	SCARF2	22:20778874-20792146	LNCaP	C4-2B	1.56216	10.7154	2.77807	-13.3899	0	0
XLOC_020064	ELOVL2	6:10980991-11044624	LNCaP	C4-2B	1.92537	13.3616	2.79488	-24.0788	0	0
XLOC_019001	PDE4D	5:58264864-59843484	LNCaP	C4-2B	0.148422	1.03177	2.79734	-9.75581	0	0
XLOC_018421	ITGA2	5:52285155-52390609	LNCaP	C4-2B	0.447889	3.15746	2.81755	-17.5225	0	0
XLOC_005213	PRPH	12:49688908-49692481	LNCaP	C4-2B	0.525084	3.73044	2.82872	-8.47772	0	0
XLOC_015187	NCRNA00161	21:29911639-29912677	LNCaP	C4-2B	1.57196	11.1689	2.82885	-8.50289	0	0
XLOC_011257	AMH-MIR4321	19:2249112-2252072	LNCaP	C4-2B	0.652055	4.6718	2.84091	-9.39239	0	0
XLOC_014804	FLJ44790	20:60807015-60811355	LNCaP	C4-2B	0.873405	6.29941	2.85049	-14.9085	0	0
XLOC_018884	IRX4	5:1877540-1882880	LNCaP	C4-2B	4.1282	30.2203	2.87193	-24.2231	0	0
XLOC_015724	FBLN1	22:45898718-45997014	LNCaP	C4-2B	0.652409	4.79764	2.87848	-8.44104	0	0
XLOC_023583	GRIN3A	9:104331633-104500862	LNCaP	C4-2B	0.8318	6.11702	2.87852	-22.9148	0	0
XLOC_024340	DUSP9	X:152907896-152916781	LNCaP	C4-2B	0.918206	6.76207	2.88057	-12.7195	0	0
XLOC_015561	ADORA2A	22:24823529-24890783	LNCaP	C4-2B	0.887412	6.79423	2.93663	-13.4237	0	0
XLOC_010906	LAMA3	18:21269561-21535030	LNCaP	C4-2B	3.52222	27.0539	2.94128	-27.2654	0	0
XLOC_018005	LOC100288413	4:53609683-53617566	LNCaP	C4-2B	2.09413	16.1835	2.95011	-22.1499	0	0
XLOC_005253	TENC1	12:53436972-53473204	LNCaP	C4-2B	2.29051	17.8381	2.96122	-17.4443	0	0
XLOC_008723	ADCY7	16:50321822-50352043	LNCaP	C4-2B	0.478468	3.76245	2.97518	-16.1824	0	0
XLOC_017961	LGI2	4:25000470-25032414	LNCaP	C4-2B	0.153136	1.21542	2.98857	-9.94277	0	0
XLOC_021441	GLI3	7:42000546-42276618	LNCaP	C4-2B	0.101179	0.809107	2.99942	-9.07246	0	0
XLOC_024128	SH3BGRL	X:80369199-80554046	LNCaP	C4-2B	1.38749	11.1375	3.00487	-13.9287	0	0
XLOC_002246	GLT25D2	1:183904965-184006863	LNCaP	C4-2B	0.184681	1.48736	3.00965	-9.75189	0	0
XLOC_016395	PVRL3	3:110790864-110853062	LNCaP	C4-2B	0.976093	7.92258	3.02088	-12.6242	0	0
XLOC_015564	GGT1	22:24979717-25024972	LNCaP	C4-2B	5.3391	43.3574	3.02161	-18.3643	0	0
XLOC_015558	SUSD2	22:24577443-24585074	LNCaP	C4-2B	0.830967	6.79399	3.0314	-15.3462	0	0
XLOC_024397	NLGN4X	X:5808082-6146706	LNCaP	C4-2B	0.809834	6.82739	3.07564	-17.8674	0	0
XLOC_008828	CDH3	16:68678150-68732957	LNCaP	C4-2B	0.313542	2.66284	3.08623	-11.6383	0	0
XLOC_004308	PHLDA2	11:2949502-2950650	LNCaP	C4-2B	10.946	94.7366	3.11352	-26.1231	0	0
XLOC_003065	FRMD4A	10:13673332-14372866	LNCaP	C4-2B	0.181026	1.56913	3.1157	-11.5757	0	0
XLOC_012925	SOX11	2:5832798-5841517	LNCaP	C4-2B	0.1719	1.51124	3.13609	-12.5293	0	0
XLOC_020360	CRISP3	6:49695088-49712168	LNCaP	C4-2B	0.840225	7.41461	3.14152	-14.2188	0	0
XLOC_006641	ZIC5	13:100615274-100624178	LNCaP	C4-2B	0.436903	3.93382	3.17054	-14.4855	0	0
XLOC_001054	C1orf106	1:200860638-200884864	LNCaP	C4-2B	0.202811	1.83774	3.17972	-9.02549	0	0
XLOC_020375	GSTA1	6:52656177-52668664	LNCaP	C4-2B	0.751001	6.92907	3.20577	-10.342	0	0
XLOC_009364	MLKL	16:74705752-74734789	LNCaP	C4-2B	0.508439	4.73185	3.21826	-8.9192	0	0
XLOC_001216	KCNK1	1:233749749-233808258	LNCaP	C4-2B	3.44217	32.1735	3.22448	-26.3809	0	0
XLOC_024329	PNMA3	X:152224765-152228827	LNCaP	C4-2B	0.278826	2.61206	3.22775	-10.8601	0	0
XLOC_016341	EPHA3	3:89156673-89531284	LNCaP	C4-2B	0.79313	7.72235	3.28341	-21.084	0	0
XLOC_019135	PPIC	5:122359077-122372425	LNCaP	C4-2B	3.55551	34.7105	3.28724	-20.8903	0	0
XLOC_010013	ITGB4	17:73717515-73753899	LNCaP	C4-2B	0.204608	2.0323	3.31218	-11.0123	0	0
XLOC_024845	MAGEA1	X:152481521-152486116	LNCaP	C4-2B	5.91918	59.1589	3.32113	-30.5117	0	0
XLOC_024645	NXF2B	X:101615315-101726732	LNCaP	C4-2B	1.25796	12.5832	3.32233	-24.2421	0	0
XLOC_024999	CD24	Y:21152525-21154705	LNCaP	C4-2B	0.790968	7.93636	3.32679	-14.4453	0	0
XLOC_013453	DLX1	2:172950207-172954402	LNCaP	C4-2B	1.12224	11.2608	3.32685	-16.9321	0	0
XLOC_021377	IGF2BP3	7:23349827-23509995	LNCaP	C4-2B	1.08734	10.9329	3.32981	-23.2472	0	0
XLOC_024157	NXF2	X:101470279-101581631	LNCaP	C4-2B	5.00662	51.6275	3.36623	-33.0753	0	0
XLOC_008754	MT1F	16:56691854-56693215	LNCaP	C4-2B	15.7801	164.98	3.38611	-21.7984	0	0
XLOC_021572	PION	7:76940067-77045717	LNCaP	C4-2B	0.307829	3.28779	3.41692	-11.5861	0	0
XLOC_003971	CABP4	11:67222817-67229245	LNCaP	C4-2B	0.162754	1.79704	3.46486	-9.66553	0	0
XLOC_006403	MBNL2	13:97874573-98046374	LNCaP	C4-2B	0.196435	2.17063	3.46599	-10.3815	0	0
XLOC_003341	TLL2	10:98124362-98273683	LNCaP	C4-2B	0.165064	1.89058	3.51773	-12.6201	0	0
XLOC_017025	CNTN3	3:74311721-74570343	LNCaP	C4-2B	0.208102	2.40792	3.53242	-12.4249	0	0
XLOC_014959	NINL	20:25433336-25566153	LNCaP	C4-2B	0.173098	2.01639	3.54211	-11.0597	0	0
XLOC_006024	PHLDA1	12:76419226-76425556	LNCaP	C4-2B	0.17262	2.01203	3.54297	-12.1633	0	0
XLOC_020293	KCNK5	6:39156746-39197251	LNCaP	C4-2B	0.28591	3.36844	3.55845	-11.9519	0	0
XLOC_000544	EPHX4	1:92495532-92529093	LNCaP	C4-2B	0.401335	4.86434	3.59937	-8.75222	0	0
XLOC_021399	HOXA10	7:27210209-27219876	LNCaP	C4-2B	1.18622	14.5543	3.617	-13.6605	0	0
XLOC_020414	COL12A1	6:75794041-75915623	LNCaP	C4-2B	0.359113	4.40626	3.61704	-15.4961	0	0
XLOC_011247	APC2	19:1450147-1479228	LNCaP	C4-2B	0.146585	1.86297	3.6678	-11.7963	0	0
XLOC_002572	VIM	10:17270257-17279592	LNCaP	C4-2B	0.543385	6.96138	3.67933	-12.8806	0	0
XLOC_008189	CA12	15:63615729-63674075	LNCaP	C4-2B	0.969745	12.4634	3.68395	-23.6619	0	0
XLOC_004373	DCHS1	11:6642557-6677080	LNCaP	C4-2B	0.224906	2.98563	3.73064	-18.6607	0	0
XLOC_022983	C9orf47-S1PR3	9:91605777-91619925	LNCaP	C4-2B	0.901826	12.1769	3.75516	-22.7898	0	0
XLOC_021711	LAMB1	7:107564245-107643804	LNCaP	C4-2B	0.322019	4.44995	3.78857	-17.7681	0	0
XLOC_021000	NPTX2	7:98246596-98259181	LNCaP	C4-2B	0.189532	2.65074	3.80588	-8.6135	0	0
XLOC_002464	GNG4	1:235710984-235814054	LNCaP	C4-2B	0.144656	2.08443	3.84895	-11.0153	0	0
XLOC_007353	PLEK2	14:67853699-67878828	LNCaP	C4-2B	0.301057	4.47298	3.89312	-8.44588	0	0
XLOC_001157	TGFB2	1:218519390-218617961	LNCaP	C4-2B	0.104109	1.60667	3.94792	-9.4694	0	0
XLOC_010885	TUBB6	18:12308256-12326568	LNCaP	C4-2B	1.25749	19.6821	3.96827	-18.7257	0	0
XLOC_008164	PRTG	15:55903737-56035177	LNCaP	C4-2B	0.038912	0.619178	3.99207	-9.52356	0	0
XLOC_021358	AGR2	7:16832263-16844738	LNCaP	C4-2B	1.60255	25.7012	4.00339	-16.3081	0	0
XLOC_001137	TRAF5	1:211499956-211548288	LNCaP	C4-2B	0.306922	5.01822	4.03123	-14.8996	0	0
XLOC_000064	ESPN	1:6484847-6521004	LNCaP	C4-2B	0.162445	2.67953	4.04396	-9.57853	0	0
XLOC_021857	ATG9B	7:150688143-150721586	LNCaP	C4-2B	0.374004	6.89995	4.20546	-17.5643	0	0
XLOC_023647	C5	9:123714612-123812554	LNCaP	C4-2B	0.0632166	1.18117	4.22377	-8.89206	0	0
XLOC_014338	KLF7	2:207945528-208030614	LNCaP	C4-2B	0.329598	6.4347	4.28709	-10.2564	0	0
XLOC_007426	GALC	14:88399357-88459907	LNCaP	C4-2B	0.31574	6.34441	4.32868	-16.3164	0	0
XLOC_001102	CDK18	1:205473683-205501921	LNCaP	C4-2B	0.388771	8.19818	4.39831	-15.188	0	0
XLOC_023422	CNTNAP3	9:39072763-39288300	LNCaP	C4-2B	0.0585178	1.24488	4.41099	-8.37042	0	0
XLOC_007669	THBS1	15:39873279-39889668	LNCaP	C4-2B	1.31647	28.2274	4.42235	-38.7215	0	0
XLOC_006430	COL4A2	13:110959630-111165374	LNCaP	C4-2B	0.0484287	1.10646	4.51395	-8.42105	0	0
XLOC_015392	RUNX1	21:36160097-36421595	LNCaP	C4-2B	0.18411	4.4207	4.58563	-10.9237	0	0
XLOC_006297	FRY	13:32598182-32870776	LNCaP	C4-2B	0.348916	8.6998	4.64003	-29.8918	0	0
XLOC_014580	PAX1	20:21686296-21696620	LNCaP	C4-2B	0.182323	4.60681	4.6592	-10.6451	0	0
XLOC_022006	SCARA3	8:27491576-27534286	LNCaP	C4-2B	0.159528	4.1068	4.68613	-11.5417	0	0
XLOC_003400	SH3PXD2A	10:105353783-105615164	LNCaP	C4-2B	0.157976	4.31481	4.77152	-21.7157	0	0
XLOC_021664	TFR2	7:100218038-100239173	LNCaP	C4-2B	0.199838	5.52808	4.78987	-11.7575	0	0
XLOC_006520	SOHLH2	13:36742344-36788752	LNCaP	C4-2B	0.554437	15.5952	4.81393	-18.1575	0	0
XLOC_020693	LFNG	7:2552162-2568811	LNCaP	C4-2B	0.437339	12.9928	4.89282	-12.6863	0	0
XLOC_024508	PAGE1	X:49452052-49460596	LNCaP	C4-2B	8.97185	284.315	4.98594	-34.9947	0	0
XLOC_014818	COL9A3	20:61448413-61493115	LNCaP	C4-2B	0.180001	5.81559	5.01385	-9.25423	0	0
XLOC_007298	PYGL	14:51371934-51411248	LNCaP	C4-2B	0.405383	14.6981	5.1802	-18.277	0	0
XLOC_005215	DNAJC22	12:49741040-49745697	LNCaP	C4-2B	0.698801	26.657	5.25349	-19.5631	0	0
XLOC_015148	KCNQ2	20:62037541-62103993	LNCaP	C4-2B	0.376539	16.365	5.44167	-11.008	0	0
XLOC_014476	LOC200772	2:241868592-241908771	LNCaP	C4-2B	0.169044	7.40842	5.45369	-10.6604	0	0
XLOC_011367	ICAM5	19:10400654-10407454	LNCaP	C4-2B	0.138842	6.31973	5.50834	-11.5942	0	0
XLOC_009413	SLC7A5	16:87863628-87903100	LNCaP	C4-2B	0.912492	44.5172	5.60841	-35.7648	0	0
XLOC_009247	TOX3	16:52471917-52581714	LNCaP	C4-2B	0.109098	5.57204	5.6745	-10.8542	0	0
XLOC_008917	LOC100506670	16:87863628-87903100	LNCaP	C4-2B	0.828278	44.221	5.73847	-12.9672	0	0
XLOC_004479	ELF5	11:34500341-34535330	LNCaP	C4-2B	0.230452	13.8928	5.91373	-14.8318	0	0
XLOC_003215	FAM13C	10:60936347-61122661	LNCaP	C4-2B	0.115685	7.07605	5.93468	-12.3483	0	0
XLOC_014351	ACADL	2:211052713-211090215	LNCaP	C4-2B	0.14774	9.54484	6.01359	-12.8461	0	0
XLOC_010083	SLC16A3	17:80186292-80197369	LNCaP	C4-2B	0.52291	33.8306	6.01562	-12.953	0	0
XLOC_017210	TM4SF1	3:149086804-149095568	LNCaP	C4-2B	1.64378	106.633	6.01949	-32.9503	0	0
XLOC_001668	PDZK1IP1	1:47649260-47655771	LNCaP	C4-2B	0.280056	19.1539	6.09578	-9.33225	0	0
XLOC_000172	NBL1	1:19969725-19984945	LNCaP	C4-2B	0.449311	31.0899	6.11259	-12.8329	0	0
XLOC_018415	NNT	5:43602790-43705668	LNCaP	C4-2B	0.144528	10.332	6.15963	-16.8996	0	0
XLOC_010728	GRIN2C	17:72838167-72856007	LNCaP	C4-2B	0.115692	8.58124	6.21283	-14.0116	0	0
XLOC_017789	TRIM2	4:154074269-154260474	LNCaP	C4-2B	0.0571778	4.37669	6.25824	-12.9466	0	0
XLOC_016675	ST6GAL1	3:186648314-186796341	LNCaP	C4-2B	0.141099	12.2365	6.43833	-10.5751	0	0
XLOC_002077	NES	1:156638554-156647189	LNCaP	C4-2B	0.064226	5.81315	6.50002	-13.7061	0	0
XLOC_018815	UNC5A	5:176237559-176326333	LNCaP	C4-2B	0.0545342	6.06346	6.79684	-9.74863	0	0
XLOC_001035	RGS2	1:192778168-192781407	LNCaP	C4-2B	0.0957533	11.1103	6.85837	-8.94659	0	0
XLOC_023189	LAMC3	9:133884503-133968446	LNCaP	C4-2B	0.0480332	6.04869	6.97645	-12.9764	0	0
XLOC_004807	CTSC	11:88026759-88070941	LNCaP	C4-2B	0.244463	31.7166	7.01948	-15.8272	0	0
XLOC_014955	ACSS1	20:24986872-25039616	LNCaP	C4-2B	0.0351045	6.08325	7.43704	-9.95201	0	0
XLOC_015108	BMP7	20:55743808-55841707	LNCaP	C4-2B	0.0266919	5.32807	7.64107	-8.59536	0	0
XLOC_023650	STOM	9:124101352-124132545	LNCaP	C4-2B	0.0353902	7.89868	7.80212	-8.53728	0	0
XLOC_017798	GUCY1B3	4:156680125-156728783	LNCaP	C4-2B	0.0379018	10.7677	8.15023	-10.0701	0	0
XLOC_014211	DPP4	2:162848754-162931052	LNCaP	C4-2B	0.0986592	34.5506	8.45204	-18.6561	0	0
